# Supplementary material for: Predictive evolution of metabolic phenotypes using model‐designed environments
Source: Mol Syst Biol. 2022 Oct 6;18(10):e10980. doi: 10.15252/msb.202210980 (PMC9536503; doi:10.15252/msb.202210980)
Supplement: Supplementary file 2 — Table EV2 [file MSB-18-e10980-s002.xlsx]

## Sheet: Table EV2
Table EV2. Flux bases and tacking traits
Flux basis and tacking trait of aromatic amino acids derived target aromas		Flux basis and tacking trait of branched chain amino acids derived target aromas
tacking trait	flux basis	tacking trait	flux basis
0	{'3-dehydroquinate dehydratase' }	0	{'2-aceto-2-hydroxybutanoate synthase' }
0	{'3-dehydroquinate synthase' }	0	{'2-isopropylmalate hydratase' }
0	{'3-deoxy-D-arabino-heptulosonate 7-phosphate synthetase'}	0	{'2-isopropylmalate synthase' }
0	{'3-phosphoshikimate 1-carboxyvinyltransferase' }	0	{'2-oxo-4-methyl-3-carboxypentanoate decarboxylation' }
0	{'6-phosphogluconolactonase' }	0	{'3-isopropylmalate dehydratase' }
1	{'acetyl-CoA synthetase' }	0	{'3-isopropylmalate dehydrogenase' }
1	{'alcohol acetyltransferase (phenylethanol alcohol)' }	0	{'3-methyl-2-oxopentanoate decarboxylase' }
0	{'aldehyde dehydrogenase (2-phenylethanol NAD)' }	0	{'4-methyl-2-oxopentanoate decarboxylase' }
1	{'aldehyde dehydrogenase (acetaldehyde NADP)' }	1	{'6-phosphogluconolactonase' }
0	{'chorismate mutase' }	0	{'acetohydroxy acid isomeroreductase' }
0	{'chorismate synthase' }	0	{'acetolactate synthase' }
0	{'glucose 6-phosphate dehydrogenase' }	0	{'acetyl-CoA synthetase' }
0	{'glycerol-3-phosphatase' }	0	{'adenylate kinase' }
0	{'glycerol-3-phosphate dehydrogenase (NAD)' }	0	{'alcohol acetyltransferase (2-methylbutanol)' }
1	{'phenylpyruvate decarboxylase' }	0	{'alcohol acetyltransferase (isoamyl alcohol)' }
0	{'phosphogluconate dehydrogenase' }	0	{'aldehyde dehydrogenase (2-methylbutanol NAD)' }
0	{'prephenate dehydratase' }	0	{'aldehyde dehydrogenase (acetaldehyde NADP)' }
0	{'ribose-5-phosphate isomerase' }	0	{'aldehyde dehydrogenase (isoamyl alcohol NAD)' }
1	{'ribulose 5-phosphate 3-epimerase' }	0	{'aspartate kinase' }
0	{'shikimate dehydrogenase' }	0	{'aspartate-semialdehyde dehydrogenase' }
0	{'shikimate kinase' }	0	{'dihydroxy-acid dehydratase (2,3-dihydroxy-3-methylbutanoate)' }
1	{'transketolase 1' }	0	{'dihydroxy-acid dehydratase (2,3-dihydroxy-3-methylpentanoate)'}
0	{'transketolase 2' }	1	{'glucose 6-phosphate dehydrogenase' }
1	{'water diffusion' }	0	{'glutamate dehydrogenase (NADP)' }
		0	{'glycerol-3-phosphatase' }
		0	{'glycerol-3-phosphate dehydrogenase (NAD)' }
		0	{'homoserine dehydrogenase (NADH)' }
		0	{'homoserine kinase' }
		1	{'isoleucine transaminase' }
		1	{'isoleucine transaminase' }
		0	{'ketol-acid reductoisomerase (2-aceto-2-hydroxybutanoate)' }
		0	{'L-threonine deaminase' }
		1	{'malic enzyme (NADP)' }
		1	{'phosphogluconate dehydrogenase' }
		1	{'pyruvate carboxylase' }
		0	{'pyruvate dehydrogenase' }
		1	{'ribose-5-phosphate isomerase' }
		1	{'ribulose 5-phosphate 3-epimerase' }
		0	{'threonine synthase' }
		1	{'transketolase 1' }
		1	{'transketolase 2' }
		0	{'acetate transport' }
		0	{'L-glutamate transport' }
		0	{'oxaloacetate transport' }
		0	{'water diffusion' }

## Sheet: description
Table EV2 contains flux bases and tacking traits of the aromatic amin acids and branched chain amino acids derived target aromas
Flux bases are shown as flux lists and the tacking traits are indicated with binary vectors where 1 is for the flux belonging to the tacking trait and 0 not-belonging to the tacking trait.
