# Supplementary material for: Predictive evolution of metabolic phenotypes using model‐designed environments
Source: Mol Syst Biol. 2022 Oct 6;18(10):e10980. doi: 10.15252/msb.202210980 (PMC9536503; doi:10.15252/msb.202210980)
Supplement: Supplementary file 3 — Table EV3 [file MSB-18-e10980-s008.xlsx]

## Sheet: Table EV3
	Table EV3. Fluxes in yeast genome-scale metabolic model v. 7.6 predicted to be selected in glycerol and ethanol evolution environments
index	rxns	rxnNames	CoverageUP_PHE_G_pruned	CoverageDOWN_PHE_G_pruned	CoverageUP_BCAA_E_pruned	CoverageDOWN_BCAA_E_pruned	SUM UP	SUM DOWN	GlyNH4UP	GlyNH4DOWN	EthNH4UP	EthNH4DOWN	G_GlyNH4UP	G_GlyNH4DOWN	E_EthNH4UP	E_EthNH4DOWN
323	'r_0366'	'enolase'	0	1	0	1	0	2	0	1	0	1	0	2	0	2
347	'r_0451'	'fumarase'	0	1	0	1	0	2	0	1	0	1	0	2	0	2
362	'r_0467'	'glucose-6-phosphate isomerase'	0	1	0	1	0	2	0	1	0	1	0	2	0	2
394	'r_0505'	'glycine-cleavage complex (lipoamide)'	0	1	0	1	0	2	0	1	0	1	0	2	0	2
419	'r_0534'	'hexokinase (D-glucose:ATP)'	0	1	0	1	0	2	0	1	0	1	0	2	0	2
588	'r_0731'	'methylenetetrahydrofolate dehydrogenase (NAD)'	0	1	0	1	0	2	0	1	0	1	0	2	0	2
663	'r_0831'	'oxoglutarate dehydrogenase (dihydrolipoamide S-succinyltransferase)'	0	1	0	1	0	2	0	1	0	1	0	2	0	2
664	'r_0832'	'oxoglutarate dehydrogenase (lipoamide)'	0	1	0	1	0	2	0	1	0	1	0	2	0	2
733	'r_0961'	'pyruvate dehydrogenase'	0	1	0	1	0	2	0	1	0	1	0	2	0	2
734	'r_0962'	'pyruvate kinase'	0	1	0	1	0	2	0	1	0	1	0	2	0	2
781	'r_1022'	'succinate-CoA ligase (ADP-forming)'	0	1	0	1	0	2	0	1	0	1	0	2	0	2
2064	'r_1166'	'glucose transport'	0	1	0	1	0	2	0	1	0	1	0	2	0	2
363	'r_0468'	'glutamate 5-kinase'	0	0	0	1	0	1	0	1	0	1	0	1	0	2
368	'r_0473'	'glutamate-5-semialdehyde dehydrogenase'	0	0	0	1	0	1	0	1	0	1	0	1	0	2
380	'r_0486'	'glyceraldehyde-3-phosphate dehydrogenase'	0	0	0	1	0	1	0	1	0	1	0	1	0	2
689	'r_0892'	'phosphoglycerate kinase'	0	0	0	1	0	1	0	1	0	1	0	1	0	2
690	'r_0893'	'phosphoglycerate mutase'	0	0	0	1	0	1	0	1	0	1	0	1	0	2
900	'r_2183'	'stearoyl-CoA desaturase (n-C18:0CoA -> n-C18:1CoA), ER membrane'	0	0	0	1	0	1	0	1	0	1	0	1	0	2
1144	'r_2452'	'PS synthase (1-18:0, 2-18:1), ER membrane'	0	0	0	1	0	1	0	1	0	1	0	1	0	2
1162	'r_2470'	'PS decarboxylase (1-18:0, 2-18:1), mitochondrial membrane'	0	0	0	1	0	1	0	1	0	1	0	1	0	2
341	'r_0445'	'formate dehydrogenase'	1	0	0	1	1	1	1	0	0	1	2	0	0	2
342	'r_0446'	'formate-tetrahydrofolate ligase'	1	0	0	1	1	1	1	0	0	1	2	0	0	2
391	'r_0502'	'glycine hydroxymethyltransferase'	1	0	0	1	1	1	1	0	0	1	2	0	0	2
582	'r_0725'	'methenyltetrahydrofolate cyclohydrolase'	1	0	0	1	1	1	1	0	0	1	2	0	0	2
688	'r_0891'	'phosphoglycerate dehydrogenase'	1	0	0	1	1	1	1	0	0	1	2	0	0	2
706	'r_0917'	'phosphoserine phosphatase (L-serine)'	1	0	0	1	1	1	1	0	0	1	2	0	0	2
707	'r_0918'	'phosphoserine transaminase'	1	0	0	1	1	1	1	0	0	1	2	0	0	2
809	'r_1054'	'triose-phosphate isomerase'	1	0	0	1	1	1	1	0	0	1	2	0	0	2
731	'r_0959'	'pyruvate decarboxylase'	1	0	0	1	1	1	0	0	0	1	1	0	0	2
266	'r_0300'	'citrate synthase'	0	1	0	1	0	2	0	1	1	0	0	2	1	1
524	'r_0659'	'isocitrate dehydrogenase (NADP)'	0	1	0	1	0	2	0	1	1	0	0	2	1	1
366	'r_0471'	'glutamate dehydrogenase (NADP)'	0	1	0	1	0	2	1	0	1	0	1	1	1	1
74	'r_0091'	'6-phosphogluconolactonase'	0	1	1	0	1	1	1	0	0	1	1	1	1	1
361	'r_0466'	'glucose 6-phosphate dehydrogenase'	0	1	1	0	1	1	1	0	0	1	1	1	1	1
686	'r_0889'	'phosphogluconate dehydrogenase'	0	1	1	0	1	1	1	0	0	1	1	1	1	1
730	'r_0958'	'pyruvate carboxylase'	0	1	1	0	1	1	0	0	0	1	0	1	1	1
2169	'r_1277'	'water diffusion'	1	0	0	1	1	1	1	0	1	0	2	0	1	1
806	'r_1049'	'transketolase 1'	1	0	1	0	2	0	1	0	0	1	2	0	1	1
96	'r_0115'	'acetylglutamate kinase'	0	0	0	1	0	1	1	0	1	0	1	0	1	1
99	'r_0118'	'acteylornithine transaminase'	0	0	0	1	0	1	1	0	1	0	1	0	1	1
609	'r_0759'	'N-acetyl-g-glutamyl-phosphate reductase'	0	0	0	1	0	1	1	0	1	0	1	0	1	1
659	'r_0818'	'ornithine transacetylase'	0	0	0	1	0	1	1	0	1	0	1	0	1	1
2092	'r_1194'	'L-glutamate transport'	0	0	0	1	0	1	1	0	1	0	1	0	1	1
2133	'r_1237'	'ornithine transport'	0	0	0	1	0	1	1	0	1	0	1	0	1	1
184	'r_0207'	'argininosuccinate lyase'	0	0	0	1	0	1	0	0	0	0	0	0	0	1
185	'r_0208'	'argininosuccinate synthase'	0	0	0	1	0	1	0	0	0	0	0	0	0	1
222	'r_0250'	'carbamoyl-phosphate synthase (glutamine-hydrolysing)'	0	0	0	1	0	1	0	0	0	0	0	0	0	1
321	'r_0364'	'dUTP diphosphatase'	0	0	0	1	0	1	0	0	0	0	0	0	0	1
370	'r_0476'	'glutamine synthetase'	0	0	0	1	0	1	0	0	0	0	0	0	0	1
657	'r_0816'	'ornithine carbamoyltransferase'	0	0	0	1	0	1	0	0	0	0	0	0	0	1
744	'r_0973'	'ribonucleoside-triphosphate reductase (UTP)'	0	0	0	1	0	1	0	0	0	0	0	0	0	1
856	'r_2131'	'isocitrate dehydrogenase'	0	0	0	1	0	1	0	0	0	0	0	0	0	1
1130	'r_2438'	'CDP-diacylglycerol synthase (1-18:0, 2-18:1), ER membrane'	0	0	0	1	0	1	0	0	0	0	0	0	0	1
21	'r_0025'	'2-isopropylmalate synthase'	0	0	0	0	0	0	0	0	0	1	0	0	0	1
86	'r_0104'	'acetyl-CoA C-acetyltransferase'	0	0	0	0	0	0	0	0	0	1	0	0	0	1
445	'r_0560'	'hydroxymethylglutaryl CoA synthase'	0	0	0	0	0	0	0	0	0	1	0	0	0	1
2044	'r_1129'	'coenzyme A transport'	0	0	0	0	0	0	0	0	0	1	0	0	0	1
807	'r_1050'	'transketolase 2'	0	1	1	0	1	1	0	1	1	0	0	2	2	0
203	'r_0226'	'ATP synthase'	1	0	1	0	2	0	1	0	1	0	2	0	2	0
335	'r_0438'	'ferrocytochrome-c:oxygen oxidoreductase'	1	0	1	0	2	0	1	0	1	0	2	0	2	0
336	'r_0439'	'ubiquinol:ferricytochrome c reductase'	1	0	1	0	2	0	1	0	1	0	2	0	2	0
392	'r_0503'	'glycine hydroxymethyltransferase'	1	0	1	0	2	0	1	0	1	0	2	0	2	0
589	'r_0732'	'methylenetetrahydrofolate dehydrogenase (NADP)'	1	0	1	0	2	0	1	0	1	0	2	0	2	0
753	'r_0984'	'ribulose 5-phosphate 3-epimerase'	1	0	1	0	2	0	1	0	1	0	2	0	2	0
2026	'r_1110'	'ADP/ATP transporter'	1	0	1	0	2	0	0	0	1	0	1	0	2	0
660	'r_0819'	'ornithine transaminase'	0	0	1	0	1	0	1	0	1	0	1	0	2	0
899	'r_2182'	'palmitoyl-CoA desaturase (n-C16:0CoA -> n-C16:1CoA), ER membrane'	0	0	1	0	1	0	1	0	1	0	1	0	2	0
135	'r_0156'	'alanine glyoxylate aminotransferase'	0	0	1	0	1	0	0	0	1	0	0	0	2	0
348	'r_0452'	'fumarase, cytoplasmic'	0	0	1	0	1	0	0	0	1	0	0	0	2	0
526	'r_0662'	'isocitrate lyase'	0	0	1	0	1	0	0	0	1	0	0	0	2	0
527	'r_0663'	'isoleucine transaminase'	0	0	1	0	1	0	0	0	1	0	0	0	2	0
528	'r_0664'	'isoleucine transaminase'	0	0	1	0	1	0	0	0	1	0	0	0	2	0
538	'r_0674'	'L-alanine transaminase'	0	0	1	0	1	0	0	0	1	0	0	0	2	0
576	'r_0718'	'malic enzyme (NAD)'	0	0	1	0	1	0	0	0	1	0	0	0	2	0
681	'r_0884'	'phosphoenolpyruvate carboxykinase'	0	0	1	0	1	0	0	0	1	0	0	0	2	0
2140	'r_1245'	'phosphate transport'	0	0	1	0	1	0	0	0	1	0	0	0	2	0
2157	'r_1265'	'succinate-fumarate transport'	0	0	1	0	1	0	0	0	1	0	0	0	2	0
751	'r_0982'	'ribose-5-phosphate isomerase'	0	1	1	0	1	1	1	0	0	0	1	1	1	0
2031	'r_1115'	'ammonia transport'	0	1	1	0	1	1	0	0	0	0	0	1	1	0
93	'r_0112'	'acetyl-CoA synthetase'	1	0	0	0	1	0	0	0	1	0	1	0	1	0
127	'r_0148'	'adenylate kinase'	1	0	0	0	1	0	0	0	1	0	1	0	1	0
152	'r_0173'	'aldehyde dehydrogenase (acetaldehyde, NADP)'	1	0	0	0	1	0	0	0	1	0	1	0	1	0
454	'r_0569'	'inorganic diphosphatase'	1	0	0	0	1	0	0	0	1	0	1	0	1	0
523	'r_0658'	'isocitrate dehydrogenase (NAD+)'	1	0	0	0	1	0	0	0	1	0	1	0	1	0
577	'r_0719'	'malic enzyme (NADP)'	0	0	1	0	1	0	1	0	0	0	1	0	1	0
8	'r_0012'	'1-pyrroline-5-carboxylate dehydrogenase'	0	0	1	0	1	0	0	0	0	0	0	0	1	0
52	'r_0068'	'4-aminobutyrate transaminase'	0	0	1	0	1	0	0	0	0	0	0	0	1	0
183	'r_0206'	'arginase'	0	0	1	0	1	0	0	0	0	0	0	0	1	0
364	'r_0469'	'glutamate decarboxylase'	0	0	1	0	1	0	0	0	0	0	0	0	1	0
365	'r_0470'	'glutamate dehydrogenase (NAD)'	0	0	1	0	1	0	0	0	0	0	0	0	1	0
718	'r_0940'	'proline oxidase (NAD)'	0	0	1	0	1	0	0	0	0	0	0	0	1	0
729	'r_0957'	'pyrroline-5-carboxylate reductase'	0	0	1	0	1	0	0	0	0	0	0	0	1	0
782	'r_1023'	'succinate-semialdehyde dehydrogenase (NADP)'	0	0	1	0	1	0	0	0	0	0	0	0	1	0
1000	'r_2308'	'glycerol-3-phosphate acyltransferase (16:0), ER membrane'	0	0	1	0	1	0	0	0	0	0	0	0	1	0
1024	'r_2332'	'1-acyl-sn-glycerol-3-phosphate acyltransferase (1-16:0, 2-16:1), ER membrane'	0	0	1	0	1	0	0	0	0	0	0	0	1	0
1124	'r_2432'	'CDP-diacylglycerol synthase (1-16:0, 2-16:1), ER membrane'	0	0	1	0	1	0	0	0	0	0	0	0	1	0
1138	'r_2446'	'PS synthase (1-16:0, 2-16:1), ER membrane'	0	0	1	0	1	0	0	0	0	0	0	0	1	0
1156	'r_2464'	'PS decarboxylase (1-16:0, 2-16:1), mitochondrial membrane'	0	0	1	0	1	0	0	0	0	0	0	0	1	0
2071	'r_1173'	'glycine transport'	0	0	1	0	1	0	0	0	0	0	0	0	1	0
2082	'r_1184'	'L-arganine transport'	0	0	1	0	1	0	0	0	0	0	0	0	1	0
2165	'r_1273'	'urea transport'	0	0	1	0	1	0	0	0	0	0	0	0	1	0
20	'r_0024'	'2-isopropylmalate synthase'	0	0	0	0	0	0	0	0	1	0	0	0	1	0
85	'r_0103'	'acetyl-CoA C-acetyltransferase'	0	0	0	0	0	0	0	0	1	0	0	0	1	0
153	'r_0174'	'aldehyde dehydrogenase (acetylaldehyde, NAD)'	0	0	0	0	0	0	0	0	1	0	0	0	1	0
223	'r_0252'	'carnitine O-acetyltransferase'	0	0	0	0	0	0	0	0	1	0	0	0	1	0
225	'r_0254'	'carnitine O-acetyltransferase'	0	0	0	0	0	0	0	0	1	0	0	0	1	0
444	'r_0559'	'hydroxymethylglutaryl CoA synthase'	0	0	0	0	0	0	0	0	1	0	0	0	1	0
574	'r_0716'	'malate synthase'	0	0	0	0	0	0	0	0	1	0	0	0	1	0
835	'r_1087'	'valine transaminase'	0	0	0	0	0	0	0	0	1	0	0	0	1	0
836	'r_1088'	'valine transaminase, mitochondiral'	0	0	0	0	0	0	0	0	1	0	0	0	1	0
2006	'r_4039'	'succinyl-CoA:acetate CoA transferase'	0	0	0	0	0	0	0	0	1	0	0	0	1	0
16	'r_0020'	'2-deoxy-D-arabino-heptulosonate 7-phosphate synthetase'	0	1	0	0	0	1	0	0	0	0	0	1	0	0
34	'r_0039'	'3-dehydroquinate dehydratase'	0	1	0	0	0	1	0	0	0	0	0	1	0	0
35	'r_0040'	'3-dehydroquinate synthase'	0	1	0	0	0	1	0	0	0	0	0	1	0	0
49	'r_0065'	'3-phosphoshikimate 1-carboxyvinyltransferase'	0	1	0	0	0	1	0	0	0	0	0	1	0	0
192	'r_0215'	'aspartate kinase'	0	1	0	0	0	1	0	0	0	0	0	1	0	0
196	'r_0219'	'aspartate-semialdehyde dehydrogenase'	0	1	0	0	0	1	0	0	0	0	0	1	0	0
244	'r_0278'	'chorismate mutase'	0	1	0	0	0	1	0	0	0	0	0	1	0	0
245	'r_0279'	'chorismate synthase'	0	1	0	0	0	1	0	0	0	0	0	1	0	0
274	'r_0309'	'cystathionine beta-synthase'	0	1	0	0	0	1	0	0	0	0	0	1	0	0
275	'r_0310'	'cystathionine g-lyase'	0	1	0	0	0	1	0	0	0	0	0	1	0	0
431	'r_0546'	'homoserine dehydrogenase (NADH)'	0	1	0	0	0	1	0	0	0	0	0	1	0	0
433	'r_0548'	'homoserine kinase'	0	1	0	0	0	1	0	0	0	0	0	1	0	0
434	'r_0549'	'homoserine O-trans-acetylase'	0	1	0	0	0	1	0	0	0	0	0	1	0	0
655	'r_0813'	'O-acetylhomoserine (thiol)-lyase'	0	1	0	0	0	1	0	0	0	0	0	1	0	0
716	'r_0938'	'prephenate dehydratase'	0	1	0	0	0	1	0	0	0	0	0	1	0	0
763	'r_0996'	'shikimate dehydrogenase'	0	1	0	0	0	1	0	0	0	0	0	1	0	0
764	'r_0997'	'shikimate kinase'	0	1	0	0	0	1	0	0	0	0	0	1	0	0
799	'r_1041'	'threonine synthase'	0	1	0	0	0	1	0	0	0	0	0	1	0	0
2042	'r_1127'	'citrate transport'	0	1	0	0	0	1	0	0	0	0	0	1	0	0
382	'r_0488'	'glycerol kinase'	1	0	0	0	1	0	1	0	0	0	2	0	0	0
141	'r_0162'	'alcohol acetyltransferase (phenylethanol alcohol)'	1	0	0	0	1	0	0	0	0	0	1	0	0	0
277	'r_0312'	'cysteine synthase'	1	0	0	0	1	0	0	0	0	0	1	0	0	0
677	'r_0854'	'phenylpyruvate decarboxylase'	1	0	0	0	1	0	0	0	0	0	1	0	0	0
2113	'r_1215'	'L-phenylalanine transport'	1	0	0	0	1	0	0	0	0	0	1	0	0	0
2116	'r_1218'	'L-threonine transport'	1	0	0	0	1	0	0	0	0	0	1	0	0	0
1	'r_0001'	'(R)-lactate:ferricytochrome-c 2-oxidoreductase'	0	0	0	0	0	0	0	0	0	0	0	0	0	0
2	'r_0002'	'(R)-lactate:ferricytochrome-c 2-oxidoreductase'	0	0	0	0	0	0	0	0	0	0	0	0	0	0
3	'r_0003'	'(R,R)-butanediol dehydrogenase'	0	0	0	0	0	0	0	0	0	0	0	0	0	0
4	'r_0004'	'(S)-lactate:ferricytochrome-c 2-oxidoreductase'	0	0	0	0	0	0	0	0	0	0	0	0	0	0
5	'r_0005'	'1,3-beta-glucan synthase'	0	0	0	0	0	0	0	0	0	0	0	0	0	0
6	'r_0006'	'1,6-beta-glucan synthase'	0	0	0	0	0	0	0	0	0	0	0	0	0	0
7	'r_0007'	'1-(5-phosphoribosyl)-5-[(5-phosphoribosylamino)methylideneamino)imidazole-4-carboxamide isomerase'	0	0	0	0	0	0	0	0	0	0	0	0	0	0
9	'r_0013'	'2,3-diketo-5-methylthio-1-phosphopentane degradation reaction'	0	0	0	0	0	0	0	0	0	0	0	0	0	0
10	'r_0014'	'2,5-diamino-6-ribitylamino-4(3H)-pyrimidinone 5''-phosphate deaminase'	0	0	0	0	0	0	0	0	0	0	0	0	0	0
11	'r_0015'	'2,5-diamino-6-ribosylamino-4(3H)-pyrimidinone 5''-phosphate reductase (NADPH)'	0	0	0	0	0	0	0	0	0	0	0	0	0	0
12	'r_0016'	'2-aceto-2-hydroxybutanoate synthase'	0	0	0	0	0	0	0	0	0	0	0	0	0	0
13	'r_0017'	'2-amino-4-hydroxy-6-hydroxymethyldihydropteridine diphosphokinase'	0	0	0	0	0	0	0	0	0	0	0	0	0	0
14	'r_0018'	'2-aminoadipate transaminase'	0	0	0	0	0	0	0	0	0	0	0	0	0	0
15	'r_0019'	'2-dehydropantoate 2-reductase'	0	0	0	0	0	0	0	0	0	0	0	0	0	0
17	'r_0021'	'2-hexaprenyl-6-methoxy-1,4-benzoquinone methyltransferase'	0	0	0	0	0	0	0	0	0	0	0	0	0	0
18	'r_0022'	'2-hexaprenyl-6-methoxyphenol monooxygenase'	0	0	0	0	0	0	0	0	0	0	0	0	0	0
19	'r_0023'	'2-isopropylmalate hydratase'	0	0	0	0	0	0	0	0	0	0	0	0	0	0
22	'r_0026'	'2-keto-4-methylthiobutyrate transamination'	0	0	0	0	0	0	0	0	0	0	0	0	0	0
23	'r_0027'	'2-methylcitrate dehydratase'	0	0	0	0	0	0	0	0	0	0	0	0	0	0
24	'r_0028'	'2-methylcitrate synthase'	0	0	0	0	0	0	0	0	0	0	0	0	0	0
25	'r_0029'	'2-oxo-4-methyl-3-carboxypentanoate decarboxylation'	0	0	0	0	0	0	0	0	0	0	0	0	0	0
26	'r_0030'	'2-oxo-4-methyl-3-carboxypentanoate decarboxylation'	0	0	0	0	0	0	0	0	0	0	0	0	0	0
27	'r_0032'	'3'',5''-bisphosphate nucleotidase'	0	0	0	0	0	0	0	0	0	0	0	0	0	0
28	'r_0033'	'3'',5''-cyclic-nucleotide phosphodiesterase'	0	0	0	0	0	0	0	0	0	0	0	0	0	0
29	'r_0034'	'3'',5''-cyclic-nucleotide phosphodiesterase'	0	0	0	0	0	0	0	0	0	0	0	0	0	0
30	'r_0035'	'3'',5''-cyclic-nucleotide phosphodiesterase'	0	0	0	0	0	0	0	0	0	0	0	0	0	0
31	'r_0036'	'3'',5''-cyclic-nucleotide phosphodiesterase'	0	0	0	0	0	0	0	0	0	0	0	0	0	0
32	'r_0037'	'3'',5''-cyclic-nucleotide phosphodiesterase'	0	0	0	0	0	0	0	0	0	0	0	0	0	0
33	'r_0038'	'3,4-dihydroxy-2-butanone-4-phosphate synthase'	0	0	0	0	0	0	0	0	0	0	0	0	0	0
36	'r_0041'	'3-dehydrosphinganine reductase'	0	0	0	0	0	0	0	0	0	0	0	0	0	0
37	'r_0042'	'3-deoxy-D-arabino-heptulosonate 7-phosphate synthetase'	0	0	0	0	0	0	0	0	0	0	0	0	0	0
38	'r_0043'	'3-hexaprenyl-4,5-dihydroxybenzoate hydroxylase'	0	0	0	0	0	0	0	0	0	0	0	0	0	0
39	'r_0044'	'3-hexaprenyl-4-hydroxy-5-methoxybenzoate decarboxylase'	0	0	0	0	0	0	0	0	0	0	0	0	0	0
40	'r_0045'	'3-hydroxy-L-kynurenine hydrolase'	0	0	0	0	0	0	0	0	0	0	0	0	0	0
41	'r_0057'	'3-hydroxyacyl-CoA dehydrogenase (3-oxotetradecanoyl-CoA)'	0	0	0	0	0	0	0	0	0	0	0	0	0	0
42	'r_0058'	'3-hydroxyanthranilate 3,4-dioxygenase'	0	0	0	0	0	0	0	0	0	0	0	0	0	0
43	'r_0059'	'3-isopropylmalate 3-methyltransferase'	0	0	0	0	0	0	0	0	0	0	0	0	0	0
44	'r_0060'	'3-isopropylmalate dehydratase'	0	0	0	0	0	0	0	0	0	0	0	0	0	0
45	'r_0061'	'3-isopropylmalate dehydrogenase'	0	0	0	0	0	0	0	0	0	0	0	0	0	0
46	'r_0062'	'3-methyl-2-oxobutanoate decarboxylase'	0	0	0	0	0	0	0	0	0	0	0	0	0	0
47	'r_0063'	'3-methyl-2-oxobutanoate hydroxymethyltransferase'	0	0	0	0	0	0	0	0	0	0	0	0	0	0
48	'r_0064'	'3-methyl-2-oxopentanoate decarboxylase'	0	0	0	0	0	0	0	0	0	0	0	0	0	0
50	'r_0066'	'4-amino-4-deoxychorismate synthase'	0	0	0	0	0	0	0	0	0	0	0	0	0	0
51	'r_0067'	'4-aminobenzoate synthase'	0	0	0	0	0	0	0	0	0	0	0	0	0	0
53	'r_0069'	'4-hydroxy-L-threonine synthase'	0	0	0	0	0	0	0	0	0	0	0	0	0	0
54	'r_0070'	'4-hydroxybenzoate formation'	0	0	0	0	0	0	0	0	0	0	0	0	0	0
55	'r_0072'	'4-methyl-2-oxopentanoate decarboxylase'	0	0	0	0	0	0	0	0	0	0	0	0	0	0
56	'r_0073'	'4PP-IP5 depyrophosphorylation to IP6'	0	0	0	0	0	0	0	0	0	0	0	0	0	0
57	'r_0074'	'4PP-IP5 pyrophosphorylation to 4,5-PP2-IP4'	0	0	0	0	0	0	0	0	0	0	0	0	0	0
58	'r_0075'	'5''-methylthioadenosine phosphorylase'	0	0	0	0	0	0	0	0	0	0	0	0	0	0
59	'r_0076'	'5''-nucleotidase (CMP)'	0	0	0	0	0	0	0	0	0	0	0	0	0	0
60	'r_0077'	'5''-nucleotidase (IMP)'	0	0	0	0	0	0	0	0	0	0	0	0	0	0
61	'r_0078'	'5''-nucleotidase (UMP)'	0	0	0	0	0	0	0	0	0	0	0	0	0	0
62	'r_0079'	'5''-phosphoribosylformyl glycinamidine synthetase'	0	0	0	0	0	0	0	0	0	0	0	0	0	0
63	'r_0080'	'5,10-methylenetetrahydrofolate reductase (NADPH)'	0	0	0	0	0	0	0	0	0	0	0	0	0	0
64	'r_0081'	'5-aminolevulinate synthase'	0	0	0	0	0	0	0	0	0	0	0	0	0	0
65	'r_0082'	'5-diphosphoinositol-1,2,3,4,6-pentakisphosphate diphosphohydrolase'	0	0	0	0	0	0	0	0	0	0	0	0	0	0
66	'r_0083'	'5-diphosphoinositol-1,2,3,4,6-pentakisphosphate synthase'	0	0	0	0	0	0	0	0	0	0	0	0	0	0
67	'r_0084'	'5-formethyltetrahydrofolate cyclo-ligase'	0	0	0	0	0	0	0	0	0	0	0	0	0	0
68	'r_0085'	'5-methyltetrahydropteroyltriglutamate-homocysteine S-methyltransferase'	0	0	0	0	0	0	0	0	0	0	0	0	0	0
69	'r_0086'	'5-methylthio-5-deoxy-D-ribulose 1-phosphate dehydratase'	0	0	0	0	0	0	0	0	0	0	0	0	0	0
70	'r_0087'	'5-methylthioribose-1-phosphate isomerase'	0	0	0	0	0	0	0	0	0	0	0	0	0	0
71	'r_0088'	'5PP-IP5 pyrophosphorylation to 4,5-PP2-IP4'	0	0	0	0	0	0	0	0	0	0	0	0	0	0
72	'r_0089'	'5PP-IP5 pyrophosphorylation to 5,6-PP2-IP4'	0	0	0	0	0	0	0	0	0	0	0	0	0	0
73	'r_0090'	'6-phosphofructo-2-kinase'	0	0	0	0	0	0	0	0	0	0	0	0	0	0
75	'r_0092'	'6PP-IP5 depyrophosphorylation to IP6'	0	0	0	0	0	0	0	0	0	0	0	0	0	0
76	'r_0093'	'6PP-IP5 pyrophosphorylation to 5,6-PP2-IP4'	0	0	0	0	0	0	0	0	0	0	0	0	0	0
77	'r_0094'	'8-amino-7-oxononanoate synthase'	0	0	0	0	0	0	0	0	0	0	0	0	0	0
78	'r_0095'	'acetaldehyde condensation'	0	0	0	0	0	0	0	0	0	0	0	0	0	0
79	'r_0096'	'acetohydroxy acid isomeroreductase'	0	0	0	0	0	0	0	0	0	0	0	0	0	0
80	'r_0097'	'acetolactate synthase'	0	0	0	0	0	0	0	0	0	0	0	0	0	0
81	'r_0099'	'acetyl-CoA ACP transacylase'	0	0	0	0	0	0	0	0	0	0	0	0	0	0
82	'r_0100'	'acetyl-CoA C-acyltransferase (palmitoyl-CoA)'	0	0	0	0	0	0	0	0	0	0	0	0	0	0
83	'r_0101'	'acetyl-CoA C-acyltransferase (tetracosanoyl-CoA)'	0	0	0	0	0	0	0	0	0	0	0	0	0	0
84	'r_0102'	'acetyl-CoA C-acyltransferase (myristoyl-CoA)'	0	0	0	0	0	0	0	0	0	0	0	0	0	0
87	'r_0105'	'acetyl-CoA C-acyltransferase (lauroyl-CoA)'	0	0	0	0	0	0	0	0	0	0	0	0	0	0
88	'r_0106'	'acetyl-CoA C-acyltransferase (octanoyl-CoA)'	0	0	0	0	0	0	0	0	0	0	0	0	0	0
89	'r_0107'	'acetyl-CoA C-acyltransferase (decanoyl-CoA)'	0	0	0	0	0	0	0	0	0	0	0	0	0	0
90	'r_0108'	'acetyl-Coa carboxylase'	0	0	0	0	0	0	0	0	0	0	0	0	0	0
91	'r_0109'	'acetyl-CoA carboxylase, reaction'	0	0	0	0	0	0	0	0	0	0	0	0	0	0
92	'r_0111'	'acetyl-CoA hydrolase'	0	0	0	0	0	0	0	0	0	0	0	0	0	0
94	'r_0113'	'acetyl-CoA synthetase'	0	0	0	0	0	0	0	0	0	0	0	0	0	0
95	'r_0114'	'acetyl-CoA synthetase nuclear'	0	0	0	0	0	0	0	0	0	0	0	0	0	0
97	'r_0116'	'acid phosphatase (secreted)'	0	0	0	0	0	0	0	0	0	0	0	0	0	0
98	'r_0117'	'aconitase'	0	0	0	0	0	0	0	0	0	0	0	0	0	0
100	'r_0119'	'acyl carrier protein synthase'	0	0	0	0	0	0	0	0	0	0	0	0	0	0
101	'r_0120'	'acyl-CoA oxidase (decanoyl-CoA)'	0	0	0	0	0	0	0	0	0	0	0	0	0	0
102	'r_0121'	'acyl-CoA oxidase (dodecanoyl-CoA)'	0	0	0	0	0	0	0	0	0	0	0	0	0	0
103	'r_0122'	'acyl-CoA oxidase (hexacosanoyl-CoA)'	0	0	0	0	0	0	0	0	0	0	0	0	0	0
104	'r_0123'	'acyl-CoA oxidase (hexadecanoyl-CoA)'	0	0	0	0	0	0	0	0	0	0	0	0	0	0
105	'r_0124'	'acyl-CoA oxidase (octadecanoyl-CoA)'	0	0	0	0	0	0	0	0	0	0	0	0	0	0
106	'r_0125'	'acyl-CoA oxidase (tetradecanoyl-CoA)'	0	0	0	0	0	0	0	0	0	0	0	0	0	0
107	'r_0126'	'acyl-CoA:sterol acyltransferase (oleoyl-CoA:episterol), ER membrane'	0	0	0	0	0	0	0	0	0	0	0	0	0	0
108	'r_0127'	'acyl-CoA:sterol acyltransferase (oleoyl-CoA:ergosterol), ER membrane'	0	0	0	0	0	0	0	0	0	0	0	0	0	0
109	'r_0128'	'acyl-CoA:sterol acyltransferase (oleoyl-CoA:fecosterol), ER membrane'	0	0	0	0	0	0	0	0	0	0	0	0	0	0
110	'r_0129'	'acyl-CoA:sterol acyltransferase (oleoyl-CoA:lanosterol), ER membrane'	0	0	0	0	0	0	0	0	0	0	0	0	0	0
111	'r_0130'	'acyl-CoA:sterol acyltransferase (oleoyl-CoA:zymosterol), ER membrane'	0	0	0	0	0	0	0	0	0	0	0	0	0	0
112	'r_0131'	'acyl-CoA:sterol acyltransferase (palmitoleoyl-CoA:episterol), ER membrane'	0	0	0	0	0	0	0	0	0	0	0	0	0	0
113	'r_0132'	'acyl-CoA:sterol acyltransferase (palmitoleoyl-CoA:ergosterol), ER membrane'	0	0	0	0	0	0	0	0	0	0	0	0	0	0
114	'r_0133'	'acyl-CoA:sterol acyltransferase (palmitoleoyl-CoA:fecosterol), ER membrane'	0	0	0	0	0	0	0	0	0	0	0	0	0	0
115	'r_0134'	'acyl-CoA:sterol acyltransferase (palmitoleoyl-CoA:lanosterol), ER membrane'	0	0	0	0	0	0	0	0	0	0	0	0	0	0
116	'r_0135'	'acyl-CoA:sterol acyltransferase (palmitoleoyl-CoA:zymosterol), ER membrane'	0	0	0	0	0	0	0	0	0	0	0	0	0	0
117	'r_0137'	'acylation of GPI inositol at 2 position, GPI-anchor assembly, step 3'	0	0	0	0	0	0	0	0	0	0	0	0	0	0
118	'r_0138'	'adenine deaminase'	0	0	0	0	0	0	0	0	0	0	0	0	0	0
119	'r_0139'	'adenine phosphoribosyltransferase'	0	0	0	0	0	0	0	0	0	0	0	0	0	0
120	'r_0140'	'adenosine deaminase'	0	0	0	0	0	0	0	0	0	0	0	0	0	0
121	'r_0142'	'adenosine kinase'	0	0	0	0	0	0	0	0	0	0	0	0	0	0
122	'r_0143'	'adenosine monophosphate deaminase'	0	0	0	0	0	0	0	0	0	0	0	0	0	0
123	'r_0144'	'adenosylhomocysteinase'	0	0	0	0	0	0	0	0	0	0	0	0	0	0
124	'r_0145'	'adenosylmethionine decarboxylase'	0	0	0	0	0	0	0	0	0	0	0	0	0	0
125	'r_0146'	'adenosylmethionine-8-amino-7-oxononanoate transaminase'	0	0	0	0	0	0	0	0	0	0	0	0	0	0
126	'r_0147'	'adenylate cyclase'	0	0	0	0	0	0	0	0	0	0	0	0	0	0
128	'r_0149'	'adenylate kinase'	0	0	0	0	0	0	0	0	0	0	0	0	0	0
129	'r_0150'	'adenylate kinase (GTP)'	0	0	0	0	0	0	0	0	0	0	0	0	0	0
130	'r_0151'	'adenylosuccinate lyase (AICAR)'	0	0	0	0	0	0	0	0	0	0	0	0	0	0
131	'r_0152'	'adenylosuccinate lyase'	0	0	0	0	0	0	0	0	0	0	0	0	0	0
132	'r_0153'	'adenylosuccinate synthase'	0	0	0	0	0	0	0	0	0	0	0	0	0	0
133	'r_0154'	'adenylyl-sulfate kinase'	0	0	0	0	0	0	0	0	0	0	0	0	0	0
134	'r_0155'	'ADP-ribose 2,3-cyclic phosphodiesterase'	0	0	0	0	0	0	0	0	0	0	0	0	0	0
136	'r_0157'	'alanyl-tRNA synthetase'	0	0	0	0	0	0	0	0	0	0	0	0	0	0
137	'r_0158'	'alcohol acetyltransferase (2-methylbutanol)'	0	0	0	0	0	0	0	0	0	0	0	0	0	0
138	'r_0159'	'alcohol acetyltransferase (ethanol)'	0	0	0	0	0	0	0	0	0	0	0	0	0	0
139	'r_0160'	'alcohol acetyltransferase (isoamyl alcohol)'	0	0	0	0	0	0	0	0	0	0	0	0	0	0
140	'r_0161'	'alcohol acetyltransferase (isobutyl alcohol)'	0	0	0	0	0	0	0	0	0	0	0	0	0	0
142	'r_0163'	'alcohol dehydrogenase (ethanol to acetaldehyde)'	0	0	0	0	0	0	0	0	0	0	0	0	0	0
143	'r_0164'	'alcohol dehydrogenase (glycerol, NADP)'	0	0	0	0	0	0	0	0	0	0	0	0	0	0
144	'r_0165'	'mitochondrial alcohol dehydrogenase'	0	0	0	0	0	0	0	0	0	0	0	0	0	0
145	'r_0166'	'aldehyde dehydrogenase (2-methylbutanol, NAD)'	0	0	0	0	0	0	0	0	0	0	0	0	0	0
146	'r_0167'	'aldehyde dehydrogenase (2-methylbutanol, NAD)'	0	0	0	0	0	0	0	0	0	0	0	0	0	0
147	'r_0168'	'aldehyde dehydrogenase (2-methylbutanol, NADP)'	0	0	0	0	0	0	0	0	0	0	0	0	0	0
148	'r_0169'	'aldehyde dehydrogenase (2-phenylethanol, NAD)'	0	0	0	0	0	0	0	0	0	0	0	0	0	0
149	'r_0170'	'aldehyde dehydrogenase (2-phenylethanol, NAD)'	0	0	0	0	0	0	0	0	0	0	0	0	0	0
150	'r_0171'	'aldehyde dehydrogenase (2-phenylethanol, NADP)'	0	0	0	0	0	0	0	0	0	0	0	0	0	0
151	'r_0172'	'aldehyde dehydrogenase (3-aminopropanal, NAD)'	0	0	0	0	0	0	0	0	0	0	0	0	0	0
154	'r_0175'	'aldehyde dehydrogenase (acetylaldehyde, NADP)'	0	0	0	0	0	0	0	0	0	0	0	0	0	0
155	'r_0176'	'aldehyde dehydrogenase (indole-3-acetaldehyde, NAD)'	0	0	0	0	0	0	0	0	0	0	0	0	0	0
156	'r_0177'	'aldehyde dehydrogenase (indole-3-acetaldehyde, NADP)'	0	0	0	0	0	0	0	0	0	0	0	0	0	0
157	'r_0178'	'aldehyde dehydrogenase (indole-3-acetaldehyde, NADP)'	0	0	0	0	0	0	0	0	0	0	0	0	0	0
158	'r_0179'	'aldehyde dehydrogenase (isoamyl alcohol, NAD)'	0	0	0	0	0	0	0	0	0	0	0	0	0	0
159	'r_0180'	'aldehyde dehydrogenase (isoamyl alcohol, NAD)'	0	0	0	0	0	0	0	0	0	0	0	0	0	0
160	'r_0181'	'aldehyde dehydrogenase (isoamyl alcohol, NADP)'	0	0	0	0	0	0	0	0	0	0	0	0	0	0
161	'r_0182'	'aldehyde dehydrogenase (isobutyl alcohol, NAD)'	0	0	0	0	0	0	0	0	0	0	0	0	0	0
162	'r_0183'	'aldehyde dehydrogenase (isobutyl alcohol, NAD)'	0	0	0	0	0	0	0	0	0	0	0	0	0	0
163	'r_0184'	'aldehyde dehydrogenase (isobutyl alcohol, NADP)'	0	0	0	0	0	0	0	0	0	0	0	0	0	0
164	'r_0185'	'aldehyde dehydrogenase (phenylacetaldehyde, NAD)'	0	0	0	0	0	0	0	0	0	0	0	0	0	0
165	'r_0186'	'aldehyde dehydrogenase (tryptophol, NAD)'	0	0	0	0	0	0	0	0	0	0	0	0	0	0
166	'r_0187'	'aldehyde dehydrogenase (tryptophol, NAD)'	0	0	0	0	0	0	0	0	0	0	0	0	0	0
167	'r_0188'	'alkaline phosphatase (dihydroneopterin)'	0	0	0	0	0	0	0	0	0	0	0	0	0	0
168	'r_0189'	'allantoate amidinohydrolase'	0	0	0	0	0	0	0	0	0	0	0	0	0	0
169	'r_0190'	'allantoinase, reaction'	0	0	0	0	0	0	0	0	0	0	0	0	0	0
170	'r_0191'	'allophanate hydrolase'	0	0	0	0	0	0	0	0	0	0	0	0	0	0
171	'r_0192'	'alpha 1,2-mannosyltransferase'	0	0	0	0	0	0	0	0	0	0	0	0	0	0
172	'r_0193'	'alpha,alpha-trehalase'	0	0	0	0	0	0	0	0	0	0	0	0	0	0
173	'r_0194'	'alpha,alpha-trehalase'	0	0	0	0	0	0	0	0	0	0	0	0	0	0
174	'r_0195'	'alpha,alpha-trehalose-phosphate synthase (UDP-forming)'	0	0	0	0	0	0	0	0	0	0	0	0	0	0
175	'r_0198'	'alpha-glucosidase'	0	0	0	0	0	0	0	0	0	0	0	0	0	0
176	'r_0199'	'amidase'	0	0	0	0	0	0	0	0	0	0	0	0	0	0
177	'r_0200'	'Aminoacetone:oxygen oxidoreductase(deaminating)(flavin-containing)'	0	0	0	0	0	0	0	0	0	0	0	0	0	0
178	'r_0201'	'Aminobutyraldehyde dehydrogenase'	0	0	0	0	0	0	0	0	0	0	0	0	0	0
179	'r_0202'	'anthranilate phosphoribosyltransferase'	0	0	0	0	0	0	0	0	0	0	0	0	0	0
180	'r_0203'	'anthranilate synthase'	0	0	0	0	0	0	0	0	0	0	0	0	0	0
181	'r_0204'	'Ap4A hydrolase'	0	0	0	0	0	0	0	0	0	0	0	0	0	0
182	'r_0205'	'arabinose reductase'	0	0	0	0	0	0	0	0	0	0	0	0	0	0
186	'r_0209'	'arginyl-tRNA synthetase'	0	0	0	0	0	0	0	0	0	0	0	0	0	0
187	'r_0210'	'arginyl-tRNA synthetase'	0	0	0	0	0	0	0	0	0	0	0	0	0	0
188	'r_0211'	'asparagine synthase (glutamine-hydrolysing)'	0	0	0	0	0	0	0	0	0	0	0	0	0	0
189	'r_0212'	'Asparaginyl-tRNA synthetase'	0	0	0	0	0	0	0	0	0	0	0	0	0	0
190	'r_0213'	'asparaginyl-tRNA synthetase, miotchondrial'	0	0	0	0	0	0	0	0	0	0	0	0	0	0
191	'r_0214'	'aspartate carbamoyltransferase'	0	0	0	0	0	0	0	0	0	0	0	0	0	0
193	'r_0216'	'aspartate transaminase'	0	0	0	0	0	0	0	0	0	0	0	0	0	0
194	'r_0217'	'aspartate transaminase'	0	0	0	0	0	0	0	0	0	0	0	0	0	0
195	'r_0218'	'aspartate transaminase'	0	0	0	0	0	0	0	0	0	0	0	0	0	0
197	'r_0220'	'Aspartyl-tRNA synthetase'	0	0	0	0	0	0	0	0	0	0	0	0	0	0
198	'r_0221'	'Aspartyl-tRNA synthetase'	0	0	0	0	0	0	0	0	0	0	0	0	0	0
199	'r_0222'	'ATP adenylyltransferase'	0	0	0	0	0	0	0	0	0	0	0	0	0	0
200	'r_0223'	'ATP adenylyltransferase'	0	0	0	0	0	0	0	0	0	0	0	0	0	0
201	'r_0224'	'ATP adenylyltransferase'	0	0	0	0	0	0	0	0	0	0	0	0	0	0
202	'r_0225'	'ATP phosphoribosyltransferase'	0	0	0	0	0	0	0	0	0	0	0	0	0	0
204	'r_0227'	'ATPase, cytosolic'	0	0	0	0	0	0	0	0	0	0	0	0	0	0
205	'r_0228'	'beta-1,4 mannosyltransferase'	0	0	0	0	0	0	0	0	0	0	0	0	0	0
206	'r_0229'	'biotin synthase'	0	0	0	0	0	0	0	0	0	0	0	0	0	0
207	'r_0230'	'biotin-[acetyl-CoA-carboxylase] ligase'	0	0	0	0	0	0	0	0	0	0	0	0	0	0
208	'r_0231'	'C-14 sterol reductase'	0	0	0	0	0	0	0	0	0	0	0	0	0	0
209	'r_0233'	'C-22 sterol desaturase (NADP)'	0	0	0	0	0	0	0	0	0	0	0	0	0	0
210	'r_0234'	'C-3 sterol dehydrogenase'	0	0	0	0	0	0	0	0	0	0	0	0	0	0
211	'r_0235'	'C-3 sterol dehydrogenase (4-methylzymosterol)'	0	0	0	0	0	0	0	0	0	0	0	0	0	0
212	'r_0236'	'C-3 sterol keto reductase (4-methylzymosterol)'	0	0	0	0	0	0	0	0	0	0	0	0	0	0
213	'r_0237'	'C-3 sterol keto reductase (zymosterol)'	0	0	0	0	0	0	0	0	0	0	0	0	0	0
214	'r_0238'	'C-4 methyl sterol oxidase'	0	0	0	0	0	0	0	0	0	0	0	0	0	0
215	'r_0239'	'C-4 methyl sterol oxidase'	0	0	0	0	0	0	0	0	0	0	0	0	0	0
216	'r_0240'	'C-4 methyl sterol oxidase'	0	0	0	0	0	0	0	0	0	0	0	0	0	0
217	'r_0241'	'C-4 sterol methyl oxidase (4,4-dimethylzymosterol)'	0	0	0	0	0	0	0	0	0	0	0	0	0	0
218	'r_0242'	'C-5 sterol desaturase'	0	0	0	0	0	0	0	0	0	0	0	0	0	0
219	'r_0243'	'C-8 sterol isomerase'	0	0	0	0	0	0	0	0	0	0	0	0	0	0
220	'r_0244'	'C-s24 sterol reductase'	0	0	0	0	0	0	0	0	0	0	0	0	0	0
221	'r_0249'	'CAAX farnesyltransferase'	0	0	0	0	0	0	0	0	0	0	0	0	0	0
224	'r_0253'	'carnitine O-acetyltransferase'	0	0	0	0	0	0	0	0	0	0	0	0	0	0
226	'r_0255'	'catalase'	0	0	0	0	0	0	0	0	0	0	0	0	0	0
227	'r_0256'	'catalase'	0	0	0	0	0	0	0	0	0	0	0	0	0	0
228	'r_0259'	'ceramide-1 hydroxylase (24C)'	0	0	0	0	0	0	0	0	0	0	0	0	0	0
229	'r_0260'	'ceramide-1 hydroxylase (24C)'	0	0	0	0	0	0	0	0	0	0	0	0	0	0
230	'r_0261'	'ceramide-1 hydroxylase (26C)'	0	0	0	0	0	0	0	0	0	0	0	0	0	0
231	'r_0262'	'ceramide-1 hydroxylase (26C)'	0	0	0	0	0	0	0	0	0	0	0	0	0	0
232	'r_0263'	'ceramide-1 synthase (24C)'	0	0	0	0	0	0	0	0	0	0	0	0	0	0
233	'r_0264'	'ceramide-1 synthase (26C)'	0	0	0	0	0	0	0	0	0	0	0	0	0	0
234	'r_0265'	'ceramide-2 synthase (24C)'	0	0	0	0	0	0	0	0	0	0	0	0	0	0
235	'r_0266'	'ceramide-2 synthase (26C)'	0	0	0	0	0	0	0	0	0	0	0	0	0	0
236	'r_0267'	'ceramide-3 synthase (24C)'	0	0	0	0	0	0	0	0	0	0	0	0	0	0
237	'r_0268'	'ceramide-3 synthase (26C)'	0	0	0	0	0	0	0	0	0	0	0	0	0	0
238	'r_0269'	'ceramide-4 synthase (24C)'	0	0	0	0	0	0	0	0	0	0	0	0	0	0
239	'r_0270'	'ceramide-4 synthase (26C)'	0	0	0	0	0	0	0	0	0	0	0	0	0	0
240	'r_0271'	'chitin deacetylase'	0	0	0	0	0	0	0	0	0	0	0	0	0	0
241	'r_0272'	'chitin synthase'	0	0	0	0	0	0	0	0	0	0	0	0	0	0
242	'r_0273'	'choline kinase'	0	0	0	0	0	0	0	0	0	0	0	0	0	0
243	'r_0274'	'choline phosphate cytididyltransferase'	0	0	0	0	0	0	0	0	0	0	0	0	0	0
246	'r_0280'	'cis-aconitate(3-) to isocitrate'	0	0	0	0	0	0	0	0	0	0	0	0	0	0
247	'r_0281'	'cis-prenyltransferase step 01'	0	0	0	0	0	0	0	0	0	0	0	0	0	0
248	'r_0282'	'cis-prenyltransferase step 02'	0	0	0	0	0	0	0	0	0	0	0	0	0	0
249	'r_0283'	'cis-prenyltransferase step 03'	0	0	0	0	0	0	0	0	0	0	0	0	0	0
250	'r_0284'	'cis-prenyltransferase step 04'	0	0	0	0	0	0	0	0	0	0	0	0	0	0
251	'r_0285'	'cis-prenyltransferase step 05'	0	0	0	0	0	0	0	0	0	0	0	0	0	0
252	'r_0286'	'cis-prenyltransferase step 06'	0	0	0	0	0	0	0	0	0	0	0	0	0	0
253	'r_0287'	'cis-prenyltransferase step 07'	0	0	0	0	0	0	0	0	0	0	0	0	0	0
254	'r_0288'	'cis-prenyltransferase step 08'	0	0	0	0	0	0	0	0	0	0	0	0	0	0
255	'r_0289'	'cis-prenyltransferase step 09'	0	0	0	0	0	0	0	0	0	0	0	0	0	0
256	'r_0290'	'cis-prenyltransferase step 10'	0	0	0	0	0	0	0	0	0	0	0	0	0	0
257	'r_0291'	'cis-prenyltransferase step 11'	0	0	0	0	0	0	0	0	0	0	0	0	0	0
258	'r_0292'	'cis-prenyltransferase step 12'	0	0	0	0	0	0	0	0	0	0	0	0	0	0
259	'r_0293'	'cis-prenyltransferase step 13'	0	0	0	0	0	0	0	0	0	0	0	0	0	0
260	'r_0294'	'cis-prenyltransferase step 14'	0	0	0	0	0	0	0	0	0	0	0	0	0	0
261	'r_0295'	'cis-prenyltransferase step 15'	0	0	0	0	0	0	0	0	0	0	0	0	0	0
262	'r_0296'	'cis-prenyltransferase step 16'	0	0	0	0	0	0	0	0	0	0	0	0	0	0
263	'r_0297'	'cis-prenyltransferase step 17'	0	0	0	0	0	0	0	0	0	0	0	0	0	0
264	'r_0298'	'cis-prenyltransferase step 18'	0	0	0	0	0	0	0	0	0	0	0	0	0	0
265	'r_0299'	'cis-prenyltransferase step 19'	0	0	0	0	0	0	0	0	0	0	0	0	0	0
267	'r_0301'	'citrate synthase, peroxisomal'	0	0	0	0	0	0	0	0	0	0	0	0	0	0
268	'r_0302'	'citrate to cis-aconitate(3-)'	0	0	0	0	0	0	0	0	0	0	0	0	0	0
269	'r_0303'	'citrate to cis-aconitate(3-), cytoplasmic'	0	0	0	0	0	0	0	0	0	0	0	0	0	0
270	'r_0304'	'coproporphyrinogen oxidase (O2 required)'	0	0	0	0	0	0	0	0	0	0	0	0	0	0
271	'r_0306'	'CTP synthase (glutamine)'	0	0	0	0	0	0	0	0	0	0	0	0	0	0
272	'r_0307'	'CTP synthase (NH3)'	0	0	0	0	0	0	0	0	0	0	0	0	0	0
273	'r_0308'	'cystathionine b-lyase'	0	0	0	0	0	0	0	0	0	0	0	0	0	0
276	'r_0311'	'cystathionine gamma-synthase'	0	0	0	0	0	0	0	0	0	0	0	0	0	0
278	'r_0313'	'cysteinyl-tRNA synthetase'	0	0	0	0	0	0	0	0	0	0	0	0	0	0
279	'r_0314'	'cytidine deaminase'	0	0	0	0	0	0	0	0	0	0	0	0	0	0
280	'r_0315'	'cytidine kinase (GTP)'	0	0	0	0	0	0	0	0	0	0	0	0	0	0
281	'r_0317'	'cytochrome P450 lanosterol 14-alpha-demethylase (NADP)'	0	0	0	0	0	0	0	0	0	0	0	0	0	0
282	'r_0318'	'cytosine deaminase'	0	0	0	0	0	0	0	0	0	0	0	0	0	0
283	'r_0319'	'D-arabinono-1,4-lactone oxidase'	0	0	0	0	0	0	0	0	0	0	0	0	0	0
284	'r_0320'	'D-arabinose 1-dehydrogenase (NAD)'	0	0	0	0	0	0	0	0	0	0	0	0	0	0
285	'r_0321'	'D-arabinose 1-dehydrogenase (NADP)'	0	0	0	0	0	0	0	0	0	0	0	0	0	0
286	'r_0322'	'D-fructose 1-phosphate D-glyceraldehyde-3-phosphate-lyase'	0	0	0	0	0	0	0	0	0	0	0	0	0	0
287	'r_0323'	'D-sorbitol dehydrogenase (D-fructose producing)'	0	0	0	0	0	0	0	0	0	0	0	0	0	0
288	'r_0326'	'dCMP deaminase'	0	0	0	0	0	0	0	0	0	0	0	0	0	0
289	'r_0327'	'dCTP deaminase'	0	0	0	0	0	0	0	0	0	0	0	0	0	0
290	'r_0328'	'deoxyadenosine deaminase'	0	0	0	0	0	0	0	0	0	0	0	0	0	0
291	'r_0329'	'deoxycytidine deaminase'	0	0	0	0	0	0	0	0	0	0	0	0	0	0
292	'r_0330'	'deoxyguanylate kinase (dGMP:ATP)'	0	0	0	0	0	0	0	0	0	0	0	0	0	0
293	'r_0331'	'deoxyhypusine synthase, cytosolic/mitochondrial'	0	0	0	0	0	0	0	0	0	0	0	0	0	0
294	'r_0332'	'deoxyribokinase'	0	0	0	0	0	0	0	0	0	0	0	0	0	0
295	'r_0334'	'dephospho-CoA kinase'	0	0	0	0	0	0	0	0	0	0	0	0	0	0
296	'r_0335'	'dethiobiotin synthase'	0	0	0	0	0	0	0	0	0	0	0	0	0	0
297	'r_0340'	'dihydroceramidase'	0	0	0	0	0	0	0	0	0	0	0	0	0	0
298	'r_0341'	'dihydroceramidase'	0	0	0	0	0	0	0	0	0	0	0	0	0	0
299	'r_0342'	'dihydroceramidase'	0	0	0	0	0	0	0	0	0	0	0	0	0	0
300	'r_0343'	'dihydroceramidase'	0	0	0	0	0	0	0	0	0	0	0	0	0	0
301	'r_0344'	'dihydrofolate reductase'	0	0	0	0	0	0	0	0	0	0	0	0	0	0
302	'r_0345'	'dihydrofolate reductase'	0	0	0	0	0	0	0	0	0	0	0	0	0	0
303	'r_0346'	'dihydrofolate synthase'	0	0	0	0	0	0	0	0	0	0	0	0	0	0
304	'r_0347'	'dihydroneopterin aldolase'	0	0	0	0	0	0	0	0	0	0	0	0	0	0
305	'r_0348'	'dihydroneopterin monophosphate dephosphorylase'	0	0	0	0	0	0	0	0	0	0	0	0	0	0
306	'r_0349'	'dihydroorotase'	0	0	0	0	0	0	0	0	0	0	0	0	0	0
307	'r_0350'	'dihydropteroate synthase'	0	0	0	0	0	0	0	0	0	0	0	0	0	0
308	'r_0351'	'dihydropteroate synthase'	0	0	0	0	0	0	0	0	0	0	0	0	0	0
309	'r_0352'	'dihydroxy-acid dehydratase (2,3-dihydroxy-3-methylbutanoate)'	0	0	0	0	0	0	0	0	0	0	0	0	0	0
310	'r_0353'	'dihydroxy-acid dehydratase (2,3-dihydroxy-3-methylpentanoate)'	0	0	0	0	0	0	0	0	0	0	0	0	0	0
311	'r_0354'	'dihydroxyacetone kinase'	0	0	0	0	0	0	0	0	0	0	0	0	0	0
312	'r_0355'	'dimethylallyltranstransferase'	0	0	0	0	0	0	0	0	0	0	0	0	0	0
313	'r_0356'	'diphosphoglyceromutase'	0	0	0	0	0	0	0	0	0	0	0	0	0	0
314	'r_0357'	'diphosphoinositol-1,3,4,6-tetrakisphosphate diphosphohydrolase'	0	0	0	0	0	0	0	0	0	0	0	0	0	0
315	'r_0358'	'diphosphoinositol-1,3,4,6-tetrakisphosphate synthase'	0	0	0	0	0	0	0	0	0	0	0	0	0	0
316	'r_0359'	'diphthine synthase'	0	0	0	0	0	0	0	0	0	0	0	0	0	0
317	'r_0360'	'dolichol kinase'	0	0	0	0	0	0	0	0	0	0	0	0	0	0
318	'r_0361'	'dolichyl-phosphate D-mannosyltransferase'	0	0	0	0	0	0	0	0	0	0	0	0	0	0
319	'r_0362'	'dolichyl-phosphate-mannose--protein mannosyltransferase'	0	0	0	0	0	0	0	0	0	0	0	0	0	0
320	'r_0363'	'dTMP kinase'	0	0	0	0	0	0	0	0	0	0	0	0	0	0
322	'r_0365'	'endopolygalacturonase'	0	0	0	0	0	0	0	0	0	0	0	0	0	0
324	'r_0368'	'ethanolamine kinase'	0	0	0	0	0	0	0	0	0	0	0	0	0	0
325	'r_0369'	'ethyl acetate-hydrolyzing esterase'	0	0	0	0	0	0	0	0	0	0	0	0	0	0
326	'r_0370'	'exo-1,3-beta-glucan glucohydrase'	0	0	0	0	0	0	0	0	0	0	0	0	0	0
327	'r_0373'	'farnesyltranstransferase'	0	0	0	0	0	0	0	0	0	0	0	0	0	0
328	'r_0399'	'fatty-acid--CoA ligase (decanoate)'	0	0	0	0	0	0	0	0	0	0	0	0	0	0
329	'r_0400'	'fatty-acid--CoA ligase (dodecanoate)'	0	0	0	0	0	0	0	0	0	0	0	0	0	0
330	'r_0402'	'fatty-acid--CoA ligase (hexadecanoate)'	0	0	0	0	0	0	0	0	0	0	0	0	0	0
331	'r_0410'	'fatty-acid--CoA ligase (octanoate)'	0	0	0	0	0	0	0	0	0	0	0	0	0	0
332	'r_0412'	'fatty-acid--CoA ligase (tetradecanoate)'	0	0	0	0	0	0	0	0	0	0	0	0	0	0
333	'r_0436'	'ferrochelatase'	0	0	0	0	0	0	0	0	0	0	0	0	0	0
334	'r_0437'	'ferrocytochrome-c:hydrogen-peroxide oxidoreductase'	0	0	0	0	0	0	0	0	0	0	0	0	0	0
337	'r_0440'	'FMN adenylyltransferase'	0	0	0	0	0	0	0	0	0	0	0	0	0	0
338	'r_0441'	'FMN reductase'	0	0	0	0	0	0	0	0	0	0	0	0	0	0
339	'r_0442'	'FMN reductase'	0	0	0	0	0	0	0	0	0	0	0	0	0	0
340	'r_0443'	'formaldehyde dehydrogenase'	0	0	0	0	0	0	0	0	0	0	0	0	0	0
343	'r_0447'	'formate-tetrahydrofolate ligase'	0	0	0	0	0	0	0	0	0	0	0	0	0	0
344	'r_0448'	'fructose-2,6-bisphosphate 2-phosphatase'	0	0	0	0	0	0	0	0	0	0	0	0	0	0
345	'r_0449'	'fructose-bisphosphatase'	0	0	0	0	0	0	0	0	0	0	0	0	0	0
346	'r_0450'	'fructose-bisphosphate aldolase'	0	0	0	0	0	0	0	0	0	0	0	0	0	0
349	'r_0453'	'dihydoorotic acid dehydrogenase'	0	0	0	0	0	0	0	0	0	0	0	0	0	0
350	'r_0454'	'fumarate reductase'	0	0	0	0	0	0	0	0	0	0	0	0	0	0
351	'r_0455'	'soluble fumarate reductase'	0	0	0	0	0	0	0	0	0	0	0	0	0	0
352	'r_0457'	'g-glutamyltransferase'	0	0	0	0	0	0	0	0	0	0	0	0	0	0
353	'r_0458'	'galactokinase'	0	0	0	0	0	0	0	0	0	0	0	0	0	0
354	'r_0459'	'galactose-1-phosphate uridylyltransferase'	0	0	0	0	0	0	0	0	0	0	0	0	0	0
355	'r_0460'	'gamma-glutamylcysteine synthetase'	0	0	0	0	0	0	0	0	0	0	0	0	0	0
356	'r_0461'	'geranylgeranyltranstransferase'	0	0	0	0	0	0	0	0	0	0	0	0	0	0
357	'r_0462'	'geranyltranstransferase'	0	0	0	0	0	0	0	0	0	0	0	0	0	0
358	'r_0463'	'glucan 1,4-alpha-glucosidase'	0	0	0	0	0	0	0	0	0	0	0	0	0	0
359	'r_0464'	'glucan 1,4-alpha-glucosidase, vacuole'	0	0	0	0	0	0	0	0	0	0	0	0	0	0
360	'r_0465'	'glucosamine-6-phosphate deaminase'	0	0	0	0	0	0	0	0	0	0	0	0	0	0
367	'r_0472'	'glutamate synthase (NADH2)'	0	0	0	0	0	0	0	0	0	0	0	0	0	0
369	'r_0475'	'glutaminase'	0	0	0	0	0	0	0	0	0	0	0	0	0	0
371	'r_0477'	'glutamine-fructose-6-phosphate transaminase'	0	0	0	0	0	0	0	0	0	0	0	0	0	0
372	'r_0478'	'glutaminyl-tRNA synthetase'	0	0	0	0	0	0	0	0	0	0	0	0	0	0
373	'r_0479'	'glutamyl-tRNA synthetase'	0	0	0	0	0	0	0	0	0	0	0	0	0	0
374	'r_0480'	'glutamyl-tRNA synthetase'	0	0	0	0	0	0	0	0	0	0	0	0	0	0
375	'r_0481'	'glutathione oxidoreductase'	0	0	0	0	0	0	0	0	0	0	0	0	0	0
376	'r_0482'	'glutathione oxidoreductase'	0	0	0	0	0	0	0	0	0	0	0	0	0	0
377	'r_0483'	'glutathione peridoxase'	0	0	0	0	0	0	0	0	0	0	0	0	0	0
378	'r_0484'	'glutathione peroxidase, mitochondria'	0	0	0	0	0	0	0	0	0	0	0	0	0	0
379	'r_0485'	'glutathione synthetase'	0	0	0	0	0	0	0	0	0	0	0	0	0	0
381	'r_0487'	'glycerol dehydrogenase (NADP-dependent)'	0	0	0	0	0	0	0	0	0	0	0	0	0	0
383	'r_0489'	'glycerol-3-phosphatase'	0	0	0	0	0	0	0	0	0	0	0	0	0	0
384	'r_0490'	'glycerol-3-phosphate dehydrogenase (fad)'	0	0	0	0	0	0	0	0	0	0	0	0	0	0
385	'r_0491'	'glycerol-3-phosphate dehydrogenase (NAD)'	0	0	0	0	0	0	0	0	0	0	0	0	0	0
386	'r_0492'	'glycerol-3-phosphate dehydrogenase (NAD)'	0	0	0	0	0	0	0	0	0	0	0	0	0	0
387	'r_0497'	'glycerophosphodiester phosphodiesterase (glycerophosphocholine)'	0	0	0	0	0	0	0	0	0	0	0	0	0	0
388	'r_0499'	'glycinamide ribotide transformylase'	0	0	0	0	0	0	0	0	0	0	0	0	0	0
389	'r_0500'	'glycine C-acetyltransferase'	0	0	0	0	0	0	0	0	0	0	0	0	0	0
390	'r_0501'	'glycine cleavage system'	0	0	0	0	0	0	0	0	0	0	0	0	0	0
393	'r_0504'	'glycine-cleavage complex (lipoamide)'	0	0	0	0	0	0	0	0	0	0	0	0	0	0
395	'r_0506'	'glycine-cleavage complex (lipoylprotein)'	0	0	0	0	0	0	0	0	0	0	0	0	0	0
396	'r_0507'	'glycine-cleavage complex (lipoylprotein)'	0	0	0	0	0	0	0	0	0	0	0	0	0	0
397	'r_0508'	'glycine-cleavage complex (lipoylprotein)'	0	0	0	0	0	0	0	0	0	0	0	0	0	0
398	'r_0509'	'glycine-cleavage system (lipoamide)'	0	0	0	0	0	0	0	0	0	0	0	0	0	0
399	'r_0510'	'glycogen (starch) synthase'	0	0	0	0	0	0	0	0	0	0	0	0	0	0
400	'r_0511'	'glycogen phosphorylase'	0	0	0	0	0	0	0	0	0	0	0	0	0	0
401	'r_0512'	'glycyl-tRNA synthetase'	0	0	0	0	0	0	0	0	0	0	0	0	0	0
402	'r_0514'	'GMP synthase'	0	0	0	0	0	0	0	0	0	0	0	0	0	0
403	'r_0518'	'GPI-anchor assembly, step 2'	0	0	0	0	0	0	0	0	0	0	0	0	0	0
404	'r_0519'	'GPI-anchor assembly, step 5'	0	0	0	0	0	0	0	0	0	0	0	0	0	0
405	'r_0520'	'GPI-anchor assembly, step 6'	0	0	0	0	0	0	0	0	0	0	0	0	0	0
406	'r_0521'	'GPI-anchor assembly, step 7'	0	0	0	0	0	0	0	0	0	0	0	0	0	0
407	'r_0522'	'GPI-anchor assembly, step 8'	0	0	0	0	0	0	0	0	0	0	0	0	0	0
408	'r_0523'	'GPI-anchor assembly, step 9'	0	0	0	0	0	0	0	0	0	0	0	0	0	0
409	'r_0524'	'GTP cyclohydrolase I'	0	0	0	0	0	0	0	0	0	0	0	0	0	0
410	'r_0525'	'GTP cyclohydrolase II'	0	0	0	0	0	0	0	0	0	0	0	0	0	0
411	'r_0526'	'guanine deaminase'	0	0	0	0	0	0	0	0	0	0	0	0	0	0
412	'r_0527'	'guanine phosphoribosyltransferase'	0	0	0	0	0	0	0	0	0	0	0	0	0	0
413	'r_0528'	'guanylate kinase'	0	0	0	0	0	0	0	0	0	0	0	0	0	0
414	'r_0529'	'guanylate kinase (GMP:dATP)'	0	0	0	0	0	0	0	0	0	0	0	0	0	0
415	'r_0530'	'heme O monooxygenase'	0	0	0	0	0	0	0	0	0	0	0	0	0	0
416	'r_0531'	'Heme O synthase'	0	0	0	0	0	0	0	0	0	0	0	0	0	0
417	'r_0532'	'hexaprenyldihydroxybenzoate methyltransferase'	0	0	0	0	0	0	0	0	0	0	0	0	0	0
418	'r_0533'	'hexokinase (D-fructose:ATP)'	0	0	0	0	0	0	0	0	0	0	0	0	0	0
420	'r_0535'	'hexokinase (D-mannose:ATP)'	0	0	0	0	0	0	0	0	0	0	0	0	0	0
421	'r_0536'	'histidinol dehydrogenase'	0	0	0	0	0	0	0	0	0	0	0	0	0	0
422	'r_0537'	'histidinol-phosphatase'	0	0	0	0	0	0	0	0	0	0	0	0	0	0
423	'r_0538'	'histidinol-phosphate transaminase'	0	0	0	0	0	0	0	0	0	0	0	0	0	0
424	'r_0539'	'histidyl-tRNA synthetase'	0	0	0	0	0	0	0	0	0	0	0	0	0	0
425	'r_0540'	'histidyl-tRNA synthetase'	0	0	0	0	0	0	0	0	0	0	0	0	0	0
426	'r_0541'	'hnRNP arginine N-methyltransferase'	0	0	0	0	0	0	0	0	0	0	0	0	0	0
427	'r_0542'	'homoacontinate hydratase'	0	0	0	0	0	0	0	0	0	0	0	0	0	0
428	'r_0543'	'homocitrate synthase'	0	0	0	0	0	0	0	0	0	0	0	0	0	0
429	'r_0544'	'homocysteine S-methyltransferase'	0	0	0	0	0	0	0	0	0	0	0	0	0	0
430	'r_0545'	'homoisocitrate dehydrogenase'	0	0	0	0	0	0	0	0	0	0	0	0	0	0
432	'r_0547'	'homoserine dehydrogenase (NADP)'	0	0	0	0	0	0	0	0	0	0	0	0	0	0
435	'r_0550'	'hydrogen peroxide reductase (thioredoxin)'	0	0	0	0	0	0	0	0	0	0	0	0	0	0
436	'r_0551'	'hydrogen peroxide reductase (thioredoxin)'	0	0	0	0	0	0	0	0	0	0	0	0	0	0
437	'r_0552'	'hydrogen peroxide reductase (thioredoxin)'	0	0	0	0	0	0	0	0	0	0	0	0	0	0
438	'r_0553'	'hydroxyacylglutathione hydrolase'	0	0	0	0	0	0	0	0	0	0	0	0	0	0
439	'r_0554'	'hydroxyacylglutathione hydrolase'	0	0	0	0	0	0	0	0	0	0	0	0	0	0
440	'r_0555'	'hydroxybenzoate octaprenyltransferase'	0	0	0	0	0	0	0	0	0	0	0	0	0	0
441	'r_0556'	'hydroxyethylthiazole kinase'	0	0	0	0	0	0	0	0	0	0	0	0	0	0
442	'r_0557'	'hydroxymethylbilane synthase'	0	0	0	0	0	0	0	0	0	0	0	0	0	0
443	'r_0558'	'hydroxymethylglutaryl CoA reductase'	0	0	0	0	0	0	0	0	0	0	0	0	0	0
446	'r_0561'	'hydroxymethylpyrimidine kinase (ATP)'	0	0	0	0	0	0	0	0	0	0	0	0	0	0
447	'r_0562'	'hypoxanthine phosphoribosyltransferase (Hypoxanthine)'	0	0	0	0	0	0	0	0	0	0	0	0	0	0
448	'r_0563'	'Imidazole-glycerol-3-phosphate synthase'	0	0	0	0	0	0	0	0	0	0	0	0	0	0
449	'r_0564'	'imidazoleglycerol-phosphate dehydratase'	0	0	0	0	0	0	0	0	0	0	0	0	0	0
450	'r_0565'	'IMP dehydrogenase'	0	0	0	0	0	0	0	0	0	0	0	0	0	0
451	'r_0566'	'indole-3-glycerol-phosphate synthase'	0	0	0	0	0	0	0	0	0	0	0	0	0	0
452	'r_0567'	'indole-3-pyruvate decarboxylase'	0	0	0	0	0	0	0	0	0	0	0	0	0	0
453	'r_0568'	'inorganic diphosphatase'	0	0	0	0	0	0	0	0	0	0	0	0	0	0
455	'r_0570'	'inosine monophosphate cyclohydrolase'	0	0	0	0	0	0	0	0	0	0	0	0	0	0
456	'r_0571'	'inositol-1,3,4,5,6-pentakisphosphate 2-kinase'	0	0	0	0	0	0	0	0	0	0	0	0	0	0
457	'r_0572'	'inositol-1,3,4,5-triphosphate 6-kinase, nucleus'	0	0	0	0	0	0	0	0	0	0	0	0	0	0
458	'r_0573'	'inositol-1,4,5,6- tetrakisphosphate 3-kinase, nucleus'	0	0	0	0	0	0	0	0	0	0	0	0	0	0
459	'r_0574'	'inositol-1,4,5-triphosphate 6-kinase, nucleus'	0	0	0	0	0	0	0	0	0	0	0	0	0	0
460	'r_0575'	'inositol-1,4,5-trisphosphate 3-kinase, nucleus'	0	0	0	0	0	0	0	0	0	0	0	0	0	0
461	'r_0596'	'IPS phospholipase C'	0	0	0	0	0	0	0	0	0	0	0	0	0	0
462	'r_0597'	'IPS phospholipase C'	0	0	0	0	0	0	0	0	0	0	0	0	0	0
463	'r_0598'	'IPS phospholipase C'	0	0	0	0	0	0	0	0	0	0	0	0	0	0
464	'r_0599'	'IPS phospholipase C'	0	0	0	0	0	0	0	0	0	0	0	0	0	0
465	'r_0600'	'IPS phospholipase C'	0	0	0	0	0	0	0	0	0	0	0	0	0	0
466	'r_0601'	'IPS phospholipase C'	0	0	0	0	0	0	0	0	0	0	0	0	0	0
467	'r_0602'	'IPS phospholipase C'	0	0	0	0	0	0	0	0	0	0	0	0	0	0
468	'r_0603'	'IPS phospholipase C'	0	0	0	0	0	0	0	0	0	0	0	0	0	0
469	'r_0604'	'IPS phospholipase C'	0	0	0	0	0	0	0	0	0	0	0	0	0	0
470	'r_0605'	'IPS phospholipase C'	0	0	0	0	0	0	0	0	0	0	0	0	0	0
471	'r_0606'	'IPS phospholipase C'	0	0	0	0	0	0	0	0	0	0	0	0	0	0
472	'r_0607'	'IPS phospholipase C'	0	0	0	0	0	0	0	0	0	0	0	0	0	0
473	'r_0608'	'IPS phospholipase C'	0	0	0	0	0	0	0	0	0	0	0	0	0	0
474	'r_0609'	'IPS phospholipase C'	0	0	0	0	0	0	0	0	0	0	0	0	0	0
475	'r_0610'	'IPS phospholipase C'	0	0	0	0	0	0	0	0	0	0	0	0	0	0
476	'r_0611'	'IPS phospholipase C'	0	0	0	0	0	0	0	0	0	0	0	0	0	0
477	'r_0612'	'IPS phospholipase C'	0	0	0	0	0	0	0	0	0	0	0	0	0	0
478	'r_0613'	'IPS phospholipase C'	0	0	0	0	0	0	0	0	0	0	0	0	0	0
479	'r_0614'	'IPS phospholipase C'	0	0	0	0	0	0	0	0	0	0	0	0	0	0
480	'r_0615'	'IPS phospholipase C'	0	0	0	0	0	0	0	0	0	0	0	0	0	0
481	'r_0616'	'IPS phospholipase C'	0	0	0	0	0	0	0	0	0	0	0	0	0	0
482	'r_0617'	'IPS phospholipase C'	0	0	0	0	0	0	0	0	0	0	0	0	0	0
483	'r_0618'	'IPS phospholipase C'	0	0	0	0	0	0	0	0	0	0	0	0	0	0
484	'r_0619'	'IPS phospholipase C'	0	0	0	0	0	0	0	0	0	0	0	0	0	0
485	'r_0620'	'IPS phospholipase C'	0	0	0	0	0	0	0	0	0	0	0	0	0	0
486	'r_0621'	'IPS phospholipase C'	0	0	0	0	0	0	0	0	0	0	0	0	0	0
487	'r_0622'	'IPS phospholipase C'	0	0	0	0	0	0	0	0	0	0	0	0	0	0
488	'r_0623'	'IPS phospholipase C'	0	0	0	0	0	0	0	0	0	0	0	0	0	0
489	'r_0624'	'IPS phospholipase C'	0	0	0	0	0	0	0	0	0	0	0	0	0	0
490	'r_0625'	'IPS phospholipase C'	0	0	0	0	0	0	0	0	0	0	0	0	0	0
491	'r_0626'	'IPS phospholipase C'	0	0	0	0	0	0	0	0	0	0	0	0	0	0
492	'r_0627'	'IPS phospholipase C'	0	0	0	0	0	0	0	0	0	0	0	0	0	0
493	'r_0628'	'IPS phospholipase C'	0	0	0	0	0	0	0	0	0	0	0	0	0	0
494	'r_0629'	'IPS phospholipase C'	0	0	0	0	0	0	0	0	0	0	0	0	0	0
495	'r_0630'	'IPS phospholipase C'	0	0	0	0	0	0	0	0	0	0	0	0	0	0
496	'r_0631'	'IPS phospholipase C'	0	0	0	0	0	0	0	0	0	0	0	0	0	0
497	'r_0632'	'IPS phospholipase C'	0	0	0	0	0	0	0	0	0	0	0	0	0	0
498	'r_0633'	'IPS phospholipase C'	0	0	0	0	0	0	0	0	0	0	0	0	0	0
499	'r_0634'	'IPS phospholipase C'	0	0	0	0	0	0	0	0	0	0	0	0	0	0
500	'r_0635'	'IPS phospholipase C'	0	0	0	0	0	0	0	0	0	0	0	0	0	0
501	'r_0636'	'IPS phospholipase C'	0	0	0	0	0	0	0	0	0	0	0	0	0	0
502	'r_0637'	'IPS phospholipase C'	0	0	0	0	0	0	0	0	0	0	0	0	0	0
503	'r_0638'	'IPS phospholipase C'	0	0	0	0	0	0	0	0	0	0	0	0	0	0
504	'r_0639'	'IPS phospholipase C'	0	0	0	0	0	0	0	0	0	0	0	0	0	0
505	'r_0640'	'IPS phospholipase C'	0	0	0	0	0	0	0	0	0	0	0	0	0	0
506	'r_0641'	'IPS phospholipase C'	0	0	0	0	0	0	0	0	0	0	0	0	0	0
507	'r_0642'	'IPS phospholipase C'	0	0	0	0	0	0	0	0	0	0	0	0	0	0
508	'r_0643'	'IPS phospholipase C'	0	0	0	0	0	0	0	0	0	0	0	0	0	0
509	'r_0644'	'IPS phospholipase C'	0	0	0	0	0	0	0	0	0	0	0	0	0	0
510	'r_0645'	'IPS phospholipase C'	0	0	0	0	0	0	0	0	0	0	0	0	0	0
511	'r_0646'	'IPS phospholipase C'	0	0	0	0	0	0	0	0	0	0	0	0	0	0
512	'r_0647'	'IPS phospholipase C'	0	0	0	0	0	0	0	0	0	0	0	0	0	0
513	'r_0648'	'IPS phospholipase C'	0	0	0	0	0	0	0	0	0	0	0	0	0	0
514	'r_0649'	'IPS phospholipase C'	0	0	0	0	0	0	0	0	0	0	0	0	0	0
515	'r_0650'	'IPS phospholipase C'	0	0	0	0	0	0	0	0	0	0	0	0	0	0
516	'r_0651'	'IPS phospholipase C'	0	0	0	0	0	0	0	0	0	0	0	0	0	0
517	'r_0652'	'IPS phospholipase C'	0	0	0	0	0	0	0	0	0	0	0	0	0	0
518	'r_0653'	'IPS phospholipase C'	0	0	0	0	0	0	0	0	0	0	0	0	0	0
519	'r_0654'	'IPS phospholipase C'	0	0	0	0	0	0	0	0	0	0	0	0	0	0
520	'r_0655'	'IPS phospholipase C'	0	0	0	0	0	0	0	0	0	0	0	0	0	0
521	'r_0656'	'isoamyl acetate-hydrolyzing esterase'	0	0	0	0	0	0	0	0	0	0	0	0	0	0
522	'r_0657'	'isobutyl acetate-hydrolyzing esterase'	0	0	0	0	0	0	0	0	0	0	0	0	0	0
525	'r_0661'	'isocitrate dehydrogenase (NADP+), peroxisomal'	0	0	0	0	0	0	0	0	0	0	0	0	0	0
529	'r_0665'	'isoleucyl-tRNA synthetase'	0	0	0	0	0	0	0	0	0	0	0	0	0	0
530	'r_0666'	'isoleucyl-tRNA synthetase'	0	0	0	0	0	0	0	0	0	0	0	0	0	0
531	'r_0667'	'isopentenyl-diphosphate D-isomerase'	0	0	0	0	0	0	0	0	0	0	0	0	0	0
532	'r_0668'	'itaconate-CoA ligase (ADP-forming)'	0	0	0	0	0	0	0	0	0	0	0	0	0	0
533	'r_0669'	'ketol-acid reductoisomerase (2-aceto-2-hydroxybutanoate)'	0	0	0	0	0	0	0	0	0	0	0	0	0	0
534	'r_0670'	'kynureninase'	0	0	0	0	0	0	0	0	0	0	0	0	0	0
535	'r_0671'	'kynurenine 3-monooxygenase'	0	0	0	0	0	0	0	0	0	0	0	0	0	0
536	'r_0672'	'L-1-pyrroline-3-hydroxy-5-carboxylate dehydrogenase'	0	0	0	0	0	0	0	0	0	0	0	0	0	0
537	'r_0673'	'L-4-hydroxyglutamate semialdehyde dehydrogenase'	0	0	0	0	0	0	0	0	0	0	0	0	0	0
539	'r_0675'	'L-allo-threonine aldolase'	0	0	0	0	0	0	0	0	0	0	0	0	0	0
540	'r_0676'	'L-allo-threonine dehydrogenase'	0	0	0	0	0	0	0	0	0	0	0	0	0	0
541	'r_0678'	'L-aminoadipate-semialdehyde dehydrogenase (NADPH)'	0	0	0	0	0	0	0	0	0	0	0	0	0	0
542	'r_0679'	'L-asparaginase'	0	0	0	0	0	0	0	0	0	0	0	0	0	0
543	'r_0680'	'L-asparaginase'	0	0	0	0	0	0	0	0	0	0	0	0	0	0
544	'r_0681'	'L-erythro-4-hydroxyglutamate:2-oxoglutarate aminotransferase'	0	0	0	0	0	0	0	0	0	0	0	0	0	0
545	'r_0682'	'L-erythro-4-hydroxyglutamate:2-oxoglutarate aminotransferase'	0	0	0	0	0	0	0	0	0	0	0	0	0	0
546	'r_0683'	'L-erythro-4-hydroxyglutamate:2-oxoglutarate aminotransferase'	0	0	0	0	0	0	0	0	0	0	0	0	0	0
547	'r_0687'	'L-hydroxyproline reductase (NADP)'	0	0	0	0	0	0	0	0	0	0	0	0	0	0
548	'r_0688'	'L-lactaldehyde:NADP+ 1-oxidoreductase'	0	0	0	0	0	0	0	0	0	0	0	0	0	0
549	'r_0689'	'L-serine deaminase'	0	0	0	0	0	0	0	0	0	0	0	0	0	0
550	'r_0690'	'L-serine dehydrogenase'	0	0	0	0	0	0	0	0	0	0	0	0	0	0
551	'r_0691'	'L-sorbitol dehydrogenase (L-sorbose-producing)'	0	0	0	0	0	0	0	0	0	0	0	0	0	0
552	'r_0692'	'L-threonine deaminase'	0	0	0	0	0	0	0	0	0	0	0	0	0	0
553	'r_0693'	'L-threonine deaminase'	0	0	0	0	0	0	0	0	0	0	0	0	0	0
554	'r_0694'	'L-tryptophan:oxygen 2,3-oxidoreductase (decyclizing)'	0	0	0	0	0	0	0	0	0	0	0	0	0	0
555	'r_0695'	'L-tyrosine N-formyltransferase'	0	0	0	0	0	0	0	0	0	0	0	0	0	0
556	'r_0696'	'lactaldehyde dehydrogenase'	0	0	0	0	0	0	0	0	0	0	0	0	0	0
557	'r_0697'	'lactoylglutathione lyase'	0	0	0	0	0	0	0	0	0	0	0	0	0	0
558	'r_0698'	'lanosterol synthase'	0	0	0	0	0	0	0	0	0	0	0	0	0	0
559	'r_0699'	'leucine transaminase'	0	0	0	0	0	0	0	0	0	0	0	0	0	0
560	'r_0700'	'leucine transaminase'	0	0	0	0	0	0	0	0	0	0	0	0	0	0
561	'r_0701'	'leucyl-tRNA synthetase'	0	0	0	0	0	0	0	0	0	0	0	0	0	0
562	'r_0702'	'leucyl-tRNA synthetase'	0	0	0	0	0	0	0	0	0	0	0	0	0	0
563	'r_0703'	'leukotriene A4 hydrolase'	0	0	0	0	0	0	0	0	0	0	0	0	0	0
564	'r_0704'	'leukotriene A4 hydrolase'	0	0	0	0	0	0	0	0	0	0	0	0	0	0
565	'r_0705'	'leukotriene A4 hydrolase'	0	0	0	0	0	0	0	0	0	0	0	0	0	0
566	'r_0706'	'leukotriene A4 hydrolase'	0	0	0	0	0	0	0	0	0	0	0	0	0	0
567	'r_0707'	'leukotriene A4 hydrolase'	0	0	0	0	0	0	0	0	0	0	0	0	0	0
568	'r_0708'	'leukotriene A4 hydrolase'	0	0	0	0	0	0	0	0	0	0	0	0	0	0
569	'r_0711'	'lysyl-tRNA synthetase'	0	0	0	0	0	0	0	0	0	0	0	0	0	0
570	'r_0712'	'lysyl-tRNA synthetase'	0	0	0	0	0	0	0	0	0	0	0	0	0	0
571	'r_0713'	'malate dehydrogenase'	0	0	0	0	0	0	0	0	0	0	0	0	0	0
572	'r_0714'	'malate dehydrogenase, cytoplasmic'	0	0	0	0	0	0	0	0	0	0	0	0	0	0
573	'r_0715'	'malate dehydrogenase, peroxisomal'	0	0	0	0	0	0	0	0	0	0	0	0	0	0
575	'r_0717'	'malate synthase'	0	0	0	0	0	0	0	0	0	0	0	0	0	0
578	'r_0721'	'malonyl-CoA-ACP transacylase'	0	0	0	0	0	0	0	0	0	0	0	0	0	0
579	'r_0722'	'mannose-1-phosphate guanylyltransferase'	0	0	0	0	0	0	0	0	0	0	0	0	0	0
580	'r_0723'	'mannose-6-phosphate isomerase'	0	0	0	0	0	0	0	0	0	0	0	0	0	0
581	'r_0724'	'methenyltetrahydrifikate cyclohydrolase'	0	0	0	0	0	0	0	0	0	0	0	0	0	0
583	'r_0726'	'methionine adenosyltransferase'	0	0	0	0	0	0	0	0	0	0	0	0	0	0
584	'r_0727'	'methionine synthase'	0	0	0	0	0	0	0	0	0	0	0	0	0	0
585	'r_0728'	'methionyl-tRNA formyltransferase'	0	0	0	0	0	0	0	0	0	0	0	0	0	0
586	'r_0729'	'methionyl-tRNA synthetase'	0	0	0	0	0	0	0	0	0	0	0	0	0	0
587	'r_0730'	'methionyl-tRNA synthetase'	0	0	0	0	0	0	0	0	0	0	0	0	0	0
590	'r_0733'	'methylenetetrahydrofolate dehydrogenase (NADP)'	0	0	0	0	0	0	0	0	0	0	0	0	0	0
591	'r_0734'	'methylisocitrate lyase'	0	0	0	0	0	0	0	0	0	0	0	0	0	0
592	'r_0735'	'mevalonate kinase (atp)'	0	0	0	0	0	0	0	0	0	0	0	0	0	0
593	'r_0736'	'mevalonate kinase (ctp)'	0	0	0	0	0	0	0	0	0	0	0	0	0	0
594	'r_0737'	'mevalonate kinase (gtp)'	0	0	0	0	0	0	0	0	0	0	0	0	0	0
595	'r_0738'	'mevalonate kinase (UTP)'	0	0	0	0	0	0	0	0	0	0	0	0	0	0
596	'r_0739'	'mevalonate pyrophoshate decarboxylase'	0	0	0	0	0	0	0	0	0	0	0	0	0	0
597	'r_0747'	'MIPC synthase'	0	0	0	0	0	0	0	0	0	0	0	0	0	0
598	'r_0748'	'MIPC synthase'	0	0	0	0	0	0	0	0	0	0	0	0	0	0
599	'r_0749'	'MIPC synthase'	0	0	0	0	0	0	0	0	0	0	0	0	0	0
600	'r_0750'	'MIPC synthase'	0	0	0	0	0	0	0	0	0	0	0	0	0	0
601	'r_0751'	'MIPC synthase'	0	0	0	0	0	0	0	0	0	0	0	0	0	0
602	'r_0752'	'MIPC synthase'	0	0	0	0	0	0	0	0	0	0	0	0	0	0
603	'r_0753'	'MIPC synthase'	0	0	0	0	0	0	0	0	0	0	0	0	0	0
604	'r_0754'	'MIPC synthase'	0	0	0	0	0	0	0	0	0	0	0	0	0	0
605	'r_0755'	'MIPC synthase'	0	0	0	0	0	0	0	0	0	0	0	0	0	0
606	'r_0756'	'MIPC synthase'	0	0	0	0	0	0	0	0	0	0	0	0	0	0
607	'r_0757'	'myo-inositol 1-phosphatase'	0	0	0	0	0	0	0	0	0	0	0	0	0	0
608	'r_0758'	'myo-inositol-1-phosphate synthase'	0	0	0	0	0	0	0	0	0	0	0	0	0	0
610	'r_0760'	'N-acetylglucosamine-6-phosphate synthase'	0	0	0	0	0	0	0	0	0	0	0	0	0	0
611	'r_0761'	'N-acteylglutamate synthase'	0	0	0	0	0	0	0	0	0	0	0	0	0	0
612	'r_0762'	'N-formyl-L-kynurenine amidohydrolase'	0	0	0	0	0	0	0	0	0	0	0	0	0	0
613	'r_0763'	'N-formyltyrosine oxidase'	0	0	0	0	0	0	0	0	0	0	0	0	0	0
614	'r_0764'	'NAD diphosphatase'	0	0	0	0	0	0	0	0	0	0	0	0	0	0
615	'r_0765'	'NAD kinase'	0	0	0	0	0	0	0	0	0	0	0	0	0	0
616	'r_0766'	'NAD kinase'	0	0	0	0	0	0	0	0	0	0	0	0	0	0
617	'r_0767'	'NAD nucleosidase nuclear'	0	0	0	0	0	0	0	0	0	0	0	0	0	0
618	'r_0768'	'NAD synthase'	0	0	0	0	0	0	0	0	0	0	0	0	0	0
619	'r_0769'	'NAD synthase'	0	0	0	0	0	0	0	0	0	0	0	0	0	0
620	'r_0770'	'NADH dehydrogenase, cytosolic/mitochondrial'	0	0	0	0	0	0	0	0	0	0	0	0	0	0
621	'r_0771'	'NADH kinase'	0	0	0	0	0	0	0	0	0	0	0	0	0	0
622	'r_0772'	'NADH kinase mitochondrial'	0	0	0	0	0	0	0	0	0	0	0	0	0	0
623	'r_0773'	'NADH:ubiquinone oxidoreductase'	0	0	0	0	0	0	0	0	0	0	0	0	0	0
624	'r_0774'	'NAPRtase'	0	0	0	0	0	0	0	0	0	0	0	0	0	0
625	'r_0775'	'NAPRtase'	0	0	0	0	0	0	0	0	0	0	0	0	0	0
626	'r_0781'	'nicotinamidase'	0	0	0	0	0	0	0	0	0	0	0	0	0	0
627	'r_0782'	'nicotinamide N-methyltransferase'	0	0	0	0	0	0	0	0	0	0	0	0	0	0
628	'r_0783'	'nicotinamide-nucleotide adenylyltransferase'	0	0	0	0	0	0	0	0	0	0	0	0	0	0
629	'r_0784'	'nicotinamide-nucleotide adenylyltransferase'	0	0	0	0	0	0	0	0	0	0	0	0	0	0
630	'r_0785'	'nicotinate-nucleotide adenylyltransferase'	0	0	0	0	0	0	0	0	0	0	0	0	0	0
631	'r_0786'	'nicotinate-nucleotide diphosphorylase (carboxylating)'	0	0	0	0	0	0	0	0	0	0	0	0	0	0
632	'r_0787'	'nicotinate-nucleotide diphosphorylase (carboxylating)'	0	0	0	0	0	0	0	0	0	0	0	0	0	0
633	'r_0788'	'nucleoside diphosphatase'	0	0	0	0	0	0	0	0	0	0	0	0	0	0
634	'r_0789'	'nucleoside diphosphatase'	0	0	0	0	0	0	0	0	0	0	0	0	0	0
635	'r_0790'	'nucleoside diphosphatase'	0	0	0	0	0	0	0	0	0	0	0	0	0	0
636	'r_0791'	'nucleoside diphosphatase'	0	0	0	0	0	0	0	0	0	0	0	0	0	0
637	'r_0792'	'nucleoside diphosphatase'	0	0	0	0	0	0	0	0	0	0	0	0	0	0
638	'r_0793'	'nucleoside diphosphatase'	0	0	0	0	0	0	0	0	0	0	0	0	0	0
639	'r_0795'	'nucleoside diphosphate kinase'	0	0	0	0	0	0	0	0	0	0	0	0	0	0
640	'r_0796'	'nucleoside diphosphate kinase'	0	0	0	0	0	0	0	0	0	0	0	0	0	0
641	'r_0797'	'nucleoside diphosphate kinase'	0	0	0	0	0	0	0	0	0	0	0	0	0	0
642	'r_0798'	'nucleoside diphosphate kinase'	0	0	0	0	0	0	0	0	0	0	0	0	0	0
643	'r_0799'	'nucleoside diphosphate kinase'	0	0	0	0	0	0	0	0	0	0	0	0	0	0
644	'r_0800'	'nucleoside diphosphate kinase'	0	0	0	0	0	0	0	0	0	0	0	0	0	0
645	'r_0801'	'nucleoside diphosphate kinase'	0	0	0	0	0	0	0	0	0	0	0	0	0	0
646	'r_0802'	'nucleoside diphosphate kinase'	0	0	0	0	0	0	0	0	0	0	0	0	0	0
647	'r_0803'	'nucleoside diphosphate kinase'	0	0	0	0	0	0	0	0	0	0	0	0	0	0
648	'r_0804'	'nucleoside triphosphatase'	0	0	0	0	0	0	0	0	0	0	0	0	0	0
649	'r_0805'	'nucleoside triphosphatase'	0	0	0	0	0	0	0	0	0	0	0	0	0	0
650	'r_0806'	'nucleoside triphosphatase'	0	0	0	0	0	0	0	0	0	0	0	0	0	0
651	'r_0807'	'nucleoside triphosphatase'	0	0	0	0	0	0	0	0	0	0	0	0	0	0
652	'r_0810'	'nucleoside-diphosphatase (GDP), Golgi'	0	0	0	0	0	0	0	0	0	0	0	0	0	0
653	'r_0811'	'nucleoside-diphosphate kinase (ATP:UDP)'	0	0	0	0	0	0	0	0	0	0	0	0	0	0
654	'r_0812'	'O-acetylhomoserine (thiol)-lyase'	0	0	0	0	0	0	0	0	0	0	0	0	0	0
656	'r_0815'	'O-succinylhomoserine lyase (L-cysteine)'	0	0	0	0	0	0	0	0	0	0	0	0	0	0
658	'r_0817'	'ornithine decarboxylase'	0	0	0	0	0	0	0	0	0	0	0	0	0	0
661	'r_0820'	'orotate phosphoribosyltransferase'	0	0	0	0	0	0	0	0	0	0	0	0	0	0
662	'r_0821'	'orotidine-5''-phosphate decarboxylase'	0	0	0	0	0	0	0	0	0	0	0	0	0	0
665	'r_0841'	'pantetheine-phosphate adenylyltransferase'	0	0	0	0	0	0	0	0	0	0	0	0	0	0
666	'r_0842'	'pantothenate kinase'	0	0	0	0	0	0	0	0	0	0	0	0	0	0
667	'r_0843'	'pantothenate synthase'	0	0	0	0	0	0	0	0	0	0	0	0	0	0
668	'r_0844'	'peroxisomal acyl-CoA thioesterase'	0	0	0	0	0	0	0	0	0	0	0	0	0	0
669	'r_0845'	'peroxisomal acyl-CoA thioesterase'	0	0	0	0	0	0	0	0	0	0	0	0	0	0
670	'r_0847'	'peroxisomal acyl-CoA thioesterase'	0	0	0	0	0	0	0	0	0	0	0	0	0	0
671	'r_0848'	'peroxisomal acyl-CoA thioesterase'	0	0	0	0	0	0	0	0	0	0	0	0	0	0
672	'r_0849'	'peroxisomal acyl-CoA thioesterase'	0	0	0	0	0	0	0	0	0	0	0	0	0	0
673	'r_0850'	'peroxisomal acyl-CoA thioesterase'	0	0	0	0	0	0	0	0	0	0	0	0	0	0
674	'r_0851'	'phenylalanine transaminase'	0	0	0	0	0	0	0	0	0	0	0	0	0	0
675	'r_0852'	'phenylalanyl-tRNA synthetase'	0	0	0	0	0	0	0	0	0	0	0	0	0	0
676	'r_0853'	'phenylalanyl-tRNA synthetase'	0	0	0	0	0	0	0	0	0	0	0	0	0	0
678	'r_0855'	'phopshoribosylaminoimidazole synthetase'	0	0	0	0	0	0	0	0	0	0	0	0	0	0
679	'r_0882'	'phosphoacetylglucosamine mutase'	0	0	0	0	0	0	0	0	0	0	0	0	0	0
680	'r_0883'	'phosphoadenylyl-sulfate reductase (thioredoxin)'	0	0	0	0	0	0	0	0	0	0	0	0	0	0
682	'r_0885'	'phosphoethanolamine cytidyltransferase'	0	0	0	0	0	0	0	0	0	0	0	0	0	0
683	'r_0886'	'phosphofructokinase'	0	0	0	0	0	0	0	0	0	0	0	0	0	0
684	'r_0887'	'phosphofructokinase (s7p)'	0	0	0	0	0	0	0	0	0	0	0	0	0	0
685	'r_0888'	'phosphoglucomutase'	0	0	0	0	0	0	0	0	0	0	0	0	0	0
687	'r_0890'	'phosphoglucosamine mutase'	0	0	0	0	0	0	0	0	0	0	0	0	0	0
691	'r_0902'	'phosphomannomutase'	0	0	0	0	0	0	0	0	0	0	0	0	0	0
692	'r_0903'	'phosphomethylpyrimidine kinase'	0	0	0	0	0	0	0	0	0	0	0	0	0	0
693	'r_0904'	'phosphomevalonate kinase'	0	0	0	0	0	0	0	0	0	0	0	0	0	0
694	'r_0905'	'phosphopantothenate-cysteine ligase'	0	0	0	0	0	0	0	0	0	0	0	0	0	0
695	'r_0906'	'phosphopantothenoylcysteine decarboxylase'	0	0	0	0	0	0	0	0	0	0	0	0	0	0
696	'r_0907'	'phosphopentomutase'	0	0	0	0	0	0	0	0	0	0	0	0	0	0
697	'r_0908'	'phosphoribosyl amino imidazolesuccinocarbozamide synthetase'	0	0	0	0	0	0	0	0	0	0	0	0	0	0
698	'r_0909'	'phosphoribosyl-AMP cyclohydrolase'	0	0	0	0	0	0	0	0	0	0	0	0	0	0
699	'r_0910'	'phosphoribosyl-ATP pyrophosphatase'	0	0	0	0	0	0	0	0	0	0	0	0	0	0
700	'r_0911'	'phosphoribosylaminoimidazole-carboxylase'	0	0	0	0	0	0	0	0	0	0	0	0	0	0
701	'r_0912'	'phosphoribosylaminoimidazolecarboxamide formyltransferase'	0	0	0	0	0	0	0	0	0	0	0	0	0	0
702	'r_0913'	'phosphoribosylanthranilate isomerase'	0	0	0	0	0	0	0	0	0	0	0	0	0	0
703	'r_0914'	'phosphoribosylglycinamidine synthetase'	0	0	0	0	0	0	0	0	0	0	0	0	0	0
704	'r_0915'	'phosphoribosylpyrophosphate amidotransferase'	0	0	0	0	0	0	0	0	0	0	0	0	0	0
705	'r_0916'	'phosphoribosylpyrophosphate synthetase'	0	0	0	0	0	0	0	0	0	0	0	0	0	0
708	'r_0919'	'phytoceramidase'	0	0	0	0	0	0	0	0	0	0	0	0	0	0
709	'r_0920'	'phytoceramidase'	0	0	0	0	0	0	0	0	0	0	0	0	0	0
710	'r_0921'	'Phytosphingosine phosphate lyase'	0	0	0	0	0	0	0	0	0	0	0	0	0	0
711	'r_0922'	'phytosphingosine synthesis'	0	0	0	0	0	0	0	0	0	0	0	0	0	0
712	'r_0929'	'polyamine oxidase'	0	0	0	0	0	0	0	0	0	0	0	0	0	0
713	'r_0935'	'porphobilinogen synthase'	0	0	0	0	0	0	0	0	0	0	0	0	0	0
714	'r_0936'	'poylamine oxidase'	0	0	0	0	0	0	0	0	0	0	0	0	0	0
715	'r_0937'	'poylamine oxidase'	0	0	0	0	0	0	0	0	0	0	0	0	0	0
717	'r_0939'	'prephenate dehydrogenase (NADP)'	0	0	0	0	0	0	0	0	0	0	0	0	0	0
719	'r_0941'	'prolyl-tRNA synthetase'	0	0	0	0	0	0	0	0	0	0	0	0	0	0
720	'r_0942'	'protoporphyrinogen oxidase'	0	0	0	0	0	0	0	0	0	0	0	0	0	0
721	'r_0943'	'purine-nucleoside phosphorylase'	0	0	0	0	0	0	0	0	0	0	0	0	0	0
722	'r_0949'	'guanosine phosphorylase'	0	0	0	0	0	0	0	0	0	0	0	0	0	0
723	'r_0950'	'guanosine phosphorylase'	0	0	0	0	0	0	0	0	0	0	0	0	0	0
724	'r_0951'	'inosine phosphorylase'	0	0	0	0	0	0	0	0	0	0	0	0	0	0
725	'r_0953'	'pyridoxal oxidase'	0	0	0	0	0	0	0	0	0	0	0	0	0	0
726	'r_0954'	'pyridoxamine 5''-phosphate oxidase'	0	0	0	0	0	0	0	0	0	0	0	0	0	0
727	'r_0955'	'pyridoxine 5''-phosphate oxidase'	0	0	0	0	0	0	0	0	0	0	0	0	0	0
728	'r_0956'	'pyridoxine oxidase'	0	0	0	0	0	0	0	0	0	0	0	0	0	0
732	'r_0960'	'pyruvate decarboxylase (acetoin-forming)'	0	0	0	0	0	0	0	0	0	0	0	0	0	0
735	'r_0963'	'quinone oxidoreductase'	0	0	0	0	0	0	0	0	0	0	0	0	0	0
736	'r_0965'	'riboflavin kinase'	0	0	0	0	0	0	0	0	0	0	0	0	0	0
737	'r_0966'	'riboflavin kinase'	0	0	0	0	0	0	0	0	0	0	0	0	0	0
738	'r_0967'	'riboflavin synthase'	0	0	0	0	0	0	0	0	0	0	0	0	0	0
739	'r_0968'	'riboflavin synthase'	0	0	0	0	0	0	0	0	0	0	0	0	0	0
740	'r_0969'	'ribokinase'	0	0	0	0	0	0	0	0	0	0	0	0	0	0
741	'r_0970'	'ribonucleoside-triphosphate reductase (ATP)'	0	0	0	0	0	0	0	0	0	0	0	0	0	0
742	'r_0971'	'ribonucleoside-triphosphate reductase (CTP)'	0	0	0	0	0	0	0	0	0	0	0	0	0	0
743	'r_0972'	'ribonucleoside-triphosphate reductase (GTP)'	0	0	0	0	0	0	0	0	0	0	0	0	0	0
745	'r_0974'	'ribonucleotide reductase'	0	0	0	0	0	0	0	0	0	0	0	0	0	0
746	'r_0975'	'ribonucleotide reductase'	0	0	0	0	0	0	0	0	0	0	0	0	0	0
747	'r_0976'	'ribonucleotide reductase'	0	0	0	0	0	0	0	0	0	0	0	0	0	0
748	'r_0977'	'ribonucleotide reductase'	0	0	0	0	0	0	0	0	0	0	0	0	0	0
749	'r_0978'	'ribonucleotide reductase'	0	0	0	0	0	0	0	0	0	0	0	0	0	0
750	'r_0979'	'ribonucleotide reductase'	0	0	0	0	0	0	0	0	0	0	0	0	0	0
752	'r_0983'	'ribosylnicotinamide kinase'	0	0	0	0	0	0	0	0	0	0	0	0	0	0
754	'r_0985'	'S-adenosyl-L-methionine:3-hexaprenyl-4,5-dihydroxylate O-methyltransferase'	0	0	0	0	0	0	0	0	0	0	0	0	0	0
755	'r_0986'	'S-adenosyl-methionine delta-24-sterol-c-methyltransferase'	0	0	0	0	0	0	0	0	0	0	0	0	0	0
756	'r_0987'	'S-formylglutathione hydralase'	0	0	0	0	0	0	0	0	0	0	0	0	0	0
757	'r_0988'	'saccharopine dehydrogenase (NAD, L-lysine forming)'	0	0	0	0	0	0	0	0	0	0	0	0	0	0
758	'r_0989'	'saccharopine dehydrogenase (NADP, L-glutamate forming)'	0	0	0	0	0	0	0	0	0	0	0	0	0	0
759	'r_0990'	'sedoheptulose 1,7-bisphosphate D-glyceraldehyde-3-phosphate-lyase'	0	0	0	0	0	0	0	0	0	0	0	0	0	0
760	'r_0992'	'serine O-acetyltransferase'	0	0	0	0	0	0	0	0	0	0	0	0	0	0
761	'r_0993'	'serine palmitotransferase'	0	0	0	0	0	0	0	0	0	0	0	0	0	0
762	'r_0995'	'seryl-tRNA synthetase'	0	0	0	0	0	0	0	0	0	0	0	0	0	0
765	'r_0998'	'sirohydrochlorin dehydrogenase'	0	0	0	0	0	0	0	0	0	0	0	0	0	0
766	'r_0999'	'sirohydrochlorin ferrochetalase'	0	0	0	0	0	0	0	0	0	0	0	0	0	0
767	'r_1000'	'fumarate reductase (FMN)'	0	0	0	0	0	0	0	0	0	0	0	0	0	0
768	'r_1001'	'spermidine synthase'	0	0	0	0	0	0	0	0	0	0	0	0	0	0
769	'r_1002'	'spermine synthase'	0	0	0	0	0	0	0	0	0	0	0	0	0	0
770	'r_1003'	'sphinganine phosphate lyase'	0	0	0	0	0	0	0	0	0	0	0	0	0	0
771	'r_1004'	'sphingoid base-phosphate phosphatase (phytosphingosine 1-phosphate)'	0	0	0	0	0	0	0	0	0	0	0	0	0	0
772	'r_1005'	'sphingoid base-phosphate phosphatase (sphinganine 1-phosphatase)'	0	0	0	0	0	0	0	0	0	0	0	0	0	0
773	'r_1006'	'sphingolipid long chain base kinase (phytosphingosine)'	0	0	0	0	0	0	0	0	0	0	0	0	0	0
774	'r_1007'	'sphingolipid long chain base kinase (sphinganine)'	0	0	0	0	0	0	0	0	0	0	0	0	0	0
775	'r_1008'	'spontaneous cis-aconitate(3-) to trans-aconitate'	0	0	0	0	0	0	0	0	0	0	0	0	0	0
776	'r_1009'	'spontaneous cis-aconitate(3-) to trans-aconitate'	0	0	0	0	0	0	0	0	0	0	0	0	0	0
777	'r_1010'	'squalene epoxidase (NAD)'	0	0	0	0	0	0	0	0	0	0	0	0	0	0
778	'r_1011'	'squalene epoxidase (NADP)'	0	0	0	0	0	0	0	0	0	0	0	0	0	0
779	'r_1012'	'squalene synthase'	0	0	0	0	0	0	0	0	0	0	0	0	0	0
780	'r_1021'	'succinate dehydrogenase (ubiquinone-6)'	0	0	0	0	0	0	0	0	0	0	0	0	0	0
783	'r_1024'	'sucrose hydrolyzing enxyme'	0	0	0	0	0	0	0	0	0	0	0	0	0	0
784	'r_1025'	'sulfate adenylyltransferase'	0	0	0	0	0	0	0	0	0	0	0	0	0	0
785	'r_1026'	'sulfate adenylyltransferase (ADP)'	0	0	0	0	0	0	0	0	0	0	0	0	0	0
786	'r_1027'	'sulfite reductase (NADPH2)'	0	0	0	0	0	0	0	0	0	0	0	0	0	0
787	'r_1029'	'taurine dioxygenase'	0	0	0	0	0	0	0	0	0	0	0	0	0	0
788	'r_1030'	'tetrahydrofolate aminomethyltransferase'	0	0	0	0	0	0	0	0	0	0	0	0	0	0
789	'r_1031'	'tetrahydrofolate:L-glutamate gamma-ligase (ADP-forming)'	0	0	0	0	0	0	0	0	0	0	0	0	0	0
790	'r_1032'	'thiamin diphosphatase'	0	0	0	0	0	0	0	0	0	0	0	0	0	0
791	'r_1033'	'thiamin phosphatase'	0	0	0	0	0	0	0	0	0	0	0	0	0	0
792	'r_1034'	'thiamine diphosphokinase'	0	0	0	0	0	0	0	0	0	0	0	0	0	0
793	'r_1035'	'thiamine-diphosphate kinase'	0	0	0	0	0	0	0	0	0	0	0	0	0	0
794	'r_1036'	'thiamine-phosphate diphosphorylase'	0	0	0	0	0	0	0	0	0	0	0	0	0	0
795	'r_1037'	'thioredoxin'	0	0	0	0	0	0	0	0	0	0	0	0	0	0
796	'r_1038'	'thioredoxin reductase (NADPH)'	0	0	0	0	0	0	0	0	0	0	0	0	0	0
797	'r_1039'	'thioredoxin reductase (NADPH)'	0	0	0	0	0	0	0	0	0	0	0	0	0	0
798	'r_1040'	'threonine aldolase'	0	0	0	0	0	0	0	0	0	0	0	0	0	0
800	'r_1042'	'threonyl-tRNA synthetase'	0	0	0	0	0	0	0	0	0	0	0	0	0	0
801	'r_1043'	'threonyl-tRNA synthetase'	0	0	0	0	0	0	0	0	0	0	0	0	0	0
802	'r_1045'	'thymidylate synthase'	0	0	0	0	0	0	0	0	0	0	0	0	0	0
803	'r_1046'	'trans-aconitate 3-methyltransferase'	0	0	0	0	0	0	0	0	0	0	0	0	0	0
804	'r_1047'	'trans-pentaprenyltranstransferase'	0	0	0	0	0	0	0	0	0	0	0	0	0	0
805	'r_1048'	'transaldolase'	0	0	0	0	0	0	0	0	0	0	0	0	0	0
808	'r_1051'	'trehalose-phosphatase'	0	0	0	0	0	0	0	0	0	0	0	0	0	0
810	'r_1055'	'tryptophan synthase (indoleglycerol phosphate)'	0	0	0	0	0	0	0	0	0	0	0	0	0	0
811	'r_1056'	'tryptophan transaminase'	0	0	0	0	0	0	0	0	0	0	0	0	0	0
812	'r_1057'	'tryptophanyl-tRNA synthetase'	0	0	0	0	0	0	0	0	0	0	0	0	0	0
813	'r_1058'	'tryptophanyl-tRNA synthetase'	0	0	0	0	0	0	0	0	0	0	0	0	0	0
814	'r_1063'	'tyrosine transaminase'	0	0	0	0	0	0	0	0	0	0	0	0	0	0
815	'r_1065'	'tyrosine transaminase'	0	0	0	0	0	0	0	0	0	0	0	0	0	0
816	'r_1066'	'tyrosyl-tRNA synthetase'	0	0	0	0	0	0	0	0	0	0	0	0	0	0
817	'r_1067'	'tyrosyl-tRNA synthetase'	0	0	0	0	0	0	0	0	0	0	0	0	0	0
818	'r_1068'	'UDP-glucose:ergosterol glucosyltransferase'	0	0	0	0	0	0	0	0	0	0	0	0	0	0
819	'r_1069'	'UDP-N-acetylglucosamine diphosphorylase'	0	0	0	0	0	0	0	0	0	0	0	0	0	0
820	'r_1070'	'UDPglucose 4-epimerase'	0	0	0	0	0	0	0	0	0	0	0	0	0	0
821	'r_1071'	'UDPglucose--hexose-1-phosphate uridylyltransferase'	0	0	0	0	0	0	0	0	0	0	0	0	0	0
822	'r_1072'	'UMP kinase'	0	0	0	0	0	0	0	0	0	0	0	0	0	0
823	'r_1073'	'UMP kinase'	0	0	0	0	0	0	0	0	0	0	0	0	0	0
824	'r_1074'	'uracil phosphoribosyltransferase'	0	0	0	0	0	0	0	0	0	0	0	0	0	0
825	'r_1075'	'urea carboxylase'	0	0	0	0	0	0	0	0	0	0	0	0	0	0
826	'r_1076'	'ureidoglycolate hydrolase'	0	0	0	0	0	0	0	0	0	0	0	0	0	0
827	'r_1077'	'uridine kinase (ATP:uridine)'	0	0	0	0	0	0	0	0	0	0	0	0	0	0
828	'r_1078'	'uridine kinase (GTP:uridine)'	0	0	0	0	0	0	0	0	0	0	0	0	0	0
829	'r_1079'	'uridylate kinase (dUMP)'	0	0	0	0	0	0	0	0	0	0	0	0	0	0
830	'r_1080'	'uridylate kinase (dUMP)'	0	0	0	0	0	0	0	0	0	0	0	0	0	0
831	'r_1081'	'uroporphyrinogen decarboxylase (uroporphyrinogen III)'	0	0	0	0	0	0	0	0	0	0	0	0	0	0
832	'r_1082'	'uroporphyrinogen methyltransferase'	0	0	0	0	0	0	0	0	0	0	0	0	0	0
833	'r_1083'	'uroporphyrinogen-III synthase'	0	0	0	0	0	0	0	0	0	0	0	0	0	0
834	'r_1084'	'UTP-glucose-1-phosphate uridylyltransferase'	0	0	0	0	0	0	0	0	0	0	0	0	0	0
837	'r_1089'	'valyl-tRNA synthetase'	0	0	0	0	0	0	0	0	0	0	0	0	0	0
838	'r_1090'	'valyl-tRNA synthetase'	0	0	0	0	0	0	0	0	0	0	0	0	0	0
839	'r_1091'	'xanthine phosphoribosyltransferase'	0	0	0	0	0	0	0	0	0	0	0	0	0	0
840	'r_1092'	'xylitol dehydrogenase (D-xyulose-forming)'	0	0	0	0	0	0	0	0	0	0	0	0	0	0
841	'r_1093'	'xylose reductase'	0	0	0	0	0	0	0	0	0	0	0	0	0	0
842	'r_1094'	'xylulokinase'	0	0	0	0	0	0	0	0	0	0	0	0	0	0
843	'r_1095'	'yUMP synthetase'	0	0	0	0	0	0	0	0	0	0	0	0	0	0
844	'r_1619'	'5''-nucleotidase (GMP)'	0	0	0	0	0	0	0	0	0	0	0	0	0	0
845	'r_1838'	'homocitrate synthase'	0	0	0	0	0	0	0	0	0	0	0	0	0	0
846	'r_2029'	'pyridoxine kinase'	0	0	0	0	0	0	0	0	0	0	0	0	0	0
847	'r_2112'	'kynurenine aminotransferase'	0	0	0	0	0	0	0	0	0	0	0	0	0	0
848	'r_2113'	'spontaneous kynurenic acid to quinaldic acid'	0	0	0	0	0	0	0	0	0	0	0	0	0	0
849	'r_2114'	'spontaneous 2-amino-3-carboxymuconate-6-semialdehyde to quinolinate'	0	0	0	0	0	0	0	0	0	0	0	0	0	0
850	'r_2115'	'alcohol dehydrogenase, (acetaldehyde to ethanol)'	0	0	0	0	0	0	0	0	0	0	0	0	0	0
851	'r_2116'	'acetaldehyde dehydrogenase'	0	0	0	0	0	0	0	0	0	0	0	0	0	0
852	'r_2117'	'phenylalanine transaminase'	0	0	0	0	0	0	0	0	0	0	0	0	0	0
853	'r_2118'	'tryptophan transaminase'	0	0	0	0	0	0	0	0	0	0	0	0	0	0
854	'r_2119'	'tyrosine transaminase'	0	0	0	0	0	0	0	0	0	0	0	0	0	0
855	'r_2126'	'sedoheptulose bisphosphatase'	0	0	0	0	0	0	0	0	0	0	0	0	0	0
857	'r_2140'	'fatty-acyl-CoA synthase (n-C16:0CoA)'	0	0	0	0	0	0	0	0	0	0	0	0	0	0
858	'r_2141'	'fatty-acyl-CoA synthase (n-C18:0CoA)'	0	0	0	0	0	0	0	0	0	0	0	0	0	0
859	'r_2142'	'B-ketoacyl-ACP synthase (acetoacetyl-ACP)'	0	0	0	0	0	0	0	0	0	0	0	0	0	0
860	'r_2143'	'B-ketoacyl-ACP synthase (3-oxo-hexanoyl-ACP)'	0	0	0	0	0	0	0	0	0	0	0	0	0	0
861	'r_2144'	'B-ketoacyl-ACP synthase (3-oxo-octanoyl-ACP)'	0	0	0	0	0	0	0	0	0	0	0	0	0	0
862	'r_2145'	'3-oxoacyl-ACP reductase (3-hydroxybutanoyl-ACP)'	0	0	0	0	0	0	0	0	0	0	0	0	0	0
863	'r_2146'	'3-oxoacyl-ACP reductase (3-hydroxyhexanoyl-ACP)'	0	0	0	0	0	0	0	0	0	0	0	0	0	0
864	'r_2147'	'3-oxoacyl-ACP reductase (3-hydroxyoctanoyl-ACP)'	0	0	0	0	0	0	0	0	0	0	0	0	0	0
865	'r_2148'	'3-hydroxyacyl-thioester dehydratase (trans-but-2-enoyl-ACP)'	0	0	0	0	0	0	0	0	0	0	0	0	0	0
866	'r_2149'	'3-hydroxyacyl-thioester dehydratase (trans-hex-2-enoyl-ACP)'	0	0	0	0	0	0	0	0	0	0	0	0	0	0
867	'r_2150'	'3-hydroxyacyl-thioester dehydratase (trans-oct-2-enoyl-ACP)'	0	0	0	0	0	0	0	0	0	0	0	0	0	0
868	'r_2151'	'enoyl-ACP reductase (butanoyl-ACP)'	0	0	0	0	0	0	0	0	0	0	0	0	0	0
869	'r_2152'	'enoyl-ACP reductase (hexanoyl-ACP)'	0	0	0	0	0	0	0	0	0	0	0	0	0	0
870	'r_2153'	'enoyl-ACP reductase (octanoyl-ACP)'	0	0	0	0	0	0	0	0	0	0	0	0	0	0
871	'r_2154'	'elongase I (3-oxotetradecanoyl-CoA)'	0	0	0	0	0	0	0	0	0	0	0	0	0	0
872	'r_2155'	'elongase I (3-oxopalmitoyl-CoA)'	0	0	0	0	0	0	0	0	0	0	0	0	0	0
873	'r_2156'	'elongase II (3-oxooctadecanoyl-CoA)'	0	0	0	0	0	0	0	0	0	0	0	0	0	0
874	'r_2157'	'elongase II or III (3-oxoicosanoyl-CoA)'	0	0	0	0	0	0	0	0	0	0	0	0	0	0
875	'r_2158'	'elongase II or III (3-oxodocosanoyl-CoA)'	0	0	0	0	0	0	0	0	0	0	0	0	0	0
876	'r_2159'	'elongase II or III (3-oxotetracosanoyl-CoA)'	0	0	0	0	0	0	0	0	0	0	0	0	0	0
877	'r_2160'	'elongase III (3-oxohexacosanoyl-CoA)'	0	0	0	0	0	0	0	0	0	0	0	0	0	0
878	'r_2161'	'B-ketoacyl-CoA reductase ((S)-3-hydroxytetradecanoyl-CoA)'	0	0	0	0	0	0	0	0	0	0	0	0	0	0
879	'r_2162'	'B-ketoacyl-CoA reductase ((S)-3-hydroxypalmitoyl-CoA)'	0	0	0	0	0	0	0	0	0	0	0	0	0	0
880	'r_2163'	'B-ketoacyl-CoA reductase (3-hydroxyoctadecanoyl-CoA)'	0	0	0	0	0	0	0	0	0	0	0	0	0	0
881	'r_2164'	'B-ketoacyl-CoA reductase (3-hydroxyicosanoyl-CoA)'	0	0	0	0	0	0	0	0	0	0	0	0	0	0
882	'r_2165'	'B-ketoacyl-CoA reductase (3-hydroxydocosanoyl-CoA)'	0	0	0	0	0	0	0	0	0	0	0	0	0	0
883	'r_2166'	'B-ketoacyl-CoA reductase (3-hydroxytetracosanoyl-CoA)'	0	0	0	0	0	0	0	0	0	0	0	0	0	0
884	'r_2167'	'B-ketoacyl-CoA reductase ((S)-3-hydroxyhexacosanoyl-CoA)'	0	0	0	0	0	0	0	0	0	0	0	0	0	0
885	'r_2168'	'B-hydroxyacyl-CoA dehydratase (trans-tetradec-2-enoyl-CoA)'	0	0	0	0	0	0	0	0	0	0	0	0	0	0
886	'r_2169'	'B-hydroxyacyl-CoA dehydratase (trans-hexadec-2-enoyl-CoA)'	0	0	0	0	0	0	0	0	0	0	0	0	0	0
887	'r_2170'	'B-hydroxyacyl-CoA dehydratase (trans-octadec-2-enoyl-CoA)'	0	0	0	0	0	0	0	0	0	0	0	0	0	0
888	'r_2171'	'B-hydroxyacyl-CoA dehydratase (trans-icos-2-enoyl-CoA)'	0	0	0	0	0	0	0	0	0	0	0	0	0	0
889	'r_2172'	'B-hydroxyacyl-CoA dehydratase (trans-docos-2-enoyl-CoA)'	0	0	0	0	0	0	0	0	0	0	0	0	0	0
890	'r_2173'	'B-hydroxyacyl-CoA dehydratase (trans-tetracos-2-enoyl-CoA)'	0	0	0	0	0	0	0	0	0	0	0	0	0	0
891	'r_2174'	'B-hydroxyacyl-CoA dehydratase (trans-hexacos-2-enoyl-CoA)'	0	0	0	0	0	0	0	0	0	0	0	0	0	0
892	'r_2175'	'trans-2-enoyl-CoA reductase (n-C14:0CoA)'	0	0	0	0	0	0	0	0	0	0	0	0	0	0
893	'r_2176'	'trans-2-enoyl-CoA reductase (n-C16:0CoA)'	0	0	0	0	0	0	0	0	0	0	0	0	0	0
894	'r_2177'	'trans-2-enoyl-CoA reductase (n-C18:0CoA)'	0	0	0	0	0	0	0	0	0	0	0	0	0	0
895	'r_2178'	'trans-2-enoyl-CoA reductase (n-C20:0CoA)'	0	0	0	0	0	0	0	0	0	0	0	0	0	0
896	'r_2179'	'trans-2-enoyl-CoA reductase (n-C22:0CoA)'	0	0	0	0	0	0	0	0	0	0	0	0	0	0
897	'r_2180'	'trans-2-enoyl-CoA reductase (n-C24:0CoA)'	0	0	0	0	0	0	0	0	0	0	0	0	0	0
898	'r_2181'	'trans-2-enoyl-CoA reductase (n-C26:0CoA)'	0	0	0	0	0	0	0	0	0	0	0	0	0	0
901	'r_2194'	'fatty-acid--CoA ligase (dodecanoate), ER membrane'	0	0	0	0	0	0	0	0	0	0	0	0	0	0
902	'r_2195'	'fatty-acid--CoA ligase (tetradecanoate), ER membrane'	0	0	0	0	0	0	0	0	0	0	0	0	0	0
903	'r_2196'	'fatty-acid--CoA ligase (hexadecanoate), ER membrane'	0	0	0	0	0	0	0	0	0	0	0	0	0	0
904	'r_2197'	'fatty-acid--CoA ligase (hexadecenoate), ER membrane'	0	0	0	0	0	0	0	0	0	0	0	0	0	0
905	'r_2198'	'fatty-acid--CoA ligase (octadecanoate), ER membrane'	0	0	0	0	0	0	0	0	0	0	0	0	0	0
906	'r_2199'	'fatty-acid--CoA ligase (octadecenoate), ER membrane'	0	0	0	0	0	0	0	0	0	0	0	0	0	0
907	'r_2200'	'fatty-acid--CoA ligase (dodecanoate), lipid particle'	0	0	0	0	0	0	0	0	0	0	0	0	0	0
908	'r_2201'	'fatty-acid--CoA ligase (tetradecanoate), lipid particle'	0	0	0	0	0	0	0	0	0	0	0	0	0	0
909	'r_2202'	'fatty-acid--CoA ligase (hexadecanoate), lipid particle'	0	0	0	0	0	0	0	0	0	0	0	0	0	0
910	'r_2203'	'fatty-acid--CoA ligase (hexadecenoate), lipid particle'	0	0	0	0	0	0	0	0	0	0	0	0	0	0
911	'r_2204'	'fatty-acid--CoA ligase (octadecanoate), lipid particle'	0	0	0	0	0	0	0	0	0	0	0	0	0	0
912	'r_2205'	'fatty-acid--CoA ligase (octadecenoate), lipid particle'	0	0	0	0	0	0	0	0	0	0	0	0	0	0
913	'r_2206'	'fatty-acid--CoA ligase (hexadecenoate), peroxisome'	0	0	0	0	0	0	0	0	0	0	0	0	0	0
914	'r_2207'	'fatty-acid--CoA ligase (octadecanoate), peroxisome'	0	0	0	0	0	0	0	0	0	0	0	0	0	0
915	'r_2208'	'fatty-acid--CoA ligase (octadecenoate), peroxisome'	0	0	0	0	0	0	0	0	0	0	0	0	0	0
916	'r_2209'	'fatty-acid--CoA ligase (arachidate), cell envelope'	0	0	0	0	0	0	0	0	0	0	0	0	0	0
917	'r_2210'	'fatty-acid--CoA ligase (behenate), cell envelope'	0	0	0	0	0	0	0	0	0	0	0	0	0	0
918	'r_2211'	'fatty-acid--CoA ligase (lignoceric acid), cell envelope'	0	0	0	0	0	0	0	0	0	0	0	0	0	0
919	'r_2212'	'fatty-acid--CoA ligase (cerotic acid), cell envelope'	0	0	0	0	0	0	0	0	0	0	0	0	0	0
920	'r_2213'	'fatty-acid--CoA ligase (behenate), ER membrane'	0	0	0	0	0	0	0	0	0	0	0	0	0	0
921	'r_2214'	'fatty-acid--CoA ligase (lignoceric acid), ER membrane'	0	0	0	0	0	0	0	0	0	0	0	0	0	0
922	'r_2215'	'fatty-acid--CoA ligase (cerotic acid), ER membrane'	0	0	0	0	0	0	0	0	0	0	0	0	0	0
923	'r_2216'	'fatty-acid--CoA ligase (behenate), lipid particle'	0	0	0	0	0	0	0	0	0	0	0	0	0	0
924	'r_2217'	'fatty-acid--CoA ligase (lignoceric acid), lipid particle'	0	0	0	0	0	0	0	0	0	0	0	0	0	0
925	'r_2218'	'fatty-acid--CoA ligase (cerotic acid), lipid particle'	0	0	0	0	0	0	0	0	0	0	0	0	0	0
926	'r_2232'	'peroxisomal acyl-CoA thioesterase (4:0)'	0	0	0	0	0	0	0	0	0	0	0	0	0	0
927	'r_2233'	'peroxisomal acyl-CoA thioesterase (6:0)'	0	0	0	0	0	0	0	0	0	0	0	0	0	0
928	'r_2234'	'peroxisomal acyl-CoA thioesterase (16:1)'	0	0	0	0	0	0	0	0	0	0	0	0	0	0
929	'r_2235'	'peroxisomal acyl-CoA thioesterase (18:1)'	0	0	0	0	0	0	0	0	0	0	0	0	0	0
930	'r_2236'	'acyl-CoA oxidase (butanoyl-CoA)'	0	0	0	0	0	0	0	0	0	0	0	0	0	0
931	'r_2237'	'acyl-CoA oxidase (hexanoyl-CoA)'	0	0	0	0	0	0	0	0	0	0	0	0	0	0
932	'r_2238'	'acyl-CoA oxidase (octanoyl-CoA)'	0	0	0	0	0	0	0	0	0	0	0	0	0	0
933	'r_2239'	'acyl-CoA oxidase (icosanoyl-CoA)'	0	0	0	0	0	0	0	0	0	0	0	0	0	0
934	'r_2240'	'acyl-CoA oxidase (docosanoyl-CoA)'	0	0	0	0	0	0	0	0	0	0	0	0	0	0
935	'r_2241'	'acyl-CoA oxidase (tetracosanoyl-CoA)'	0	0	0	0	0	0	0	0	0	0	0	0	0	0
936	'r_2242'	'acyl-CoA oxidase (palmitoleoyl-CoA)'	0	0	0	0	0	0	0	0	0	0	0	0	0	0
937	'r_2243'	'acyl-CoA oxidase (cis-tetradec-7-enoyl-CoA)'	0	0	0	0	0	0	0	0	0	0	0	0	0	0
938	'r_2244'	'acyl-CoA oxidase (cis-dodec-5-enoyl-CoA)'	0	0	0	0	0	0	0	0	0	0	0	0	0	0
939	'r_2245'	'acyl-CoA oxidase (oleoyl-CoA)'	0	0	0	0	0	0	0	0	0	0	0	0	0	0
940	'r_2246'	'acyl-CoA oxidase (cis-hexadec-7-enoyl-CoA)'	0	0	0	0	0	0	0	0	0	0	0	0	0	0
941	'r_2247'	'acyl-CoA oxidase (cis-tetradec-5-enoyl-CoA)'	0	0	0	0	0	0	0	0	0	0	0	0	0	0
942	'r_2248'	'2-enoyl-CoA hydratase (3-hydroxydecanoyl-CoA)'	0	0	0	0	0	0	0	0	0	0	0	0	0	0
943	'r_2249'	'2-enoyl-CoA hydratase (3-hydroxydodecanoyl-CoA)'	0	0	0	0	0	0	0	0	0	0	0	0	0	0
944	'r_2250'	'2-enoyl-CoA hydratase (3-hydroxytetradecanoyl-CoA)'	0	0	0	0	0	0	0	0	0	0	0	0	0	0
945	'r_2251'	'2-enoyl-CoA hydratase (3-hydroxyhexadecanoyl-CoA)'	0	0	0	0	0	0	0	0	0	0	0	0	0	0
946	'r_2252'	'2-enoyl-CoA hydratase (3-hydroxyoctadecanoyl-CoA)'	0	0	0	0	0	0	0	0	0	0	0	0	0	0
947	'r_2253'	'2-enoyl-CoA hydratase (3-hydroxyhexacosanoyl-CoA)'	0	0	0	0	0	0	0	0	0	0	0	0	0	0
948	'r_2254'	'2-enoyl-CoA hydratase (3-hydroxybutanoyl-CoA)'	0	0	0	0	0	0	0	0	0	0	0	0	0	0
949	'r_2255'	'2-enoyl-CoA hydratase (3-hydroxyhexanoyl-CoA)'	0	0	0	0	0	0	0	0	0	0	0	0	0	0
950	'r_2256'	'2-enoyl-CoA hydratase (3-hydroxyoctanoyl-CoA)'	0	0	0	0	0	0	0	0	0	0	0	0	0	0
951	'r_2257'	'2-enoyl-CoA hydratase (3-hydroxyicosanoyl-CoA)'	0	0	0	0	0	0	0	0	0	0	0	0	0	0
952	'r_2258'	'2-enoyl-CoA hydratase (3-hydroxydocosanoyl-CoA)'	0	0	0	0	0	0	0	0	0	0	0	0	0	0
953	'r_2259'	'2-enoyl-CoA hydratase (3-hydroxytetracosanoyl-CoA)'	0	0	0	0	0	0	0	0	0	0	0	0	0	0
954	'r_2260'	'2-enoyl-CoA hydratase (3-hydroxy-cis-hexadec-9-enoyl-CoA)'	0	0	0	0	0	0	0	0	0	0	0	0	0	0
955	'r_2261'	'2-enoyl-CoA hydratase (3-hydroxy-cis-tetradec-7-enoyl-CoA)'	0	0	0	0	0	0	0	0	0	0	0	0	0	0
956	'r_2262'	'2-enoyl-CoA hydratase (3-hydroxy-cis-dodec-5-enoyl-CoA)'	0	0	0	0	0	0	0	0	0	0	0	0	0	0
957	'r_2263'	'2-enoyl-CoA hydratase (3-hydroxy-cis-octadec-9-enoyl-CoA)'	0	0	0	0	0	0	0	0	0	0	0	0	0	0
958	'r_2264'	'2-enoyl-CoA hydratase (3-hydroxy-cis-hexadec-7-enoyl-CoA)'	0	0	0	0	0	0	0	0	0	0	0	0	0	0
959	'r_2265'	'2-enoyl-CoA hydratase (3-hydroxy-cis-tetradec-5-enoyl-CoA)'	0	0	0	0	0	0	0	0	0	0	0	0	0	0
960	'r_2266'	'3-hydroxyacyl-CoA dehydrogenase (3-oxodecanoyl-CoA)'	0	0	0	0	0	0	0	0	0	0	0	0	0	0
961	'r_2267'	'3-hydroxyacyl-CoA dehydrogenase (3-oxododecanoyl-CoA)'	0	0	0	0	0	0	0	0	0	0	0	0	0	0
962	'r_2268'	'3-hydroxyacyl-CoA dehydrogenase (3-oxohexadecanoyl-CoA)'	0	0	0	0	0	0	0	0	0	0	0	0	0	0
963	'r_2269'	'3-hydroxyacyl-CoA dehydrogenase (3-oxooctadecanoyl-CoA)'	0	0	0	0	0	0	0	0	0	0	0	0	0	0
964	'r_2270'	'3-hydroxyacyl-CoA dehydrogenase (3-oxohexacosanoyl-CoA)'	0	0	0	0	0	0	0	0	0	0	0	0	0	0
965	'r_2271'	'3-hydroxyacyl-CoA dehydrogenase (3-oxobutanoyl-CoA)'	0	0	0	0	0	0	0	0	0	0	0	0	0	0
966	'r_2272'	'3-hydroxyacyl-CoA dehydrogenase (3-oxohexanoyl-CoA)'	0	0	0	0	0	0	0	0	0	0	0	0	0	0
967	'r_2273'	'3-hydroxyacyl-CoA dehydrogenase (3-oxooctanoyl-CoA)'	0	0	0	0	0	0	0	0	0	0	0	0	0	0
968	'r_2274'	'3-hydroxyacyl-CoA dehydrogenase (3-oxoicosanoyl-CoA)'	0	0	0	0	0	0	0	0	0	0	0	0	0	0
969	'r_2275'	'3-hydroxyacyl-CoA dehydrogenase (3-oxodocosanoyl-CoA)'	0	0	0	0	0	0	0	0	0	0	0	0	0	0
970	'r_2276'	'3-hydroxyacyl-CoA dehydrogenase (3-oxotetracosanoyl-CoA)'	0	0	0	0	0	0	0	0	0	0	0	0	0	0
971	'r_2277'	'3-hydroxyacyl-CoA dehydrogenase (3-oxo-cis-hexadec-9-enoyl-CoA)'	0	0	0	0	0	0	0	0	0	0	0	0	0	0
972	'r_2278'	'3-hydroxyacyl-CoA dehydrogenase (3-oxo-cis-tetradec-7-enoyl-CoA)'	0	0	0	0	0	0	0	0	0	0	0	0	0	0
973	'r_2279'	'3-hydroxyacyl-CoA dehydrogenase (3-oxo-cis-dodec-5-enoyl-CoA)'	0	0	0	0	0	0	0	0	0	0	0	0	0	0
974	'r_2280'	'3-hydroxyacyl-CoA dehydrogenase (3-oxo-cis-octadec-9-enoyl-CoA)'	0	0	0	0	0	0	0	0	0	0	0	0	0	0
975	'r_2281'	'3-hydroxyacyl-CoA dehydrogenase (3-oxo-cis-hexadec-7-enoyl-CoA)'	0	0	0	0	0	0	0	0	0	0	0	0	0	0
976	'r_2282'	'3-hydroxyacyl-CoA dehydrogenase (3-oxo-cis-tetradec-5-enoyl-CoA)'	0	0	0	0	0	0	0	0	0	0	0	0	0	0
977	'r_2283'	'acetyl-CoA C-acyltransferase (acetyl-CoA)'	0	0	0	0	0	0	0	0	0	0	0	0	0	0
978	'r_2284'	'acetyl-CoA C-acyltransferase (butanoyl-CoA)'	0	0	0	0	0	0	0	0	0	0	0	0	0	0
979	'r_2285'	'acetyl-CoA C-acyltransferase (hexanoyl-CoA)'	0	0	0	0	0	0	0	0	0	0	0	0	0	0
980	'r_2286'	'acetyl-CoA C-acyltransferase (stearoyl-CoA)'	0	0	0	0	0	0	0	0	0	0	0	0	0	0
981	'r_2287'	'acetyl-CoA C-acyltransferase (icosanoyl-CoA)'	0	0	0	0	0	0	0	0	0	0	0	0	0	0
982	'r_2288'	'acetyl-CoA C-acyltransferase (docosanoyl-CoA)'	0	0	0	0	0	0	0	0	0	0	0	0	0	0
983	'r_2289'	'acetyl-CoA C-acyltransferase (cis-tetradec-7-enoyl-CoA)'	0	0	0	0	0	0	0	0	0	0	0	0	0	0
984	'r_2290'	'acetyl-CoA C-acyltransferase (cis-dodec-5-enoyl-CoA)'	0	0	0	0	0	0	0	0	0	0	0	0	0	0
985	'r_2291'	'acetyl-CoA C-acyltransferase (cis-dec-3-enoyl-CoA)'	0	0	0	0	0	0	0	0	0	0	0	0	0	0
986	'r_2292'	'acetyl-CoA C-acyltransferase (cis-hexadec-7-enoyl-CoA)'	0	0	0	0	0	0	0	0	0	0	0	0	0	0
987	'r_2293'	'acetyl-CoA C-acyltransferase (cis-tetradec-5-enoyl-CoA)'	0	0	0	0	0	0	0	0	0	0	0	0	0	0
988	'r_2294'	'acetyl-CoA C-acyltransferase (cis-dodec-3-enoyl-CoA)'	0	0	0	0	0	0	0	0	0	0	0	0	0	0
989	'r_2295'	'delta3,delta2-enoyl-CoA isomerase (cis-dec-3-enoyl-CoA)'	0	0	0	0	0	0	0	0	0	0	0	0	0	0
990	'r_2296'	'delta3,delta2-enoyl-CoA isomerase (trans-2,cis-5-dodecadienoyl-CoA)'	0	0	0	0	0	0	0	0	0	0	0	0	0	0
991	'r_2297'	'delta3,delta2-enoyl-CoA isomerase (trans-dodec-3-enoyl-CoA)'	0	0	0	0	0	0	0	0	0	0	0	0	0	0
992	'r_2298'	'delta3,delta2-enoyl-CoA isomerase (cis-dodec-3-enoyl-CoA)'	0	0	0	0	0	0	0	0	0	0	0	0	0	0
993	'r_2299'	'delta3,delta2-enoyl-CoA isomerase (trans-2,cis-5-tetradecadienoyl-CoA)'	0	0	0	0	0	0	0	0	0	0	0	0	0	0
994	'r_2300'	'delta3,delta2-enoyl-CoA isomerase (trans-tetradec-3-enoyl-CoA)'	0	0	0	0	0	0	0	0	0	0	0	0	0	0
995	'r_2301'	'delta(3,5)-delta(2,4)-dienoyl-CoA isomerase (trans-3,cis-5-dodecadienoyl-CoA)'	0	0	0	0	0	0	0	0	0	0	0	0	0	0
996	'r_2302'	'delta(3,5)-delta(2,4)-dienoyl-CoA isomerase (trans-3,cis-5-tetradecadienoyl-CoA)'	0	0	0	0	0	0	0	0	0	0	0	0	0	0
997	'r_2303'	'2,4-dienoyl-CoA reductase (trans-2,trans-4-dodecadienoyl-CoA)'	0	0	0	0	0	0	0	0	0	0	0	0	0	0
998	'r_2304'	'2,4-dienoyl-CoA reductase (trans-2,trans-4-tetradecadienoyl-CoA)'	0	0	0	0	0	0	0	0	0	0	0	0	0	0
999	'r_2305'	'cis-aconitate(3-) to isocitrate'	0	0	0	0	0	0	0	0	0	0	0	0	0	0
1001	'r_2309'	'glycerol-3-phosphate acyltransferase (16:1), ER membrane'	0	0	0	0	0	0	0	0	0	0	0	0	0	0
1002	'r_2310'	'glycerol-3-phosphate acyltransferase (18:0), ER membrane'	0	0	0	0	0	0	0	0	0	0	0	0	0	0
1003	'r_2311'	'glycerol-3-phosphate acyltransferase (18:1), ER membrane'	0	0	0	0	0	0	0	0	0	0	0	0	0	0
1004	'r_2312'	'dihydroxyacetone phosphate acyltransferase (16:0), ER membrane'	0	0	0	0	0	0	0	0	0	0	0	0	0	0
1005	'r_2313'	'dihydroxyacetone phosphate acyltransferase (16:1), ER membrane'	0	0	0	0	0	0	0	0	0	0	0	0	0	0
1006	'r_2314'	'dihydroxyacetone phosphate acyltransferase (18:0), ER membrane'	0	0	0	0	0	0	0	0	0	0	0	0	0	0
1007	'r_2315'	'dihydroxyacetone phosphate acyltransferase (18:1), ER membrane'	0	0	0	0	0	0	0	0	0	0	0	0	0	0
1008	'r_2316'	'glycerol-3-phosphate acyltransferase (16:0), lipid particle'	0	0	0	0	0	0	0	0	0	0	0	0	0	0
1009	'r_2317'	'glycerol-3-phosphate acyltransferase (16:1), lipid particle'	0	0	0	0	0	0	0	0	0	0	0	0	0	0
1010	'r_2318'	'glycerol-3-phosphate acyltransferase (18:0), lipid particle'	0	0	0	0	0	0	0	0	0	0	0	0	0	0
1011	'r_2319'	'glycerol-3-phosphate acyltransferase (18:1), lipid particle'	0	0	0	0	0	0	0	0	0	0	0	0	0	0
1012	'r_2320'	'dihydroxyacetone phosphate acyltransferase (16:0), lipid particle'	0	0	0	0	0	0	0	0	0	0	0	0	0	0
1013	'r_2321'	'dihydroxyacetone phosphate acyltransferase (16:1), lipid particle'	0	0	0	0	0	0	0	0	0	0	0	0	0	0
1014	'r_2322'	'dihydroxyacetone phosphate acyltransferase (18:0), lipid particle'	0	0	0	0	0	0	0	0	0	0	0	0	0	0
1015	'r_2323'	'dihydroxyacetone phosphate acyltransferase (18:1), lipid particle'	0	0	0	0	0	0	0	0	0	0	0	0	0	0
1016	'r_2324'	'acyl dhap reductase (16:0), ER membrane'	0	0	0	0	0	0	0	0	0	0	0	0	0	0
1017	'r_2325'	'acyl dhap reductase (16:1), ER membrane'	0	0	0	0	0	0	0	0	0	0	0	0	0	0
1018	'r_2326'	'acyl dhap reductase (18:0), ER membrane'	0	0	0	0	0	0	0	0	0	0	0	0	0	0
1019	'r_2327'	'acyl dhap reductase (18:1), ER membrane'	0	0	0	0	0	0	0	0	0	0	0	0	0	0
1020	'r_2328'	'acyl dhap reductase (16:0), lipid particle'	0	0	0	0	0	0	0	0	0	0	0	0	0	0
1021	'r_2329'	'acyl dhap reductase (16:1), lipid particle'	0	0	0	0	0	0	0	0	0	0	0	0	0	0
1022	'r_2330'	'acyl dhap reductase (18:0), lipid particle'	0	0	0	0	0	0	0	0	0	0	0	0	0	0
1023	'r_2331'	'acyl dhap reductase (18:1), lipid particle'	0	0	0	0	0	0	0	0	0	0	0	0	0	0
1025	'r_2333'	'1-acyl-sn-glycerol-3-phosphate acyltransferase (1-16:0, 2-18:1), ER membrane'	0	0	0	0	0	0	0	0	0	0	0	0	0	0
1026	'r_2334'	'1-acyl-sn-glycerol-3-phosphate acyltransferase (1-16:1, 2-16:1), ER membrane'	0	0	0	0	0	0	0	0	0	0	0	0	0	0
1027	'r_2335'	'1-acyl-sn-glycerol-3-phosphate acyltransferase (1-16:1, 2-18:1), ER membrane'	0	0	0	0	0	0	0	0	0	0	0	0	0	0
1028	'r_2336'	'1-acyl-sn-glycerol-3-phosphate acyltransferase (1-18:0, 2-16:1), ER membrane'	0	0	0	0	0	0	0	0	0	0	0	0	0	0
1029	'r_2337'	'1-acyl-sn-glycerol-3-phosphate acyltransferase (1-18:0, 2-18:1), ER membrane'	0	0	0	0	0	0	0	0	0	0	0	0	0	0
1030	'r_2338'	'1-acyl-sn-glycerol-3-phosphate acyltransferase (1-18:1, 2-16:1), ER membrane'	0	0	0	0	0	0	0	0	0	0	0	0	0	0
1031	'r_2339'	'1-acyl-sn-glycerol-3-phosphate acyltransferase (1-18:1, 2-18:1), ER membrane'	0	0	0	0	0	0	0	0	0	0	0	0	0	0
1032	'r_2340'	'1-acyl-sn-glycerol-3-phosphate acyltransferase (1-16:0, 2-18:1), lipid particle'	0	0	0	0	0	0	0	0	0	0	0	0	0	0
1033	'r_2341'	'1-acyl-sn-glycerol-3-phosphate acyltransferase (1-16:1, 2-18:1), lipid particle'	0	0	0	0	0	0	0	0	0	0	0	0	0	0
1034	'r_2342'	'1-acyl-sn-glycerol-3-phosphate acyltransferase (1-18:0, 2-18:1), lipid particle'	0	0	0	0	0	0	0	0	0	0	0	0	0	0
1035	'r_2343'	'1-acyl-sn-glycerol-3-phosphate acyltransferase (1-18:1, 2-18:1), lipid particle'	0	0	0	0	0	0	0	0	0	0	0	0	0	0
1036	'r_2344'	'PA phosphatase (1-16:0, 2-16:1), ER membrane'	0	0	0	0	0	0	0	0	0	0	0	0	0	0
1037	'r_2345'	'PA phosphatase (1-16:0, 2-18:1), ER membrane'	0	0	0	0	0	0	0	0	0	0	0	0	0	0
1038	'r_2346'	'PA phosphatase (1-16:1, 2-16:1), ER membrane'	0	0	0	0	0	0	0	0	0	0	0	0	0	0
1039	'r_2347'	'PA phosphatase (1-16:1, 2-18:1), ER membrane'	0	0	0	0	0	0	0	0	0	0	0	0	0	0
1040	'r_2348'	'PA phosphatase (1-18:0, 2-16:1), ER membrane'	0	0	0	0	0	0	0	0	0	0	0	0	0	0
1041	'r_2349'	'PA phosphatase (1-18:0, 2-18:1), ER membrane'	0	0	0	0	0	0	0	0	0	0	0	0	0	0
1042	'r_2350'	'PA phosphatase (1-18:1, 2-16:1), ER membrane'	0	0	0	0	0	0	0	0	0	0	0	0	0	0
1043	'r_2351'	'PA phosphatase (1-18:1, 2-18:1), ER membrane'	0	0	0	0	0	0	0	0	0	0	0	0	0	0
1044	'r_2352'	'PA phosphatase (1-16:0, 2-16:1), vacuolar membrane'	0	0	0	0	0	0	0	0	0	0	0	0	0	0
1045	'r_2353'	'PA phosphatase (1-16:0, 2-18:1), vacuolar membrane'	0	0	0	0	0	0	0	0	0	0	0	0	0	0
1046	'r_2354'	'PA phosphatase (1-16:1, 2-16:1), vacuolar membrane'	0	0	0	0	0	0	0	0	0	0	0	0	0	0
1047	'r_2355'	'PA phosphatase (1-16:1, 2-18:1), vacuolar membrane'	0	0	0	0	0	0	0	0	0	0	0	0	0	0
1048	'r_2356'	'PA phosphatase (1-18:0, 2-16:1), vacuolar membrane'	0	0	0	0	0	0	0	0	0	0	0	0	0	0
1049	'r_2357'	'PA phosphatase (1-18:0, 2-18:1), vacuolar membrane'	0	0	0	0	0	0	0	0	0	0	0	0	0	0
1050	'r_2358'	'PA phosphatase (1-18:1, 2-16:1), vacuolar membrane'	0	0	0	0	0	0	0	0	0	0	0	0	0	0
1051	'r_2359'	'PA phosphatase (1-18:1, 2-18:1), vacuolar membrane'	0	0	0	0	0	0	0	0	0	0	0	0	0	0
1052	'r_2360'	'PA phosphatase (1-16:0, 2-16:1), Golgi membrane'	0	0	0	0	0	0	0	0	0	0	0	0	0	0
1053	'r_2361'	'PA phosphatase (1-16:0, 2-18:1), Golgi membrane'	0	0	0	0	0	0	0	0	0	0	0	0	0	0
1054	'r_2362'	'PA phosphatase (1-16:1, 2-16:1), Golgi membrane'	0	0	0	0	0	0	0	0	0	0	0	0	0	0
1055	'r_2363'	'PA phosphatase (1-16:1, 2-18:1), Golgi membrane'	0	0	0	0	0	0	0	0	0	0	0	0	0	0
1056	'r_2364'	'PA phosphatase (1-18:0, 2-16:1), Golgi membrane'	0	0	0	0	0	0	0	0	0	0	0	0	0	0
1057	'r_2365'	'PA phosphatase (1-18:0, 2-18:1), Golgi membrane'	0	0	0	0	0	0	0	0	0	0	0	0	0	0
1058	'r_2366'	'PA phosphatase (1-18:1, 2-16:1), Golgi membrane'	0	0	0	0	0	0	0	0	0	0	0	0	0	0
1059	'r_2367'	'PA phosphatase (1-18:1, 2-18:1), Golgi membrane'	0	0	0	0	0	0	0	0	0	0	0	0	0	0
1060	'r_2368'	'diacylglycerol acyltransferase (1-16:0, 2-16:1, 3-16:0), ER membrane'	0	0	0	0	0	0	0	0	0	0	0	0	0	0
1061	'r_2369'	'diacylglycerol acyltransferase (1-16:0, 2-18:1, 3-16:0), ER membrane'	0	0	0	0	0	0	0	0	0	0	0	0	0	0
1062	'r_2370'	'diacylglycerol acyltransferase (1-16:1, 2-16:1, 3-16:0), ER membrane'	0	0	0	0	0	0	0	0	0	0	0	0	0	0
1063	'r_2371'	'diacylglycerol acyltransferase (1-16:1, 2-18:1, 3-16:0), ER membrane'	0	0	0	0	0	0	0	0	0	0	0	0	0	0
1064	'r_2372'	'diacylglycerol acyltransferase (1-18:0, 2-16:1, 3-16:0), ER membrane'	0	0	0	0	0	0	0	0	0	0	0	0	0	0
1065	'r_2373'	'diacylglycerol acyltransferase (1-18:0, 2-18:1, 3-16:0), ER membrane'	0	0	0	0	0	0	0	0	0	0	0	0	0	0
1066	'r_2374'	'diacylglycerol acyltransferase (1-18:1, 2-16:1, 3-16:0), ER membrane'	0	0	0	0	0	0	0	0	0	0	0	0	0	0
1067	'r_2375'	'diacylglycerol acyltransferase (1-18:1, 2-18:1, 3-16:0), ER membrane'	0	0	0	0	0	0	0	0	0	0	0	0	0	0
1068	'r_2376'	'diacylglycerol acyltransferase (1-16:0, 2-16:1, 3-16:1), ER membrane'	0	0	0	0	0	0	0	0	0	0	0	0	0	0
1069	'r_2377'	'diacylglycerol acyltransferase (1-16:0, 2-18:1, 3-16:1), ER membrane'	0	0	0	0	0	0	0	0	0	0	0	0	0	0
1070	'r_2378'	'diacylglycerol acyltransferase (1-16:1, 2-16:1, 3-16:1), ER membrane'	0	0	0	0	0	0	0	0	0	0	0	0	0	0
1071	'r_2379'	'diacylglycerol acyltransferase (1-16:1, 2-18:1, 3-16:1), ER membrane'	0	0	0	0	0	0	0	0	0	0	0	0	0	0
1072	'r_2380'	'diacylglycerol acyltransferase (1-18:0, 2-16:1, 3-16:1), ER membrane'	0	0	0	0	0	0	0	0	0	0	0	0	0	0
1073	'r_2381'	'diacylglycerol acyltransferase (1-18:0, 2-18:1, 3-16:1), ER membrane'	0	0	0	0	0	0	0	0	0	0	0	0	0	0
1074	'r_2382'	'diacylglycerol acyltransferase (1-18:1, 2-16:1, 3-16:1), ER membrane'	0	0	0	0	0	0	0	0	0	0	0	0	0	0
1075	'r_2383'	'diacylglycerol acyltransferase (1-18:1, 2-18:1, 3-16:1), ER membrane'	0	0	0	0	0	0	0	0	0	0	0	0	0	0
1076	'r_2384'	'diacylglycerol acyltransferase (1-16:0, 2-16:1, 3-18:0), ER membrane'	0	0	0	0	0	0	0	0	0	0	0	0	0	0
1077	'r_2385'	'diacylglycerol acyltransferase (1-16:0, 2-18:1, 3-18:0), ER membrane'	0	0	0	0	0	0	0	0	0	0	0	0	0	0
1078	'r_2386'	'diacylglycerol acyltransferase (1-16:1, 2-16:1, 3-18:0), ER membrane'	0	0	0	0	0	0	0	0	0	0	0	0	0	0
1079	'r_2387'	'diacylglycerol acyltransferase (1-16:1, 2-18:1, 3-18:0), ER membrane'	0	0	0	0	0	0	0	0	0	0	0	0	0	0
1080	'r_2388'	'diacylglycerol acyltransferase (1-18:0, 2-16:1, 3-18:0), ER membrane'	0	0	0	0	0	0	0	0	0	0	0	0	0	0
1081	'r_2389'	'diacylglycerol acyltransferase (1-18:0, 2-18:1, 3-18:0), ER membrane'	0	0	0	0	0	0	0	0	0	0	0	0	0	0
1082	'r_2390'	'diacylglycerol acyltransferase (1-18:1, 2-16:1, 3-18:0), ER membrane'	0	0	0	0	0	0	0	0	0	0	0	0	0	0
1083	'r_2391'	'diacylglycerol acyltransferase (1-18:1, 2-18:1, 3-18:0), ER membrane'	0	0	0	0	0	0	0	0	0	0	0	0	0	0
1084	'r_2392'	'diacylglycerol acyltransferase (1-16:0, 2-16:1, 3-18:1), ER membrane'	0	0	0	0	0	0	0	0	0	0	0	0	0	0
1085	'r_2393'	'diacylglycerol acyltransferase (1-16:0, 2-18:1, 3-18:1), ER membrane'	0	0	0	0	0	0	0	0	0	0	0	0	0	0
1086	'r_2394'	'diacylglycerol acyltransferase (1-16:1, 2-16:1, 3-18:1), ER membrane'	0	0	0	0	0	0	0	0	0	0	0	0	0	0
1087	'r_2395'	'diacylglycerol acyltransferase (1-16:1, 2-18:1, 3-18:1), ER membrane'	0	0	0	0	0	0	0	0	0	0	0	0	0	0
1088	'r_2396'	'diacylglycerol acyltransferase (1-18:0, 2-16:1, 3-18:1), ER membrane'	0	0	0	0	0	0	0	0	0	0	0	0	0	0
1089	'r_2397'	'diacylglycerol acyltransferase (1-18:0, 2-18:1, 3-18:1), ER membrane'	0	0	0	0	0	0	0	0	0	0	0	0	0	0
1090	'r_2398'	'diacylglycerol acyltransferase (1-18:1, 2-16:1, 3-18:1), ER membrane'	0	0	0	0	0	0	0	0	0	0	0	0	0	0
1091	'r_2399'	'diacylglycerol acyltransferase (1-18:1, 2-18:1, 3-18:1), ER membrane'	0	0	0	0	0	0	0	0	0	0	0	0	0	0
1092	'r_2400'	'diacylglycerol acyltransferase (1-16:0, 2-16:1, 3-16:0), lipid particle'	0	0	0	0	0	0	0	0	0	0	0	0	0	0
1093	'r_2401'	'diacylglycerol acyltransferase (1-16:0, 2-18:1, 3-16:0), lipid particle'	0	0	0	0	0	0	0	0	0	0	0	0	0	0
1094	'r_2402'	'diacylglycerol acyltransferase (1-16:1, 2-16:1, 3-16:0), lipid particle'	0	0	0	0	0	0	0	0	0	0	0	0	0	0
1095	'r_2403'	'diacylglycerol acyltransferase (1-16:1, 2-18:1, 3-16:0), lipid particle'	0	0	0	0	0	0	0	0	0	0	0	0	0	0
1096	'r_2404'	'diacylglycerol acyltransferase (1-18:0, 2-16:1, 3-16:0), lipid particle'	0	0	0	0	0	0	0	0	0	0	0	0	0	0
1097	'r_2405'	'diacylglycerol acyltransferase (1-18:0, 2-18:1, 3-16:0), lipid particle'	0	0	0	0	0	0	0	0	0	0	0	0	0	0
1098	'r_2406'	'diacylglycerol acyltransferase (1-18:1, 2-16:1, 3-16:0), lipid particle'	0	0	0	0	0	0	0	0	0	0	0	0	0	0
1099	'r_2407'	'diacylglycerol acyltransferase (1-18:1, 2-18:1, 3-16:0), lipid particle'	0	0	0	0	0	0	0	0	0	0	0	0	0	0
1100	'r_2408'	'diacylglycerol acyltransferase (1-16:0, 2-16:1, 3-16:1), lipid particle'	0	0	0	0	0	0	0	0	0	0	0	0	0	0
1101	'r_2409'	'diacylglycerol acyltransferase (1-16:0, 2-18:1, 3-16:1), lipid particle'	0	0	0	0	0	0	0	0	0	0	0	0	0	0
1102	'r_2410'	'diacylglycerol acyltransferase (1-16:1, 2-16:1, 3-16:1), lipid particle'	0	0	0	0	0	0	0	0	0	0	0	0	0	0
1103	'r_2411'	'diacylglycerol acyltransferase (1-16:1, 2-18:1, 3-16:1), lipid particle'	0	0	0	0	0	0	0	0	0	0	0	0	0	0
1104	'r_2412'	'diacylglycerol acyltransferase (1-18:0, 2-16:1, 3-16:1), lipid particle'	0	0	0	0	0	0	0	0	0	0	0	0	0	0
1105	'r_2413'	'diacylglycerol acyltransferase (1-18:0, 2-18:1, 3-16:1), lipid particle'	0	0	0	0	0	0	0	0	0	0	0	0	0	0
1106	'r_2414'	'diacylglycerol acyltransferase (1-18:1, 2-16:1, 3-16:1), lipid particle'	0	0	0	0	0	0	0	0	0	0	0	0	0	0
1107	'r_2415'	'diacylglycerol acyltransferase (1-18:1, 2-18:1, 3-16:1), lipid particle'	0	0	0	0	0	0	0	0	0	0	0	0	0	0
1108	'r_2416'	'diacylglycerol acyltransferase (1-16:0, 2-16:1, 3-18:0), lipid particle'	0	0	0	0	0	0	0	0	0	0	0	0	0	0
1109	'r_2417'	'diacylglycerol acyltransferase (1-16:0, 2-18:1, 3-18:0), lipid particle'	0	0	0	0	0	0	0	0	0	0	0	0	0	0
1110	'r_2418'	'diacylglycerol acyltransferase (1-16:1, 2-16:1, 3-18:0), lipid particle'	0	0	0	0	0	0	0	0	0	0	0	0	0	0
1111	'r_2419'	'diacylglycerol acyltransferase (1-16:1, 2-18:1, 3-18:0), lipid particle'	0	0	0	0	0	0	0	0	0	0	0	0	0	0
1112	'r_2420'	'diacylglycerol acyltransferase (1-18:0, 2-16:1, 3-18:0), lipid particle'	0	0	0	0	0	0	0	0	0	0	0	0	0	0
1113	'r_2421'	'diacylglycerol acyltransferase (1-18:0, 2-18:1, 3-18:0), lipid particle'	0	0	0	0	0	0	0	0	0	0	0	0	0	0
1114	'r_2422'	'diacylglycerol acyltransferase (1-18:1, 2-16:1, 3-18:0), lipid particle'	0	0	0	0	0	0	0	0	0	0	0	0	0	0
1115	'r_2423'	'diacylglycerol acyltransferase (1-18:1, 2-18:1, 3-18:0), lipid particle'	0	0	0	0	0	0	0	0	0	0	0	0	0	0
1116	'r_2424'	'diacylglycerol acyltransferase (1-16:0, 2-16:1, 3-18:1), lipid particle'	0	0	0	0	0	0	0	0	0	0	0	0	0	0
1117	'r_2425'	'diacylglycerol acyltransferase (1-16:0, 2-18:1, 3-18:1), lipid particle'	0	0	0	0	0	0	0	0	0	0	0	0	0	0
1118	'r_2426'	'diacylglycerol acyltransferase (1-16:1, 2-16:1, 3-18:1), lipid particle'	0	0	0	0	0	0	0	0	0	0	0	0	0	0
1119	'r_2427'	'diacylglycerol acyltransferase (1-16:1, 2-18:1, 3-18:1), lipid particle'	0	0	0	0	0	0	0	0	0	0	0	0	0	0
1120	'r_2428'	'diacylglycerol acyltransferase (1-18:0, 2-16:1, 3-18:1), lipid particle'	0	0	0	0	0	0	0	0	0	0	0	0	0	0
1121	'r_2429'	'diacylglycerol acyltransferase (1-18:0, 2-18:1, 3-18:1), lipid particle'	0	0	0	0	0	0	0	0	0	0	0	0	0	0
1122	'r_2430'	'diacylglycerol acyltransferase (1-18:1, 2-16:1, 3-18:1), lipid particle'	0	0	0	0	0	0	0	0	0	0	0	0	0	0
1123	'r_2431'	'diacylglycerol acyltransferase (1-18:1, 2-18:1, 3-18:1), lipid particle'	0	0	0	0	0	0	0	0	0	0	0	0	0	0
1125	'r_2433'	'CDP-diacylglycerol synthase (1-16:1, 2-16:1), ER membrane'	0	0	0	0	0	0	0	0	0	0	0	0	0	0
1126	'r_2434'	'CDP-diacylglycerol synthase (1-18:0, 2-16:1), ER membrane'	0	0	0	0	0	0	0	0	0	0	0	0	0	0
1127	'r_2435'	'CDP-diacylglycerol synthase (1-18:1, 2-16:1), ER membrane'	0	0	0	0	0	0	0	0	0	0	0	0	0	0
1128	'r_2436'	'CDP-diacylglycerol synthase (1-16:0, 2-18:1), ER membrane'	0	0	0	0	0	0	0	0	0	0	0	0	0	0
1129	'r_2437'	'CDP-diacylglycerol synthase (1-16:1, 2-18:1), ER membrane'	0	0	0	0	0	0	0	0	0	0	0	0	0	0
1131	'r_2439'	'CDP-diacylglycerol synthase (1-18:1, 2-18:1), ER membrane'	0	0	0	0	0	0	0	0	0	0	0	0	0	0
1132	'r_2440'	'CDP-diacylglycerol synthase (1-16:0, 2-16:1), mitochondrial membrane'	0	0	0	0	0	0	0	0	0	0	0	0	0	0
1133	'r_2441'	'CDP-diacylglycerol synthase (1-16:1, 2-16:1), mitochondrial membrane'	0	0	0	0	0	0	0	0	0	0	0	0	0	0
1134	'r_2442'	'CDP-diacylglycerol synthase (1-18:0, 2-16:1), mitochondrial membrane'	0	0	0	0	0	0	0	0	0	0	0	0	0	0
1135	'r_2443'	'CDP-diacylglycerol synthase (1-18:1, 2-16:1), mitochondrial membrane'	0	0	0	0	0	0	0	0	0	0	0	0	0	0
1136	'r_2444'	'CDP-diacylglycerol synthase (1-16:0, 2-18:1), mitochondrial membrane'	0	0	0	0	0	0	0	0	0	0	0	0	0	0
1137	'r_2445'	'CDP-diacylglycerol synthase (1-16:1, 2-18:1), mitochondrial membrane'	0	0	0	0	0	0	0	0	0	0	0	0	0	0
1139	'r_2447'	'PS synthase (1-16:1, 2-16:1), ER membrane'	0	0	0	0	0	0	0	0	0	0	0	0	0	0
1140	'r_2448'	'PS synthase (1-18:0, 2-16:1), ER membrane'	0	0	0	0	0	0	0	0	0	0	0	0	0	0
1141	'r_2449'	'PS synthase (1-18:1, 2-16:1), ER membrane'	0	0	0	0	0	0	0	0	0	0	0	0	0	0
1142	'r_2450'	'PS synthase (1-16:0, 2-18:1), ER membrane'	0	0	0	0	0	0	0	0	0	0	0	0	0	0
1143	'r_2451'	'PS synthase (1-16:1, 2-18:1), ER membrane'	0	0	0	0	0	0	0	0	0	0	0	0	0	0
1145	'r_2453'	'PS synthase (1-18:1, 2-18:1), ER membrane'	0	0	0	0	0	0	0	0	0	0	0	0	0	0
1146	'r_2454'	'PI synthase (1-16:0, 2-16:1), ER membrane'	0	0	0	0	0	0	0	0	0	0	0	0	0	0
1147	'r_2455'	'PI synthase (1-16:1, 2-16:1), ER membrane'	0	0	0	0	0	0	0	0	0	0	0	0	0	0
1148	'r_2456'	'PI synthase (1-18:0, 2-16:1), ER membrane'	0	0	0	0	0	0	0	0	0	0	0	0	0	0
1149	'r_2457'	'PI synthase (1-18:1, 2-16:1), ER membrane'	0	0	0	0	0	0	0	0	0	0	0	0	0	0
1150	'r_2458'	'PI synthase (1-16:0, 2-18:1), ER membrane'	0	0	0	0	0	0	0	0	0	0	0	0	0	0
1151	'r_2459'	'PI synthase (1-16:1, 2-18:1), ER membrane'	0	0	0	0	0	0	0	0	0	0	0	0	0	0
1152	'r_2460'	'PI synthase (1-18:0, 2-18:1), ER membrane'	0	0	0	0	0	0	0	0	0	0	0	0	0	0
1153	'r_2461'	'PI synthase (1-18:1, 2-18:1), ER membrane'	0	0	0	0	0	0	0	0	0	0	0	0	0	0
1154	'r_2462'	'lysoPI acyltransferase (1-18:0, 2-16:1), ER membrane'	0	0	0	0	0	0	0	0	0	0	0	0	0	0
1155	'r_2463'	'lysoPI acyltransferase (1-18:0, 2-18:1), ER membrane'	0	0	0	0	0	0	0	0	0	0	0	0	0	0
1157	'r_2465'	'PS decarboxylase (1-16:1, 2-16:1), mitochondrial membrane'	0	0	0	0	0	0	0	0	0	0	0	0	0	0
1158	'r_2466'	'PS decarboxylase (1-18:0, 2-16:1), mitochondrial membrane'	0	0	0	0	0	0	0	0	0	0	0	0	0	0
1159	'r_2467'	'PS decarboxylase (1-18:1, 2-16:1), mitochondrial membrane'	0	0	0	0	0	0	0	0	0	0	0	0	0	0
1160	'r_2468'	'PS decarboxylase (1-16:0, 2-18:1), mitochondrial membrane'	0	0	0	0	0	0	0	0	0	0	0	0	0	0
1161	'r_2469'	'PS decarboxylase (1-16:1, 2-18:1), mitochondrial membrane'	0	0	0	0	0	0	0	0	0	0	0	0	0	0
1163	'r_2471'	'PS decarboxylase (1-18:1, 2-18:1), mitochondrial membrane'	0	0	0	0	0	0	0	0	0	0	0	0	0	0
1164	'r_2472'	'PS decarboxylase (1-16:0, 2-16:1), Golgi membrane'	0	0	0	0	0	0	0	0	0	0	0	0	0	0
1165	'r_2473'	'PS decarboxylase (1-16:1, 2-16:1), Golgi membrane'	0	0	0	0	0	0	0	0	0	0	0	0	0	0
1166	'r_2474'	'PS decarboxylase (1-18:0, 2-16:1), Golgi membrane'	0	0	0	0	0	0	0	0	0	0	0	0	0	0
1167	'r_2475'	'PS decarboxylase (1-18:1, 2-16:1), Golgi membrane'	0	0	0	0	0	0	0	0	0	0	0	0	0	0
1168	'r_2476'	'PS decarboxylase (1-16:0, 2-18:1), Golgi membrane'	0	0	0	0	0	0	0	0	0	0	0	0	0	0
1169	'r_2477'	'PS decarboxylase (1-16:1, 2-18:1), Golgi membrane'	0	0	0	0	0	0	0	0	0	0	0	0	0	0
1170	'r_2478'	'PS decarboxylase (1-18:0, 2-18:1), Golgi membrane'	0	0	0	0	0	0	0	0	0	0	0	0	0	0
1171	'r_2479'	'PS decarboxylase (1-18:1, 2-18:1), Golgi membrane'	0	0	0	0	0	0	0	0	0	0	0	0	0	0
1172	'r_2480'	'PS decarboxylase (1-16:0, 2-16:1), vacuolar membrane'	0	0	0	0	0	0	0	0	0	0	0	0	0	0
1173	'r_2481'	'PS decarboxylase (1-16:1, 2-16:1), vacuolar membrane'	0	0	0	0	0	0	0	0	0	0	0	0	0	0
1174	'r_2482'	'PS decarboxylase (1-18:0, 2-16:1), vacuolar membrane'	0	0	0	0	0	0	0	0	0	0	0	0	0	0
1175	'r_2483'	'PS decarboxylase (1-18:1, 2-16:1), vacuolar membrane'	0	0	0	0	0	0	0	0	0	0	0	0	0	0
1176	'r_2484'	'PS decarboxylase (1-16:0, 2-18:1), vacuolar membrane'	0	0	0	0	0	0	0	0	0	0	0	0	0	0
1177	'r_2485'	'PS decarboxylase (1-16:1, 2-18:1), vacuolar membrane'	0	0	0	0	0	0	0	0	0	0	0	0	0	0
1178	'r_2486'	'PS decarboxylase (1-18:0, 2-18:1), vacuolar membrane'	0	0	0	0	0	0	0	0	0	0	0	0	0	0
1179	'r_2487'	'PS decarboxylase (1-18:1, 2-18:1), vacuolar membrane'	0	0	0	0	0	0	0	0	0	0	0	0	0	0
1180	'r_2488'	'PE methyltransferase (1-16:0, 2-16:1), ER membrane'	0	0	0	0	0	0	0	0	0	0	0	0	0	0
1181	'r_2489'	'PE methyltransferase (1-16:1, 2-16:1), ER membrane'	0	0	0	0	0	0	0	0	0	0	0	0	0	0
1182	'r_2490'	'PE methyltransferase (1-18:0, 2-16:1), ER membrane'	0	0	0	0	0	0	0	0	0	0	0	0	0	0
1183	'r_2491'	'PE methyltransferase (1-18:1, 2-16:1), ER membrane'	0	0	0	0	0	0	0	0	0	0	0	0	0	0
1184	'r_2492'	'PE methyltransferase (1-16:0, 2-18:1), ER membrane'	0	0	0	0	0	0	0	0	0	0	0	0	0	0
1185	'r_2493'	'PE methyltransferase (1-16:1, 2-18:1), ER membrane'	0	0	0	0	0	0	0	0	0	0	0	0	0	0
1186	'r_2494'	'PE methyltransferase (1-18:0, 2-18:1), ER membrane'	0	0	0	0	0	0	0	0	0	0	0	0	0	0
1187	'r_2495'	'PE methyltransferase (1-18:1, 2-18:1), ER membrane'	0	0	0	0	0	0	0	0	0	0	0	0	0	0
1188	'r_2496'	'phosphatidyl-N-methylethanolamine methyltransferase (1-16:0, 2-16:1), ER membrane'	0	0	0	0	0	0	0	0	0	0	0	0	0	0
1189	'r_2497'	'phosphatidyl-N-methylethanolamine methyltransferase (1-16:1, 2-16:1), ER membrane'	0	0	0	0	0	0	0	0	0	0	0	0	0	0
1190	'r_2498'	'phosphatidyl-N-methylethanolamine methyltransferase (1-18:0, 2-16:1), ER membrane'	0	0	0	0	0	0	0	0	0	0	0	0	0	0
1191	'r_2499'	'phosphatidyl-N-methylethanolamine methyltransferase (1-18:1, 2-16:1), ER membrane'	0	0	0	0	0	0	0	0	0	0	0	0	0	0
1192	'r_2500'	'phosphatidyl-N-methylethanolamine methyltransferase (1-16:0, 2-18:1), ER membrane'	0	0	0	0	0	0	0	0	0	0	0	0	0	0
1193	'r_2501'	'phosphatidyl-N-methylethanolamine methyltransferase (1-16:1, 2-18:1), ER membrane'	0	0	0	0	0	0	0	0	0	0	0	0	0	0
1194	'r_2502'	'phosphatidyl-N-methylethanolamine methyltransferase (1-18:0, 2-18:1), ER membrane'	0	0	0	0	0	0	0	0	0	0	0	0	0	0
1195	'r_2503'	'phosphatidyl-N-methylethanolamine methyltransferase (1-18:1, 2-18:1), ER membrane'	0	0	0	0	0	0	0	0	0	0	0	0	0	0
1196	'r_2504'	'phosphatidyl-N,N-dimethylethanolamine methyltransferase (1-16:0, 2-16:1), ER membrane'	0	0	0	0	0	0	0	0	0	0	0	0	0	0
1197	'r_2505'	'phosphatidyl-N,N-dimethylethanolamine methyltransferase (1-16:1, 2-16:1), ER membrane'	0	0	0	0	0	0	0	0	0	0	0	0	0	0
1198	'r_2506'	'phosphatidyl-N,N-dimethylethanolamine methyltransferase (1-18:0, 2-16:1), ER membrane'	0	0	0	0	0	0	0	0	0	0	0	0	0	0
1199	'r_2507'	'phosphatidyl-N,N-dimethylethanolamine methyltransferase (1-18:1, 2-16:1), ER membrane'	0	0	0	0	0	0	0	0	0	0	0	0	0	0
1200	'r_2508'	'phosphatidyl-N,N-dimethylethanolamine methyltransferase (1-16:0, 2-18:1), ER membrane'	0	0	0	0	0	0	0	0	0	0	0	0	0	0
1201	'r_2509'	'phosphatidyl-N,N-dimethylethanolamine methyltransferase (1-16:1, 2-18:1), ER membrane'	0	0	0	0	0	0	0	0	0	0	0	0	0	0
1202	'r_2510'	'phosphatidyl-N,N-dimethylethanolamine methyltransferase (1-18:0, 2-18:1), ER membrane'	0	0	0	0	0	0	0	0	0	0	0	0	0	0
1203	'r_2511'	'phosphatidyl-N,N-dimethylethanolamine methyltransferase (1-18:1, 2-18:1), ER membrane'	0	0	0	0	0	0	0	0	0	0	0	0	0	0
1204	'r_2512'	'DAG kinase (1-16:0, 2-16:1), ER membrane'	0	0	0	0	0	0	0	0	0	0	0	0	0	0
1205	'r_2513'	'DAG kinase (1-16:1, 2-16:1), ER membrane'	0	0	0	0	0	0	0	0	0	0	0	0	0	0
1206	'r_2514'	'DAG kinase (1-18:0, 2-16:1), ER membrane'	0	0	0	0	0	0	0	0	0	0	0	0	0	0
1207	'r_2515'	'DAG kinase (1-18:1, 2-16:1), ER membrane'	0	0	0	0	0	0	0	0	0	0	0	0	0	0
1208	'r_2516'	'DAG kinase (1-16:0, 2-18:1), ER membrane'	0	0	0	0	0	0	0	0	0	0	0	0	0	0
1209	'r_2517'	'DAG kinase (1-16:1, 2-18:1), ER membrane'	0	0	0	0	0	0	0	0	0	0	0	0	0	0
1210	'r_2518'	'DAG kinase (1-18:0, 2-18:1), ER membrane'	0	0	0	0	0	0	0	0	0	0	0	0	0	0
1211	'r_2519'	'DAG kinase (1-18:1, 2-18:1), ER membrane'	0	0	0	0	0	0	0	0	0	0	0	0	0	0
1212	'r_2520'	'ethanolaminephosphotransferase (1-16:0, 2-16:1), ER membrane'	0	0	0	0	0	0	0	0	0	0	0	0	0	0
1213	'r_2521'	'ethanolaminephosphotransferase (1-16:1, 2-16:1), ER membrane'	0	0	0	0	0	0	0	0	0	0	0	0	0	0
1214	'r_2522'	'ethanolaminephosphotransferase (1-18:0, 2-16:1), ER membrane'	0	0	0	0	0	0	0	0	0	0	0	0	0	0
1215	'r_2523'	'ethanolaminephosphotransferase (1-18:1, 2-16:1), ER membrane'	0	0	0	0	0	0	0	0	0	0	0	0	0	0
1216	'r_2524'	'ethanolaminephosphotransferase (1-16:0, 2-18:1), ER membrane'	0	0	0	0	0	0	0	0	0	0	0	0	0	0
1217	'r_2525'	'ethanolaminephosphotransferase (1-16:1, 2-18:1), ER membrane'	0	0	0	0	0	0	0	0	0	0	0	0	0	0
1218	'r_2526'	'ethanolaminephosphotransferase (1-18:0, 2-18:1), ER membrane'	0	0	0	0	0	0	0	0	0	0	0	0	0	0
1219	'r_2527'	'ethanolaminephosphotransferase (1-18:1, 2-18:1), ER membrane'	0	0	0	0	0	0	0	0	0	0	0	0	0	0
1220	'r_2528'	'cholinephosphotransferase (1-16:0, 2-16:1), ER membrane'	0	0	0	0	0	0	0	0	0	0	0	0	0	0
1221	'r_2529'	'cholinephosphotransferase (1-16:1, 2-16:1), ER membrane'	0	0	0	0	0	0	0	0	0	0	0	0	0	0
1222	'r_2530'	'cholinephosphotransferase (1-18:0, 2-16:1), ER membrane'	0	0	0	0	0	0	0	0	0	0	0	0	0	0
1223	'r_2531'	'cholinephosphotransferase (1-18:1, 2-16:1), ER membrane'	0	0	0	0	0	0	0	0	0	0	0	0	0	0
1224	'r_2532'	'cholinephosphotransferase (1-16:0, 2-18:1), ER membrane'	0	0	0	0	0	0	0	0	0	0	0	0	0	0
1225	'r_2533'	'cholinephosphotransferase (1-16:1, 2-18:1), ER membrane'	0	0	0	0	0	0	0	0	0	0	0	0	0	0
1226	'r_2534'	'cholinephosphotransferase (1-18:0, 2-18:1), ER membrane'	0	0	0	0	0	0	0	0	0	0	0	0	0	0
1227	'r_2535'	'cholinephosphotransferase (1-18:1, 2-18:1), ER membrane'	0	0	0	0	0	0	0	0	0	0	0	0	0	0
1228	'r_2536'	'phosphatidylglycerolphosphate synthase (1-16:0, 2-16:1), mitochondrial membrane'	0	0	0	0	0	0	0	0	0	0	0	0	0	0
1229	'r_2537'	'phosphatidylglycerolphosphate synthase (1-16:1, 2-16:1), mitochondrial membrane'	0	0	0	0	0	0	0	0	0	0	0	0	0	0
1230	'r_2538'	'phosphatidylglycerolphosphate synthase (1-18:0, 2-16:1), mitochondrial membrane'	0	0	0	0	0	0	0	0	0	0	0	0	0	0
1231	'r_2539'	'phosphatidylglycerolphosphate synthase (1-18:1, 2-16:1), mitochondrial membrane'	0	0	0	0	0	0	0	0	0	0	0	0	0	0
1232	'r_2540'	'phosphatidylglycerolphosphate synthase (1-16:0, 2-18:1), mitochondrial membrane'	0	0	0	0	0	0	0	0	0	0	0	0	0	0
1233	'r_2541'	'phosphatidylglycerolphosphate synthase (1-16:1, 2-18:1), mitochondrial membrane'	0	0	0	0	0	0	0	0	0	0	0	0	0	0
1234	'r_2542'	'PGP phosphatase (1-16:0, 2-16:1), mitochondrial membrane'	0	0	0	0	0	0	0	0	0	0	0	0	0	0
1235	'r_2543'	'PGP phosphatase (1-16:1, 2-16:1), mitochondrial membrane'	0	0	0	0	0	0	0	0	0	0	0	0	0	0
1236	'r_2544'	'PGP phosphatase (1-18:0, 2-16:1), mitochondrial membrane'	0	0	0	0	0	0	0	0	0	0	0	0	0	0
1237	'r_2545'	'PGP phosphatase (1-18:1, 2-16:1), mitochondrial membrane'	0	0	0	0	0	0	0	0	0	0	0	0	0	0
1238	'r_2546'	'PGP phosphatase (1-16:0, 2-18:1), mitochondrial membrane'	0	0	0	0	0	0	0	0	0	0	0	0	0	0
1239	'r_2547'	'PGP phosphatase (1-16:1, 2-18:1), mitochondrial membrane'	0	0	0	0	0	0	0	0	0	0	0	0	0	0
1240	'r_2548'	'CL synthase (1-16:0, 2-16:1, 3-16:0, 4-16:1), mitochondrial membrane'	0	0	0	0	0	0	0	0	0	0	0	0	0	0
1241	'r_2549'	'CL synthase (1-16:0, 2-16:1, 3-16:1, 4-16:1), mitochondrial membrane'	0	0	0	0	0	0	0	0	0	0	0	0	0	0
1242	'r_2550'	'CL synthase (1-16:0, 2-16:1, 3-18:0, 4-16:1), mitochondrial membrane'	0	0	0	0	0	0	0	0	0	0	0	0	0	0
1243	'r_2551'	'CL synthase (1-16:0, 2-16:1, 3-18:1, 4-16:1), mitochondrial membrane'	0	0	0	0	0	0	0	0	0	0	0	0	0	0
1244	'r_2552'	'CL synthase (1-16:0, 2-16:1, 3-16:0, 4-18:1), mitochondrial membrane'	0	0	0	0	0	0	0	0	0	0	0	0	0	0
1245	'r_2553'	'CL synthase (1-16:0, 2-16:1, 3-16:1, 4-18:1), mitochondrial membrane'	0	0	0	0	0	0	0	0	0	0	0	0	0	0
1246	'r_2554'	'CL synthase (1-16:1, 2-16:1, 3-16:0, 4-16:1), mitochondrial membrane'	0	0	0	0	0	0	0	0	0	0	0	0	0	0
1247	'r_2555'	'CL synthase (1-16:1, 2-16:1, 3-16:1, 4-16:1), mitochondrial membrane'	0	0	0	0	0	0	0	0	0	0	0	0	0	0
1248	'r_2556'	'CL synthase (1-16:1, 2-16:1, 3-18:0, 4-16:1), mitochondrial membrane'	0	0	0	0	0	0	0	0	0	0	0	0	0	0
1249	'r_2557'	'CL synthase (1-16:1, 2-16:1, 3-18:1, 4-16:1), mitochondrial membrane'	0	0	0	0	0	0	0	0	0	0	0	0	0	0
1250	'r_2558'	'CL synthase (1-16:1, 2-16:1, 3-16:0, 4-18:1), mitochondrial membrane'	0	0	0	0	0	0	0	0	0	0	0	0	0	0
1251	'r_2559'	'CL synthase (1-16:1, 2-16:1, 3-16:1, 4-18:1), mitochondrial membrane'	0	0	0	0	0	0	0	0	0	0	0	0	0	0
1252	'r_2560'	'CL synthase (1-18:0, 2-16:1, 3-16:0, 4-16:1), mitochondrial membrane'	0	0	0	0	0	0	0	0	0	0	0	0	0	0
1253	'r_2561'	'CL synthase (1-18:0, 2-16:1, 3-16:1, 4-16:1), mitochondrial membrane'	0	0	0	0	0	0	0	0	0	0	0	0	0	0
1254	'r_2562'	'CL synthase (1-18:0, 2-16:1, 3-18:0, 4-16:1), mitochondrial membrane'	0	0	0	0	0	0	0	0	0	0	0	0	0	0
1255	'r_2563'	'CL synthase (1-18:0, 2-16:1, 3-18:1, 4-16:1), mitochondrial membrane'	0	0	0	0	0	0	0	0	0	0	0	0	0	0
1256	'r_2564'	'CL synthase (1-18:0, 2-16:1, 3-16:0, 4-18:1), mitochondrial membrane'	0	0	0	0	0	0	0	0	0	0	0	0	0	0
1257	'r_2565'	'CL synthase (1-18:0, 2-16:1, 3-16:1, 4-18:1), mitochondrial membrane'	0	0	0	0	0	0	0	0	0	0	0	0	0	0
1258	'r_2566'	'CL synthase (1-18:1, 2-16:1, 3-16:0, 4-16:1), mitochondrial membrane'	0	0	0	0	0	0	0	0	0	0	0	0	0	0
1259	'r_2567'	'CL synthase (1-18:1, 2-16:1, 3-16:1, 4-16:1), mitochondrial membrane'	0	0	0	0	0	0	0	0	0	0	0	0	0	0
1260	'r_2568'	'CL synthase (1-18:1, 2-16:1, 3-18:0, 4-16:1), mitochondrial membrane'	0	0	0	0	0	0	0	0	0	0	0	0	0	0
1261	'r_2569'	'CL synthase (1-18:1, 2-16:1, 3-18:1, 4-16:1), mitochondrial membrane'	0	0	0	0	0	0	0	0	0	0	0	0	0	0
1262	'r_2570'	'CL synthase (1-18:1, 2-16:1, 3-16:0, 4-18:1), mitochondrial membrane'	0	0	0	0	0	0	0	0	0	0	0	0	0	0
1263	'r_2571'	'CL synthase (1-18:1, 2-16:1, 3-16:1, 4-18:1), mitochondrial membrane'	0	0	0	0	0	0	0	0	0	0	0	0	0	0
1264	'r_2572'	'CL synthase (1-16:0, 2-18:1, 3-16:0, 4-16:1), mitochondrial membrane'	0	0	0	0	0	0	0	0	0	0	0	0	0	0
1265	'r_2573'	'CL synthase (1-16:0, 2-18:1, 3-16:1, 4-16:1), mitochondrial membrane'	0	0	0	0	0	0	0	0	0	0	0	0	0	0
1266	'r_2574'	'CL synthase (1-16:0, 2-18:1, 3-18:0, 4-16:1), mitochondrial membrane'	0	0	0	0	0	0	0	0	0	0	0	0	0	0
1267	'r_2575'	'CL synthase (1-16:0, 2-18:1, 3-18:1, 4-16:1), mitochondrial membrane'	0	0	0	0	0	0	0	0	0	0	0	0	0	0
1268	'r_2576'	'CL synthase (1-16:0, 2-18:1, 3-16:0, 4-18:1), mitochondrial membrane'	0	0	0	0	0	0	0	0	0	0	0	0	0	0
1269	'r_2577'	'CL synthase (1-16:0, 2-18:1, 3-16:1, 4-18:1), mitochondrial membrane'	0	0	0	0	0	0	0	0	0	0	0	0	0	0
1270	'r_2578'	'CL synthase (1-16:1, 2-18:1, 3-16:0, 4-16:1), mitochondrial membrane'	0	0	0	0	0	0	0	0	0	0	0	0	0	0
1271	'r_2579'	'CL synthase (1-16:1, 2-18:1, 3-16:1, 4-16:1), mitochondrial membrane'	0	0	0	0	0	0	0	0	0	0	0	0	0	0
1272	'r_2580'	'CL synthase (1-16:1, 2-18:1, 3-18:0, 4-16:1), mitochondrial membrane'	0	0	0	0	0	0	0	0	0	0	0	0	0	0
1273	'r_2581'	'CL synthase (1-16:1, 2-18:1, 3-18:1, 4-16:1), mitochondrial membrane'	0	0	0	0	0	0	0	0	0	0	0	0	0	0
1274	'r_2582'	'CL synthase (1-16:1, 2-18:1, 3-16:0, 4-18:1), mitochondrial membrane'	0	0	0	0	0	0	0	0	0	0	0	0	0	0
1275	'r_2583'	'CL synthase (1-16:1, 2-18:1, 3-16:1, 4-18:1), mitochondrial membrane'	0	0	0	0	0	0	0	0	0	0	0	0	0	0
1276	'r_2584'	'CL (1-16:0, 2-16:1, 3-16:0, 4-16:1) phospholipase (1-position), mitochondrial membrane'	0	0	0	0	0	0	0	0	0	0	0	0	0	0
1277	'r_2585'	'CL (1-16:0, 2-16:1, 3-16:1, 4-16:1) phospholipase (1-position), mitochondrial membrane'	0	0	0	0	0	0	0	0	0	0	0	0	0	0
1278	'r_2586'	'CL (1-16:0, 2-16:1, 3-18:0, 4-16:1) phospholipase (1-position), mitochondrial membrane'	0	0	0	0	0	0	0	0	0	0	0	0	0	0
1279	'r_2587'	'CL (1-16:0, 2-16:1, 3-18:1, 4-16:1) phospholipase (1-position), mitochondrial membrane'	0	0	0	0	0	0	0	0	0	0	0	0	0	0
1280	'r_2588'	'CL (1-16:0, 2-16:1, 3-16:0, 4-18:1) phospholipase (1-position), mitochondrial membrane'	0	0	0	0	0	0	0	0	0	0	0	0	0	0
1281	'r_2589'	'CL (1-16:0, 2-16:1, 3-16:1, 4-18:1) phospholipase (1-position), mitochondrial membrane'	0	0	0	0	0	0	0	0	0	0	0	0	0	0
1282	'r_2590'	'CL (1-18:0, 2-16:1, 3-16:0, 4-16:1) phospholipase (1-position), mitochondrial membrane'	0	0	0	0	0	0	0	0	0	0	0	0	0	0
1283	'r_2591'	'CL (1-18:0, 2-16:1, 3-16:1, 4-16:1) phospholipase (1-position), mitochondrial membrane'	0	0	0	0	0	0	0	0	0	0	0	0	0	0
1284	'r_2592'	'CL (1-18:0, 2-16:1, 3-18:0, 4-16:1) phospholipase (1-position), mitochondrial membrane'	0	0	0	0	0	0	0	0	0	0	0	0	0	0
1285	'r_2593'	'CL (1-18:0, 2-16:1, 3-18:1, 4-16:1) phospholipase (1-position), mitochondrial membrane'	0	0	0	0	0	0	0	0	0	0	0	0	0	0
1286	'r_2594'	'CL (1-18:0, 2-16:1, 3-16:0, 4-18:1) phospholipase (1-position), mitochondrial membrane'	0	0	0	0	0	0	0	0	0	0	0	0	0	0
1287	'r_2595'	'CL (1-18:0, 2-16:1, 3-16:1, 4-18:1) phospholipase (1-position), mitochondrial membrane'	0	0	0	0	0	0	0	0	0	0	0	0	0	0
1288	'r_2596'	'CL (1-16:0, 2-18:1, 3-16:0, 4-16:1) phospholipase (1-position), mitochondrial membrane'	0	0	0	0	0	0	0	0	0	0	0	0	0	0
1289	'r_2597'	'CL (1-16:0, 2-18:1, 3-16:1, 4-16:1) phospholipase (1-position), mitochondrial membrane'	0	0	0	0	0	0	0	0	0	0	0	0	0	0
1290	'r_2598'	'CL (1-16:0, 2-18:1, 3-18:0, 4-16:1) phospholipase (1-position), mitochondrial membrane'	0	0	0	0	0	0	0	0	0	0	0	0	0	0
1291	'r_2599'	'CL (1-16:0, 2-18:1, 3-18:1, 4-16:1) phospholipase (1-position), mitochondrial membrane'	0	0	0	0	0	0	0	0	0	0	0	0	0	0
1292	'r_2600'	'CL (1-16:0, 2-18:1, 3-16:0, 4-18:1) phospholipase (1-position), mitochondrial membrane'	0	0	0	0	0	0	0	0	0	0	0	0	0	0
1293	'r_2601'	'CL (1-16:0, 2-18:1, 3-16:1, 4-18:1) phospholipase (1-position), mitochondrial membrane'	0	0	0	0	0	0	0	0	0	0	0	0	0	0
1294	'r_2602'	'CL (1-16:0, 2-16:1, 3-16:0, 4-16:1) phospholipase (3-position), mitochondrial membrane'	0	0	0	0	0	0	0	0	0	0	0	0	0	0
1295	'r_2603'	'CL (1-16:0, 2-16:1, 3-18:0, 4-16:1) phospholipase (3-position), mitochondrial membrane'	0	0	0	0	0	0	0	0	0	0	0	0	0	0
1296	'r_2604'	'CL (1-16:0, 2-16:1, 3-16:0, 4-18:1) phospholipase (3-position), mitochondrial membrane'	0	0	0	0	0	0	0	0	0	0	0	0	0	0
1297	'r_2605'	'CL (1-16:1, 2-16:1, 3-16:0, 4-16:1) phospholipase (3-position), mitochondrial membrane'	0	0	0	0	0	0	0	0	0	0	0	0	0	0
1298	'r_2606'	'CL (1-16:1, 2-16:1, 3-18:0, 4-16:1) phospholipase (3-position), mitochondrial membrane'	0	0	0	0	0	0	0	0	0	0	0	0	0	0
1299	'r_2607'	'CL (1-16:1, 2-16:1, 3-16:0, 4-18:1) phospholipase (3-position), mitochondrial membrane'	0	0	0	0	0	0	0	0	0	0	0	0	0	0
1300	'r_2608'	'CL (1-18:0, 2-16:1, 3-16:0, 4-16:1) phospholipase (3-position), mitochondrial membrane'	0	0	0	0	0	0	0	0	0	0	0	0	0	0
1301	'r_2609'	'CL (1-18:0, 2-16:1, 3-18:0, 4-16:1) phospholipase (3-position), mitochondrial membrane'	0	0	0	0	0	0	0	0	0	0	0	0	0	0
1302	'r_2610'	'CL (1-18:0, 2-16:1, 3-16:0, 4-18:1) phospholipase (3-position), mitochondrial membrane'	0	0	0	0	0	0	0	0	0	0	0	0	0	0
1303	'r_2611'	'CL (1-18:1, 2-16:1, 3-16:0, 4-16:1) phospholipase (3-position), mitochondrial membrane'	0	0	0	0	0	0	0	0	0	0	0	0	0	0
1304	'r_2612'	'CL (1-18:1, 2-16:1, 3-18:0, 4-16:1) phospholipase (3-position), mitochondrial membrane'	0	0	0	0	0	0	0	0	0	0	0	0	0	0
1305	'r_2613'	'CL (1-18:1, 2-16:1, 3-16:0, 4-18:1) phospholipase (3-position), mitochondrial membrane'	0	0	0	0	0	0	0	0	0	0	0	0	0	0
1306	'r_2614'	'CL (1-16:0, 2-18:1, 3-16:0, 4-16:1) phospholipase (3-position), mitochondrial membrane'	0	0	0	0	0	0	0	0	0	0	0	0	0	0
1307	'r_2615'	'CL (1-16:0, 2-18:1, 3-18:0, 4-16:1) phospholipase (3-position), mitochondrial membrane'	0	0	0	0	0	0	0	0	0	0	0	0	0	0
1308	'r_2616'	'CL (1-16:0, 2-18:1, 3-16:0, 4-18:1) phospholipase (3-position), mitochondrial membrane'	0	0	0	0	0	0	0	0	0	0	0	0	0	0
1309	'r_2617'	'CL (1-16:1, 2-18:1, 3-16:0, 4-16:1) phospholipase (3-position), mitochondrial membrane'	0	0	0	0	0	0	0	0	0	0	0	0	0	0
1310	'r_2618'	'CL (1-16:1, 2-18:1, 3-18:0, 4-16:1) phospholipase (3-position), mitochondrial membrane'	0	0	0	0	0	0	0	0	0	0	0	0	0	0
1311	'r_2619'	'CL (1-16:1, 2-18:1, 3-16:0, 4-18:1) phospholipase (3-position), mitochondrial membrane'	0	0	0	0	0	0	0	0	0	0	0	0	0	0
1312	'r_2620'	'MLCL (2-16:1, 3-16:0, 4-16:1):PC (1-16:0, 2-16:1) acyltransferase, mitochondrial membrane'	0	0	0	0	0	0	0	0	0	0	0	0	0	0
1313	'r_2621'	'MLCL (2-16:1, 3-16:0, 4-16:1):PC (1-16:1, 2-16:1) acyltransferase, mitochondrial membrane'	0	0	0	0	0	0	0	0	0	0	0	0	0	0
1314	'r_2622'	'MLCL (2-16:1, 3-16:0, 4-16:1):PC (1-18:0, 2-16:1) acyltransferase, mitochondrial membrane'	0	0	0	0	0	0	0	0	0	0	0	0	0	0
1315	'r_2623'	'MLCL (2-16:1, 3-16:0, 4-16:1):PC (1-18:1, 2-16:1) acyltransferase, mitochondrial membrane'	0	0	0	0	0	0	0	0	0	0	0	0	0	0
1316	'r_2624'	'MLCL (2-16:1, 3-16:0, 4-16:1):PC (1-16:0, 2-18:1) acyltransferase, mitochondrial membrane'	0	0	0	0	0	0	0	0	0	0	0	0	0	0
1317	'r_2625'	'MLCL (2-16:1, 3-16:0, 4-16:1):PC (1-16:1, 2-18:1) acyltransferase, mitochondrial membrane'	0	0	0	0	0	0	0	0	0	0	0	0	0	0
1318	'r_2626'	'MLCL (2-16:1, 3-16:0, 4-16:1):PC (1-18:0, 2-18:1) acyltransferase, mitochondrial membrane'	0	0	0	0	0	0	0	0	0	0	0	0	0	0
1319	'r_2627'	'MLCL (2-16:1, 3-16:0, 4-16:1):PC (1-18:1, 2-18:1) acyltransferase, mitochondrial membrane'	0	0	0	0	0	0	0	0	0	0	0	0	0	0
1320	'r_2628'	'MLCL (2-16:1, 3-16:1, 4-16:1):PC (1-16:0, 2-16:1) acyltransferase, mitochondrial membrane'	0	0	0	0	0	0	0	0	0	0	0	0	0	0
1321	'r_2629'	'MLCL (2-16:1, 3-16:1, 4-16:1):PC (1-16:1, 2-16:1) acyltransferase, mitochondrial membrane'	0	0	0	0	0	0	0	0	0	0	0	0	0	0
1322	'r_2630'	'MLCL (2-16:1, 3-16:1, 4-16:1):PC (1-18:0, 2-16:1) acyltransferase, mitochondrial membrane'	0	0	0	0	0	0	0	0	0	0	0	0	0	0
1323	'r_2631'	'MLCL (2-16:1, 3-16:1, 4-16:1):PC (1-18:1, 2-16:1) acyltransferase, mitochondrial membrane'	0	0	0	0	0	0	0	0	0	0	0	0	0	0
1324	'r_2632'	'MLCL (2-16:1, 3-16:1, 4-16:1):PC (1-16:0, 2-18:1) acyltransferase, mitochondrial membrane'	0	0	0	0	0	0	0	0	0	0	0	0	0	0
1325	'r_2633'	'MLCL (2-16:1, 3-16:1, 4-16:1):PC (1-16:1, 2-18:1) acyltransferase, mitochondrial membrane'	0	0	0	0	0	0	0	0	0	0	0	0	0	0
1326	'r_2634'	'MLCL (2-16:1, 3-16:1, 4-16:1):PC (1-18:0, 2-18:1) acyltransferase, mitochondrial membrane'	0	0	0	0	0	0	0	0	0	0	0	0	0	0
1327	'r_2635'	'MLCL (2-16:1, 3-16:1, 4-16:1):PC (1-18:1, 2-18:1) acyltransferase, mitochondrial membrane'	0	0	0	0	0	0	0	0	0	0	0	0	0	0
1328	'r_2636'	'MLCL (2-16:1, 3-18:0, 4-16:1):PC (1-16:0, 2-16:1) acyltransferase, mitochondrial membrane'	0	0	0	0	0	0	0	0	0	0	0	0	0	0
1329	'r_2637'	'MLCL (2-16:1, 3-18:0, 4-16:1):PC (1-16:1, 2-16:1) acyltransferase, mitochondrial membrane'	0	0	0	0	0	0	0	0	0	0	0	0	0	0
1330	'r_2638'	'MLCL (2-16:1, 3-18:0, 4-16:1):PC (1-18:0, 2-16:1) acyltransferase, mitochondrial membrane'	0	0	0	0	0	0	0	0	0	0	0	0	0	0
1331	'r_2639'	'MLCL (2-16:1, 3-18:0, 4-16:1):PC (1-18:1, 2-16:1) acyltransferase, mitochondrial membrane'	0	0	0	0	0	0	0	0	0	0	0	0	0	0
1332	'r_2640'	'MLCL (2-16:1, 3-18:0, 4-16:1):PC (1-16:0, 2-18:1) acyltransferase, mitochondrial membrane'	0	0	0	0	0	0	0	0	0	0	0	0	0	0
1333	'r_2641'	'MLCL (2-16:1, 3-18:0, 4-16:1):PC (1-16:1, 2-18:1) acyltransferase, mitochondrial membrane'	0	0	0	0	0	0	0	0	0	0	0	0	0	0
1334	'r_2642'	'MLCL (2-16:1, 3-18:0, 4-16:1):PC (1-18:0, 2-18:1) acyltransferase, mitochondrial membrane'	0	0	0	0	0	0	0	0	0	0	0	0	0	0
1335	'r_2643'	'MLCL (2-16:1, 3-18:0, 4-16:1):PC (1-18:1, 2-18:1) acyltransferase, mitochondrial membrane'	0	0	0	0	0	0	0	0	0	0	0	0	0	0
1336	'r_2644'	'MLCL (2-16:1, 3-18:1, 4-16:1):PC (1-16:0, 2-16:1) acyltransferase, mitochondrial membrane'	0	0	0	0	0	0	0	0	0	0	0	0	0	0
1337	'r_2645'	'MLCL (2-16:1, 3-18:1, 4-16:1):PC (1-16:1, 2-16:1) acyltransferase, mitochondrial membrane'	0	0	0	0	0	0	0	0	0	0	0	0	0	0
1338	'r_2646'	'MLCL (2-16:1, 3-18:1, 4-16:1):PC (1-18:0, 2-16:1) acyltransferase, mitochondrial membrane'	0	0	0	0	0	0	0	0	0	0	0	0	0	0
1339	'r_2647'	'MLCL (2-16:1, 3-18:1, 4-16:1):PC (1-18:1, 2-16:1) acyltransferase, mitochondrial membrane'	0	0	0	0	0	0	0	0	0	0	0	0	0	0
1340	'r_2648'	'MLCL (2-16:1, 3-18:1, 4-16:1):PC (1-16:0, 2-18:1) acyltransferase, mitochondrial membrane'	0	0	0	0	0	0	0	0	0	0	0	0	0	0
1341	'r_2649'	'MLCL (2-16:1, 3-18:1, 4-16:1):PC (1-16:1, 2-18:1) acyltransferase, mitochondrial membrane'	0	0	0	0	0	0	0	0	0	0	0	0	0	0
1342	'r_2650'	'MLCL (2-16:1, 3-18:1, 4-16:1):PC (1-18:0, 2-18:1) acyltransferase, mitochondrial membrane'	0	0	0	0	0	0	0	0	0	0	0	0	0	0
1343	'r_2651'	'MLCL (2-16:1, 3-18:1, 4-16:1):PC (1-18:1, 2-18:1) acyltransferase, mitochondrial membrane'	0	0	0	0	0	0	0	0	0	0	0	0	0	0
1344	'r_2652'	'MLCL (2-16:1, 3-16:0, 4-18:1):PC (1-16:0, 2-16:1) acyltransferase, mitochondrial membrane'	0	0	0	0	0	0	0	0	0	0	0	0	0	0
1345	'r_2653'	'MLCL (2-16:1, 3-16:0, 4-18:1):PC (1-16:1, 2-16:1) acyltransferase, mitochondrial membrane'	0	0	0	0	0	0	0	0	0	0	0	0	0	0
1346	'r_2654'	'MLCL (2-16:1, 3-16:0, 4-18:1):PC (1-18:0, 2-16:1) acyltransferase, mitochondrial membrane'	0	0	0	0	0	0	0	0	0	0	0	0	0	0
1347	'r_2655'	'MLCL (2-16:1, 3-16:0, 4-18:1):PC (1-18:1, 2-16:1) acyltransferase, mitochondrial membrane'	0	0	0	0	0	0	0	0	0	0	0	0	0	0
1348	'r_2656'	'MLCL (2-16:1, 3-16:0, 4-18:1):PC (1-16:0, 2-18:1) acyltransferase, mitochondrial membrane'	0	0	0	0	0	0	0	0	0	0	0	0	0	0
1349	'r_2657'	'MLCL (2-16:1, 3-16:0, 4-18:1):PC (1-16:1, 2-18:1) acyltransferase, mitochondrial membrane'	0	0	0	0	0	0	0	0	0	0	0	0	0	0
1350	'r_2658'	'MLCL (2-16:1, 3-16:0, 4-18:1):PC (1-18:0, 2-18:1) acyltransferase, mitochondrial membrane'	0	0	0	0	0	0	0	0	0	0	0	0	0	0
1351	'r_2659'	'MLCL (2-16:1, 3-16:0, 4-18:1):PC (1-18:1, 2-18:1) acyltransferase, mitochondrial membrane'	0	0	0	0	0	0	0	0	0	0	0	0	0	0
1352	'r_2660'	'MLCL (2-16:1, 3-16:1, 4-18:1):PC (1-16:0, 2-16:1) acyltransferase, mitochondrial membrane'	0	0	0	0	0	0	0	0	0	0	0	0	0	0
1353	'r_2661'	'MLCL (2-16:1, 3-16:1, 4-18:1):PC (1-16:1, 2-16:1) acyltransferase, mitochondrial membrane'	0	0	0	0	0	0	0	0	0	0	0	0	0	0
1354	'r_2662'	'MLCL (2-16:1, 3-16:1, 4-18:1):PC (1-18:0, 2-16:1) acyltransferase, mitochondrial membrane'	0	0	0	0	0	0	0	0	0	0	0	0	0	0
1355	'r_2663'	'MLCL (2-16:1, 3-16:1, 4-18:1):PC (1-18:1, 2-16:1) acyltransferase, mitochondrial membrane'	0	0	0	0	0	0	0	0	0	0	0	0	0	0
1356	'r_2664'	'MLCL (2-16:1, 3-16:1, 4-18:1):PC (1-16:0, 2-18:1) acyltransferase, mitochondrial membrane'	0	0	0	0	0	0	0	0	0	0	0	0	0	0
1357	'r_2665'	'MLCL (2-16:1, 3-16:1, 4-18:1):PC (1-16:1, 2-18:1) acyltransferase, mitochondrial membrane'	0	0	0	0	0	0	0	0	0	0	0	0	0	0
1358	'r_2666'	'MLCL (2-16:1, 3-16:1, 4-18:1):PC (1-18:0, 2-18:1) acyltransferase, mitochondrial membrane'	0	0	0	0	0	0	0	0	0	0	0	0	0	0
1359	'r_2667'	'MLCL (2-16:1, 3-16:1, 4-18:1):PC (1-18:1, 2-18:1) acyltransferase, mitochondrial membrane'	0	0	0	0	0	0	0	0	0	0	0	0	0	0
1360	'r_2668'	'MLCL (2-18:1, 3-16:0, 4-16:1):PC (1-16:0, 2-16:1) acyltransferase, mitochondrial membrane'	0	0	0	0	0	0	0	0	0	0	0	0	0	0
1361	'r_2669'	'MLCL (2-18:1, 3-16:0, 4-16:1):PC (1-16:1, 2-16:1) acyltransferase, mitochondrial membrane'	0	0	0	0	0	0	0	0	0	0	0	0	0	0
1362	'r_2670'	'MLCL (2-18:1, 3-16:0, 4-16:1):PC (1-18:0, 2-16:1) acyltransferase, mitochondrial membrane'	0	0	0	0	0	0	0	0	0	0	0	0	0	0
1363	'r_2671'	'MLCL (2-18:1, 3-16:0, 4-16:1):PC (1-18:1, 2-16:1) acyltransferase, mitochondrial membrane'	0	0	0	0	0	0	0	0	0	0	0	0	0	0
1364	'r_2672'	'MLCL (2-18:1, 3-16:0, 4-16:1):PC (1-16:0, 2-18:1) acyltransferase, mitochondrial membrane'	0	0	0	0	0	0	0	0	0	0	0	0	0	0
1365	'r_2673'	'MLCL (2-18:1, 3-16:0, 4-16:1):PC (1-16:1, 2-18:1) acyltransferase, mitochondrial membrane'	0	0	0	0	0	0	0	0	0	0	0	0	0	0
1366	'r_2674'	'MLCL (2-18:1, 3-16:0, 4-16:1):PC (1-18:0, 2-18:1) acyltransferase, mitochondrial membrane'	0	0	0	0	0	0	0	0	0	0	0	0	0	0
1367	'r_2675'	'MLCL (2-18:1, 3-16:0, 4-16:1):PC (1-18:1, 2-18:1) acyltransferase, mitochondrial membrane'	0	0	0	0	0	0	0	0	0	0	0	0	0	0
1368	'r_2676'	'MLCL (2-18:1, 3-16:1, 4-16:1):PC (1-16:0, 2-16:1) acyltransferase, mitochondrial membrane'	0	0	0	0	0	0	0	0	0	0	0	0	0	0
1369	'r_2677'	'MLCL (2-18:1, 3-16:1, 4-16:1):PC (1-16:1, 2-16:1) acyltransferase, mitochondrial membrane'	0	0	0	0	0	0	0	0	0	0	0	0	0	0
1370	'r_2678'	'MLCL (2-18:1, 3-16:1, 4-16:1):PC (1-18:0, 2-16:1) acyltransferase, mitochondrial membrane'	0	0	0	0	0	0	0	0	0	0	0	0	0	0
1371	'r_2679'	'MLCL (2-18:1, 3-16:1, 4-16:1):PC (1-18:1, 2-16:1) acyltransferase, mitochondrial membrane'	0	0	0	0	0	0	0	0	0	0	0	0	0	0
1372	'r_2680'	'MLCL (2-18:1, 3-16:1, 4-16:1):PC (1-16:0, 2-18:1) acyltransferase, mitochondrial membrane'	0	0	0	0	0	0	0	0	0	0	0	0	0	0
1373	'r_2681'	'MLCL (2-18:1, 3-16:1, 4-16:1):PC (1-16:1, 2-18:1) acyltransferase, mitochondrial membrane'	0	0	0	0	0	0	0	0	0	0	0	0	0	0
1374	'r_2682'	'MLCL (2-18:1, 3-16:1, 4-16:1):PC (1-18:0, 2-18:1) acyltransferase, mitochondrial membrane'	0	0	0	0	0	0	0	0	0	0	0	0	0	0
1375	'r_2683'	'MLCL (2-18:1, 3-16:1, 4-16:1):PC (1-18:1, 2-18:1) acyltransferase, mitochondrial membrane'	0	0	0	0	0	0	0	0	0	0	0	0	0	0
1376	'r_2684'	'MLCL (2-18:1, 3-18:0, 4-16:1):PC (1-16:0, 2-16:1) acyltransferase, mitochondrial membrane'	0	0	0	0	0	0	0	0	0	0	0	0	0	0
1377	'r_2685'	'MLCL (2-18:1, 3-18:0, 4-16:1):PC (1-16:1, 2-16:1) acyltransferase, mitochondrial membrane'	0	0	0	0	0	0	0	0	0	0	0	0	0	0
1378	'r_2686'	'MLCL (2-18:1, 3-18:0, 4-16:1):PC (1-18:0, 2-16:1) acyltransferase, mitochondrial membrane'	0	0	0	0	0	0	0	0	0	0	0	0	0	0
1379	'r_2687'	'MLCL (2-18:1, 3-18:0, 4-16:1):PC (1-18:1, 2-16:1) acyltransferase, mitochondrial membrane'	0	0	0	0	0	0	0	0	0	0	0	0	0	0
1380	'r_2688'	'MLCL (2-18:1, 3-18:0, 4-16:1):PC (1-16:0, 2-18:1) acyltransferase, mitochondrial membrane'	0	0	0	0	0	0	0	0	0	0	0	0	0	0
1381	'r_2689'	'MLCL (2-18:1, 3-18:0, 4-16:1):PC (1-16:1, 2-18:1) acyltransferase, mitochondrial membrane'	0	0	0	0	0	0	0	0	0	0	0	0	0	0
1382	'r_2690'	'MLCL (2-18:1, 3-18:0, 4-16:1):PC (1-18:0, 2-18:1) acyltransferase, mitochondrial membrane'	0	0	0	0	0	0	0	0	0	0	0	0	0	0
1383	'r_2691'	'MLCL (2-18:1, 3-18:0, 4-16:1):PC (1-18:1, 2-18:1) acyltransferase, mitochondrial membrane'	0	0	0	0	0	0	0	0	0	0	0	0	0	0
1384	'r_2692'	'MLCL (2-18:1, 3-18:1, 4-16:1):PC (1-16:0, 2-16:1) acyltransferase, mitochondrial membrane'	0	0	0	0	0	0	0	0	0	0	0	0	0	0
1385	'r_2693'	'MLCL (2-18:1, 3-18:1, 4-16:1):PC (1-16:1, 2-16:1) acyltransferase, mitochondrial membrane'	0	0	0	0	0	0	0	0	0	0	0	0	0	0
1386	'r_2694'	'MLCL (2-18:1, 3-18:1, 4-16:1):PC (1-18:0, 2-16:1) acyltransferase, mitochondrial membrane'	0	0	0	0	0	0	0	0	0	0	0	0	0	0
1387	'r_2695'	'MLCL (2-18:1, 3-18:1, 4-16:1):PC (1-18:1, 2-16:1) acyltransferase, mitochondrial membrane'	0	0	0	0	0	0	0	0	0	0	0	0	0	0
1388	'r_2696'	'MLCL (2-18:1, 3-18:1, 4-16:1):PC (1-16:0, 2-18:1) acyltransferase, mitochondrial membrane'	0	0	0	0	0	0	0	0	0	0	0	0	0	0
1389	'r_2697'	'MLCL (2-18:1, 3-18:1, 4-16:1):PC (1-16:1, 2-18:1) acyltransferase, mitochondrial membrane'	0	0	0	0	0	0	0	0	0	0	0	0	0	0
1390	'r_2698'	'MLCL (2-18:1, 3-18:1, 4-16:1):PC (1-18:0, 2-18:1) acyltransferase, mitochondrial membrane'	0	0	0	0	0	0	0	0	0	0	0	0	0	0
1391	'r_2699'	'MLCL (2-18:1, 3-18:1, 4-16:1):PC (1-18:1, 2-18:1) acyltransferase, mitochondrial membrane'	0	0	0	0	0	0	0	0	0	0	0	0	0	0
1392	'r_2700'	'MLCL (2-18:1, 3-16:0, 4-18:1):PC (1-16:0, 2-16:1) acyltransferase, mitochondrial membrane'	0	0	0	0	0	0	0	0	0	0	0	0	0	0
1393	'r_2701'	'MLCL (2-18:1, 3-16:0, 4-18:1):PC (1-16:1, 2-16:1) acyltransferase, mitochondrial membrane'	0	0	0	0	0	0	0	0	0	0	0	0	0	0
1394	'r_2702'	'MLCL (2-18:1, 3-16:0, 4-18:1):PC (1-18:0, 2-16:1) acyltransferase, mitochondrial membrane'	0	0	0	0	0	0	0	0	0	0	0	0	0	0
1395	'r_2703'	'MLCL (2-18:1, 3-16:0, 4-18:1):PC (1-18:1, 2-16:1) acyltransferase, mitochondrial membrane'	0	0	0	0	0	0	0	0	0	0	0	0	0	0
1396	'r_2704'	'MLCL (2-18:1, 3-16:0, 4-18:1):PC (1-16:0, 2-18:1) acyltransferase, mitochondrial membrane'	0	0	0	0	0	0	0	0	0	0	0	0	0	0
1397	'r_2705'	'MLCL (2-18:1, 3-16:0, 4-18:1):PC (1-16:1, 2-18:1) acyltransferase, mitochondrial membrane'	0	0	0	0	0	0	0	0	0	0	0	0	0	0
1398	'r_2706'	'MLCL (2-18:1, 3-16:0, 4-18:1):PC (1-18:0, 2-18:1) acyltransferase, mitochondrial membrane'	0	0	0	0	0	0	0	0	0	0	0	0	0	0
1399	'r_2707'	'MLCL (2-18:1, 3-16:0, 4-18:1):PC (1-18:1, 2-18:1) acyltransferase, mitochondrial membrane'	0	0	0	0	0	0	0	0	0	0	0	0	0	0
1400	'r_2708'	'MLCL (2-18:1, 3-16:1, 4-18:1):PC (1-16:0, 2-16:1) acyltransferase, mitochondrial membrane'	0	0	0	0	0	0	0	0	0	0	0	0	0	0
1401	'r_2709'	'MLCL (2-18:1, 3-16:1, 4-18:1):PC (1-16:1, 2-16:1) acyltransferase, mitochondrial membrane'	0	0	0	0	0	0	0	0	0	0	0	0	0	0
1402	'r_2710'	'MLCL (2-18:1, 3-16:1, 4-18:1):PC (1-18:0, 2-16:1) acyltransferase, mitochondrial membrane'	0	0	0	0	0	0	0	0	0	0	0	0	0	0
1403	'r_2711'	'MLCL (2-18:1, 3-16:1, 4-18:1):PC (1-18:1, 2-16:1) acyltransferase, mitochondrial membrane'	0	0	0	0	0	0	0	0	0	0	0	0	0	0
1404	'r_2712'	'MLCL (2-18:1, 3-16:1, 4-18:1):PC (1-16:0, 2-18:1) acyltransferase, mitochondrial membrane'	0	0	0	0	0	0	0	0	0	0	0	0	0	0
1405	'r_2713'	'MLCL (2-18:1, 3-16:1, 4-18:1):PC (1-16:1, 2-18:1) acyltransferase, mitochondrial membrane'	0	0	0	0	0	0	0	0	0	0	0	0	0	0
1406	'r_2714'	'MLCL (2-18:1, 3-16:1, 4-18:1):PC (1-18:0, 2-18:1) acyltransferase, mitochondrial membrane'	0	0	0	0	0	0	0	0	0	0	0	0	0	0
1407	'r_2715'	'MLCL (2-18:1, 3-16:1, 4-18:1):PC (1-18:1, 2-18:1) acyltransferase, mitochondrial membrane'	0	0	0	0	0	0	0	0	0	0	0	0	0	0
1408	'r_2716'	'MLCL (1-16:0, 2-16:1, 4-16:1):PC (1-16:0, 2-16:1) acyltransferase, mitochondrial membrane'	0	0	0	0	0	0	0	0	0	0	0	0	0	0
1409	'r_2717'	'MLCL (1-16:0, 2-16:1, 4-16:1):PC (1-16:1, 2-16:1) acyltransferase, mitochondrial membrane'	0	0	0	0	0	0	0	0	0	0	0	0	0	0
1410	'r_2718'	'MLCL (1-16:0, 2-16:1, 4-16:1):PC (1-18:0, 2-16:1) acyltransferase, mitochondrial membrane'	0	0	0	0	0	0	0	0	0	0	0	0	0	0
1411	'r_2719'	'MLCL (1-16:0, 2-16:1, 4-16:1):PC (1-18:1, 2-16:1) acyltransferase, mitochondrial membrane'	0	0	0	0	0	0	0	0	0	0	0	0	0	0
1412	'r_2720'	'MLCL (1-16:0, 2-16:1, 4-16:1):PC (1-16:0, 2-18:1) acyltransferase, mitochondrial membrane'	0	0	0	0	0	0	0	0	0	0	0	0	0	0
1413	'r_2721'	'MLCL (1-16:0, 2-16:1, 4-16:1):PC (1-16:1, 2-18:1) acyltransferase, mitochondrial membrane'	0	0	0	0	0	0	0	0	0	0	0	0	0	0
1414	'r_2722'	'MLCL (1-16:0, 2-16:1, 4-16:1):PC (1-18:0, 2-18:1) acyltransferase, mitochondrial membrane'	0	0	0	0	0	0	0	0	0	0	0	0	0	0
1415	'r_2723'	'MLCL (1-16:0, 2-16:1, 4-16:1):PC (1-18:1, 2-18:1) acyltransferase, mitochondrial membrane'	0	0	0	0	0	0	0	0	0	0	0	0	0	0
1416	'r_2724'	'MLCL (1-16:0, 2-16:1, 4-18:1):PC (1-16:0, 2-16:1) acyltransferase, mitochondrial membrane'	0	0	0	0	0	0	0	0	0	0	0	0	0	0
1417	'r_2725'	'MLCL (1-16:0, 2-16:1, 4-18:1):PC (1-16:1, 2-16:1) acyltransferase, mitochondrial membrane'	0	0	0	0	0	0	0	0	0	0	0	0	0	0
1418	'r_2726'	'MLCL (1-16:0, 2-16:1, 4-18:1):PC (1-18:0, 2-16:1) acyltransferase, mitochondrial membrane'	0	0	0	0	0	0	0	0	0	0	0	0	0	0
1419	'r_2727'	'MLCL (1-16:0, 2-16:1, 4-18:1):PC (1-18:1, 2-16:1) acyltransferase, mitochondrial membrane'	0	0	0	0	0	0	0	0	0	0	0	0	0	0
1420	'r_2728'	'MLCL (1-16:0, 2-16:1, 4-18:1):PC (1-16:0, 2-18:1) acyltransferase, mitochondrial membrane'	0	0	0	0	0	0	0	0	0	0	0	0	0	0
1421	'r_2729'	'MLCL (1-16:0, 2-16:1, 4-18:1):PC (1-16:1, 2-18:1) acyltransferase, mitochondrial membrane'	0	0	0	0	0	0	0	0	0	0	0	0	0	0
1422	'r_2730'	'MLCL (1-16:0, 2-16:1, 4-18:1):PC (1-18:0, 2-18:1) acyltransferase, mitochondrial membrane'	0	0	0	0	0	0	0	0	0	0	0	0	0	0
1423	'r_2731'	'MLCL (1-16:0, 2-16:1, 4-18:1):PC (1-18:1, 2-18:1) acyltransferase, mitochondrial membrane'	0	0	0	0	0	0	0	0	0	0	0	0	0	0
1424	'r_2732'	'MLCL (1-16:1, 2-16:1, 4-16:1):PC (1-16:0, 2-16:1) acyltransferase, mitochondrial membrane'	0	0	0	0	0	0	0	0	0	0	0	0	0	0
1425	'r_2733'	'MLCL (1-16:1, 2-16:1, 4-16:1):PC (1-16:1, 2-16:1) acyltransferase, mitochondrial membrane'	0	0	0	0	0	0	0	0	0	0	0	0	0	0
1426	'r_2734'	'MLCL (1-16:1, 2-16:1, 4-16:1):PC (1-18:0, 2-16:1) acyltransferase, mitochondrial membrane'	0	0	0	0	0	0	0	0	0	0	0	0	0	0
1427	'r_2735'	'MLCL (1-16:1, 2-16:1, 4-16:1):PC (1-18:1, 2-16:1) acyltransferase, mitochondrial membrane'	0	0	0	0	0	0	0	0	0	0	0	0	0	0
1428	'r_2736'	'MLCL (1-16:1, 2-16:1, 4-16:1):PC (1-16:0, 2-18:1) acyltransferase, mitochondrial membrane'	0	0	0	0	0	0	0	0	0	0	0	0	0	0
1429	'r_2737'	'MLCL (1-16:1, 2-16:1, 4-16:1):PC (1-16:1, 2-18:1) acyltransferase, mitochondrial membrane'	0	0	0	0	0	0	0	0	0	0	0	0	0	0
1430	'r_2738'	'MLCL (1-16:1, 2-16:1, 4-16:1):PC (1-18:0, 2-18:1) acyltransferase, mitochondrial membrane'	0	0	0	0	0	0	0	0	0	0	0	0	0	0
1431	'r_2739'	'MLCL (1-16:1, 2-16:1, 4-16:1):PC (1-18:1, 2-18:1) acyltransferase, mitochondrial membrane'	0	0	0	0	0	0	0	0	0	0	0	0	0	0
1432	'r_2740'	'MLCL (1-16:1, 2-16:1, 4-18:1):PC (1-16:0, 2-16:1) acyltransferase, mitochondrial membrane'	0	0	0	0	0	0	0	0	0	0	0	0	0	0
1433	'r_2741'	'MLCL (1-16:1, 2-16:1, 4-18:1):PC (1-16:1, 2-16:1) acyltransferase, mitochondrial membrane'	0	0	0	0	0	0	0	0	0	0	0	0	0	0
1434	'r_2742'	'MLCL (1-16:1, 2-16:1, 4-18:1):PC (1-18:0, 2-16:1) acyltransferase, mitochondrial membrane'	0	0	0	0	0	0	0	0	0	0	0	0	0	0
1435	'r_2743'	'MLCL (1-16:1, 2-16:1, 4-18:1):PC (1-18:1, 2-16:1) acyltransferase, mitochondrial membrane'	0	0	0	0	0	0	0	0	0	0	0	0	0	0
1436	'r_2744'	'MLCL (1-16:1, 2-16:1, 4-18:1):PC (1-16:0, 2-18:1) acyltransferase, mitochondrial membrane'	0	0	0	0	0	0	0	0	0	0	0	0	0	0
1437	'r_2745'	'MLCL (1-16:1, 2-16:1, 4-18:1):PC (1-16:1, 2-18:1) acyltransferase, mitochondrial membrane'	0	0	0	0	0	0	0	0	0	0	0	0	0	0
1438	'r_2746'	'MLCL (1-16:1, 2-16:1, 4-18:1):PC (1-18:0, 2-18:1) acyltransferase, mitochondrial membrane'	0	0	0	0	0	0	0	0	0	0	0	0	0	0
1439	'r_2747'	'MLCL (1-16:1, 2-16:1, 4-18:1):PC (1-18:1, 2-18:1) acyltransferase, mitochondrial membrane'	0	0	0	0	0	0	0	0	0	0	0	0	0	0
1440	'r_2748'	'MLCL (1-18:0, 2-16:1, 4-16:1):PC (1-16:0, 2-16:1) acyltransferase, mitochondrial membrane'	0	0	0	0	0	0	0	0	0	0	0	0	0	0
1441	'r_2749'	'MLCL (1-18:0, 2-16:1, 4-16:1):PC (1-16:1, 2-16:1) acyltransferase, mitochondrial membrane'	0	0	0	0	0	0	0	0	0	0	0	0	0	0
1442	'r_2750'	'MLCL (1-18:0, 2-16:1, 4-16:1):PC (1-18:0, 2-16:1) acyltransferase, mitochondrial membrane'	0	0	0	0	0	0	0	0	0	0	0	0	0	0
1443	'r_2751'	'MLCL (1-18:0, 2-16:1, 4-16:1):PC (1-18:1, 2-16:1) acyltransferase, mitochondrial membrane'	0	0	0	0	0	0	0	0	0	0	0	0	0	0
1444	'r_2752'	'MLCL (1-18:0, 2-16:1, 4-16:1):PC (1-16:0, 2-18:1) acyltransferase, mitochondrial membrane'	0	0	0	0	0	0	0	0	0	0	0	0	0	0
1445	'r_2753'	'MLCL (1-18:0, 2-16:1, 4-16:1):PC (1-16:1, 2-18:1) acyltransferase, mitochondrial membrane'	0	0	0	0	0	0	0	0	0	0	0	0	0	0
1446	'r_2754'	'MLCL (1-18:0, 2-16:1, 4-16:1):PC (1-18:0, 2-18:1) acyltransferase, mitochondrial membrane'	0	0	0	0	0	0	0	0	0	0	0	0	0	0
1447	'r_2755'	'MLCL (1-18:0, 2-16:1, 4-16:1):PC (1-18:1, 2-18:1) acyltransferase, mitochondrial membrane'	0	0	0	0	0	0	0	0	0	0	0	0	0	0
1448	'r_2756'	'MLCL (1-18:0, 2-16:1, 4-18:1):PC (1-16:0, 2-16:1) acyltransferase, mitochondrial membrane'	0	0	0	0	0	0	0	0	0	0	0	0	0	0
1449	'r_2757'	'MLCL (1-18:0, 2-16:1, 4-18:1):PC (1-16:1, 2-16:1) acyltransferase, mitochondrial membrane'	0	0	0	0	0	0	0	0	0	0	0	0	0	0
1450	'r_2758'	'MLCL (1-18:0, 2-16:1, 4-18:1):PC (1-18:0, 2-16:1) acyltransferase, mitochondrial membrane'	0	0	0	0	0	0	0	0	0	0	0	0	0	0
1451	'r_2759'	'MLCL (1-18:0, 2-16:1, 4-18:1):PC (1-18:1, 2-16:1) acyltransferase, mitochondrial membrane'	0	0	0	0	0	0	0	0	0	0	0	0	0	0
1452	'r_2760'	'MLCL (1-18:0, 2-16:1, 4-18:1):PC (1-16:0, 2-18:1) acyltransferase, mitochondrial membrane'	0	0	0	0	0	0	0	0	0	0	0	0	0	0
1453	'r_2761'	'MLCL (1-18:0, 2-16:1, 4-18:1):PC (1-16:1, 2-18:1) acyltransferase, mitochondrial membrane'	0	0	0	0	0	0	0	0	0	0	0	0	0	0
1454	'r_2762'	'MLCL (1-18:0, 2-16:1, 4-18:1):PC (1-18:0, 2-18:1) acyltransferase, mitochondrial membrane'	0	0	0	0	0	0	0	0	0	0	0	0	0	0
1455	'r_2763'	'MLCL (1-18:0, 2-16:1, 4-18:1):PC (1-18:1, 2-18:1) acyltransferase, mitochondrial membrane'	0	0	0	0	0	0	0	0	0	0	0	0	0	0
1456	'r_2764'	'MLCL (1-18:1, 2-16:1, 4-16:1):PC (1-16:0, 2-16:1) acyltransferase, mitochondrial membrane'	0	0	0	0	0	0	0	0	0	0	0	0	0	0
1457	'r_2765'	'MLCL (1-18:1, 2-16:1, 4-16:1):PC (1-16:1, 2-16:1) acyltransferase, mitochondrial membrane'	0	0	0	0	0	0	0	0	0	0	0	0	0	0
1458	'r_2766'	'MLCL (1-18:1, 2-16:1, 4-16:1):PC (1-18:0, 2-16:1) acyltransferase, mitochondrial membrane'	0	0	0	0	0	0	0	0	0	0	0	0	0	0
1459	'r_2767'	'MLCL (1-18:1, 2-16:1, 4-16:1):PC (1-18:1, 2-16:1) acyltransferase, mitochondrial membrane'	0	0	0	0	0	0	0	0	0	0	0	0	0	0
1460	'r_2768'	'MLCL (1-18:1, 2-16:1, 4-16:1):PC (1-16:0, 2-18:1) acyltransferase, mitochondrial membrane'	0	0	0	0	0	0	0	0	0	0	0	0	0	0
1461	'r_2769'	'MLCL (1-18:1, 2-16:1, 4-16:1):PC (1-16:1, 2-18:1) acyltransferase, mitochondrial membrane'	0	0	0	0	0	0	0	0	0	0	0	0	0	0
1462	'r_2770'	'MLCL (1-18:1, 2-16:1, 4-16:1):PC (1-18:0, 2-18:1) acyltransferase, mitochondrial membrane'	0	0	0	0	0	0	0	0	0	0	0	0	0	0
1463	'r_2771'	'MLCL (1-18:1, 2-16:1, 4-16:1):PC (1-18:1, 2-18:1) acyltransferase, mitochondrial membrane'	0	0	0	0	0	0	0	0	0	0	0	0	0	0
1464	'r_2772'	'MLCL (1-18:1, 2-16:1, 4-18:1):PC (1-16:0, 2-16:1) acyltransferase, mitochondrial membrane'	0	0	0	0	0	0	0	0	0	0	0	0	0	0
1465	'r_2773'	'MLCL (1-18:1, 2-16:1, 4-18:1):PC (1-16:1, 2-16:1) acyltransferase, mitochondrial membrane'	0	0	0	0	0	0	0	0	0	0	0	0	0	0
1466	'r_2774'	'MLCL (1-18:1, 2-16:1, 4-18:1):PC (1-18:0, 2-16:1) acyltransferase, mitochondrial membrane'	0	0	0	0	0	0	0	0	0	0	0	0	0	0
1467	'r_2775'	'MLCL (1-18:1, 2-16:1, 4-18:1):PC (1-18:1, 2-16:1) acyltransferase, mitochondrial membrane'	0	0	0	0	0	0	0	0	0	0	0	0	0	0
1468	'r_2776'	'MLCL (1-18:1, 2-16:1, 4-18:1):PC (1-16:0, 2-18:1) acyltransferase, mitochondrial membrane'	0	0	0	0	0	0	0	0	0	0	0	0	0	0
1469	'r_2777'	'MLCL (1-18:1, 2-16:1, 4-18:1):PC (1-16:1, 2-18:1) acyltransferase, mitochondrial membrane'	0	0	0	0	0	0	0	0	0	0	0	0	0	0
1470	'r_2778'	'MLCL (1-18:1, 2-16:1, 4-18:1):PC (1-18:0, 2-18:1) acyltransferase, mitochondrial membrane'	0	0	0	0	0	0	0	0	0	0	0	0	0	0
1471	'r_2779'	'MLCL (1-18:1, 2-16:1, 4-18:1):PC (1-18:1, 2-18:1) acyltransferase, mitochondrial membrane'	0	0	0	0	0	0	0	0	0	0	0	0	0	0
1472	'r_2780'	'MLCL (1-16:0, 2-18:1, 4-16:1):PC (1-16:0, 2-16:1) acyltransferase, mitochondrial membrane'	0	0	0	0	0	0	0	0	0	0	0	0	0	0
1473	'r_2781'	'MLCL (1-16:0, 2-18:1, 4-16:1):PC (1-16:1, 2-16:1) acyltransferase, mitochondrial membrane'	0	0	0	0	0	0	0	0	0	0	0	0	0	0
1474	'r_2782'	'MLCL (1-16:0, 2-18:1, 4-16:1):PC (1-18:0, 2-16:1) acyltransferase, mitochondrial membrane'	0	0	0	0	0	0	0	0	0	0	0	0	0	0
1475	'r_2783'	'MLCL (1-16:0, 2-18:1, 4-16:1):PC (1-18:1, 2-16:1) acyltransferase, mitochondrial membrane'	0	0	0	0	0	0	0	0	0	0	0	0	0	0
1476	'r_2784'	'MLCL (1-16:0, 2-18:1, 4-16:1):PC (1-16:0, 2-18:1) acyltransferase, mitochondrial membrane'	0	0	0	0	0	0	0	0	0	0	0	0	0	0
1477	'r_2785'	'MLCL (1-16:0, 2-18:1, 4-16:1):PC (1-16:1, 2-18:1) acyltransferase, mitochondrial membrane'	0	0	0	0	0	0	0	0	0	0	0	0	0	0
1478	'r_2786'	'MLCL (1-16:0, 2-18:1, 4-16:1):PC (1-18:0, 2-18:1) acyltransferase, mitochondrial membrane'	0	0	0	0	0	0	0	0	0	0	0	0	0	0
1479	'r_2787'	'MLCL (1-16:0, 2-18:1, 4-16:1):PC (1-18:1, 2-18:1) acyltransferase, mitochondrial membrane'	0	0	0	0	0	0	0	0	0	0	0	0	0	0
1480	'r_2788'	'MLCL (1-16:0, 2-18:1, 4-18:1):PC (1-16:0, 2-16:1) acyltransferase, mitochondrial membrane'	0	0	0	0	0	0	0	0	0	0	0	0	0	0
1481	'r_2789'	'MLCL (1-16:0, 2-18:1, 4-18:1):PC (1-16:1, 2-16:1) acyltransferase, mitochondrial membrane'	0	0	0	0	0	0	0	0	0	0	0	0	0	0
1482	'r_2790'	'MLCL (1-16:0, 2-18:1, 4-18:1):PC (1-18:0, 2-16:1) acyltransferase, mitochondrial membrane'	0	0	0	0	0	0	0	0	0	0	0	0	0	0
1483	'r_2791'	'MLCL (1-16:0, 2-18:1, 4-18:1):PC (1-18:1, 2-16:1) acyltransferase, mitochondrial membrane'	0	0	0	0	0	0	0	0	0	0	0	0	0	0
1484	'r_2792'	'MLCL (1-16:0, 2-18:1, 4-18:1):PC (1-16:0, 2-18:1) acyltransferase, mitochondrial membrane'	0	0	0	0	0	0	0	0	0	0	0	0	0	0
1485	'r_2793'	'MLCL (1-16:0, 2-18:1, 4-18:1):PC (1-16:1, 2-18:1) acyltransferase, mitochondrial membrane'	0	0	0	0	0	0	0	0	0	0	0	0	0	0
1486	'r_2794'	'MLCL (1-16:0, 2-18:1, 4-18:1):PC (1-18:0, 2-18:1) acyltransferase, mitochondrial membrane'	0	0	0	0	0	0	0	0	0	0	0	0	0	0
1487	'r_2795'	'MLCL (1-16:0, 2-18:1, 4-18:1):PC (1-18:1, 2-18:1) acyltransferase, mitochondrial membrane'	0	0	0	0	0	0	0	0	0	0	0	0	0	0
1488	'r_2796'	'MLCL (1-16:1, 2-18:1, 4-16:1):PC (1-16:0, 2-16:1) acyltransferase, mitochondrial membrane'	0	0	0	0	0	0	0	0	0	0	0	0	0	0
1489	'r_2797'	'MLCL (1-16:1, 2-18:1, 4-16:1):PC (1-16:1, 2-16:1) acyltransferase, mitochondrial membrane'	0	0	0	0	0	0	0	0	0	0	0	0	0	0
1490	'r_2798'	'MLCL (1-16:1, 2-18:1, 4-16:1):PC (1-18:0, 2-16:1) acyltransferase, mitochondrial membrane'	0	0	0	0	0	0	0	0	0	0	0	0	0	0
1491	'r_2799'	'MLCL (1-16:1, 2-18:1, 4-16:1):PC (1-18:1, 2-16:1) acyltransferase, mitochondrial membrane'	0	0	0	0	0	0	0	0	0	0	0	0	0	0
1492	'r_2800'	'MLCL (1-16:1, 2-18:1, 4-16:1):PC (1-16:0, 2-18:1) acyltransferase, mitochondrial membrane'	0	0	0	0	0	0	0	0	0	0	0	0	0	0
1493	'r_2801'	'MLCL (1-16:1, 2-18:1, 4-16:1):PC (1-16:1, 2-18:1) acyltransferase, mitochondrial membrane'	0	0	0	0	0	0	0	0	0	0	0	0	0	0
1494	'r_2802'	'MLCL (1-16:1, 2-18:1, 4-16:1):PC (1-18:0, 2-18:1) acyltransferase, mitochondrial membrane'	0	0	0	0	0	0	0	0	0	0	0	0	0	0
1495	'r_2803'	'MLCL (1-16:1, 2-18:1, 4-16:1):PC (1-18:1, 2-18:1) acyltransferase, mitochondrial membrane'	0	0	0	0	0	0	0	0	0	0	0	0	0	0
1496	'r_2804'	'MLCL (1-16:1, 2-18:1, 4-18:1):PC (1-16:0, 2-16:1) acyltransferase, mitochondrial membrane'	0	0	0	0	0	0	0	0	0	0	0	0	0	0
1497	'r_2805'	'MLCL (1-16:1, 2-18:1, 4-18:1):PC (1-16:1, 2-16:1) acyltransferase, mitochondrial membrane'	0	0	0	0	0	0	0	0	0	0	0	0	0	0
1498	'r_2806'	'MLCL (1-16:1, 2-18:1, 4-18:1):PC (1-18:0, 2-16:1) acyltransferase, mitochondrial membrane'	0	0	0	0	0	0	0	0	0	0	0	0	0	0
1499	'r_2807'	'MLCL (1-16:1, 2-18:1, 4-18:1):PC (1-18:1, 2-16:1) acyltransferase, mitochondrial membrane'	0	0	0	0	0	0	0	0	0	0	0	0	0	0
1500	'r_2808'	'MLCL (1-16:1, 2-18:1, 4-18:1):PC (1-16:0, 2-18:1) acyltransferase, mitochondrial membrane'	0	0	0	0	0	0	0	0	0	0	0	0	0	0
1501	'r_2809'	'MLCL (1-16:1, 2-18:1, 4-18:1):PC (1-16:1, 2-18:1) acyltransferase, mitochondrial membrane'	0	0	0	0	0	0	0	0	0	0	0	0	0	0
1502	'r_2810'	'MLCL (1-16:1, 2-18:1, 4-18:1):PC (1-18:0, 2-18:1) acyltransferase, mitochondrial membrane'	0	0	0	0	0	0	0	0	0	0	0	0	0	0
1503	'r_2811'	'MLCL (1-16:1, 2-18:1, 4-18:1):PC (1-18:1, 2-18:1) acyltransferase, mitochondrial membrane'	0	0	0	0	0	0	0	0	0	0	0	0	0	0
1504	'r_2820'	'phosphatidylinositol 4-kinase (1-16:0, 2-16:1), cell envelope'	0	0	0	0	0	0	0	0	0	0	0	0	0	0
1505	'r_2821'	'phosphatidylinositol 4-kinase (1-16:1, 2-16:1), cell envelope'	0	0	0	0	0	0	0	0	0	0	0	0	0	0
1506	'r_2822'	'phosphatidylinositol 4-kinase (1-18:0, 2-16:1), cell envelope'	0	0	0	0	0	0	0	0	0	0	0	0	0	0
1507	'r_2823'	'phosphatidylinositol 4-kinase (1-18:1, 2-16:1), cell envelope'	0	0	0	0	0	0	0	0	0	0	0	0	0	0
1508	'r_2824'	'phosphatidylinositol 4-kinase (1-16:0, 2-18:1), cell envelope'	0	0	0	0	0	0	0	0	0	0	0	0	0	0
1509	'r_2825'	'phosphatidylinositol 4-kinase (1-16:1, 2-18:1), cell envelope'	0	0	0	0	0	0	0	0	0	0	0	0	0	0
1510	'r_2826'	'phosphatidylinositol 4-kinase (1-18:0, 2-18:1), cell envelope'	0	0	0	0	0	0	0	0	0	0	0	0	0	0
1511	'r_2827'	'phosphatidylinositol 4-kinase (1-18:1, 2-18:1), cell envelope'	0	0	0	0	0	0	0	0	0	0	0	0	0	0
1512	'r_2828'	'phosphatidylinositol 4-kinase (1-16:0, 2-16:1), vacuolar membrane'	0	0	0	0	0	0	0	0	0	0	0	0	0	0
1513	'r_2829'	'phosphatidylinositol 4-kinase (1-16:1, 2-16:1), vacuolar membrane'	0	0	0	0	0	0	0	0	0	0	0	0	0	0
1514	'r_2830'	'phosphatidylinositol 4-kinase (1-18:0, 2-16:1), vacuolar membrane'	0	0	0	0	0	0	0	0	0	0	0	0	0	0
1515	'r_2831'	'phosphatidylinositol 4-kinase (1-18:1, 2-16:1), vacuolar membrane'	0	0	0	0	0	0	0	0	0	0	0	0	0	0
1516	'r_2832'	'phosphatidylinositol 4-kinase (1-16:0, 2-18:1), vacuolar membrane'	0	0	0	0	0	0	0	0	0	0	0	0	0	0
1517	'r_2833'	'phosphatidylinositol 4-kinase (1-16:1, 2-18:1), vacuolar membrane'	0	0	0	0	0	0	0	0	0	0	0	0	0	0
1518	'r_2834'	'phosphatidylinositol 4-kinase (1-18:0, 2-18:1), vacuolar membrane'	0	0	0	0	0	0	0	0	0	0	0	0	0	0
1519	'r_2835'	'phosphatidylinositol 4-kinase (1-18:1, 2-18:1), vacuolar membrane'	0	0	0	0	0	0	0	0	0	0	0	0	0	0
1520	'r_2836'	'phosphatidylinositol 4-kinase (1-16:0, 2-16:1), Golgi membrane'	0	0	0	0	0	0	0	0	0	0	0	0	0	0
1521	'r_2837'	'phosphatidylinositol 4-kinase (1-16:1, 2-16:1), Golgi membrane'	0	0	0	0	0	0	0	0	0	0	0	0	0	0
1522	'r_2838'	'phosphatidylinositol 4-kinase (1-18:0, 2-16:1), Golgi membrane'	0	0	0	0	0	0	0	0	0	0	0	0	0	0
1523	'r_2839'	'phosphatidylinositol 4-kinase (1-18:1, 2-16:1), Golgi membrane'	0	0	0	0	0	0	0	0	0	0	0	0	0	0
1524	'r_2840'	'phosphatidylinositol 4-kinase (1-16:0, 2-18:1), Golgi membrane'	0	0	0	0	0	0	0	0	0	0	0	0	0	0
1525	'r_2841'	'phosphatidylinositol 4-kinase (1-16:1, 2-18:1), Golgi membrane'	0	0	0	0	0	0	0	0	0	0	0	0	0	0
1526	'r_2842'	'phosphatidylinositol 4-kinase (1-18:0, 2-18:1), Golgi membrane'	0	0	0	0	0	0	0	0	0	0	0	0	0	0
1527	'r_2843'	'phosphatidylinositol 4-kinase (1-18:1, 2-18:1), Golgi membrane'	0	0	0	0	0	0	0	0	0	0	0	0	0	0
1528	'r_2844'	'phosphatidylinositol 4-kinase (1-16:0, 2-16:1), nucleus'	0	0	0	0	0	0	0	0	0	0	0	0	0	0
1529	'r_2845'	'phosphatidylinositol 4-kinase (1-16:1, 2-16:1), nucleus'	0	0	0	0	0	0	0	0	0	0	0	0	0	0
1530	'r_2846'	'phosphatidylinositol 4-kinase (1-18:0, 2-16:1), nucleus'	0	0	0	0	0	0	0	0	0	0	0	0	0	0
1531	'r_2847'	'phosphatidylinositol 4-kinase (1-18:1, 2-16:1), nucleus'	0	0	0	0	0	0	0	0	0	0	0	0	0	0
1532	'r_2848'	'phosphatidylinositol 4-kinase (1-16:0, 2-18:1), nucleus'	0	0	0	0	0	0	0	0	0	0	0	0	0	0
1533	'r_2849'	'phosphatidylinositol 4-kinase (1-16:1, 2-18:1), nucleus'	0	0	0	0	0	0	0	0	0	0	0	0	0	0
1534	'r_2850'	'phosphatidylinositol 4-kinase (1-18:0, 2-18:1), nucleus'	0	0	0	0	0	0	0	0	0	0	0	0	0	0
1535	'r_2851'	'phosphatidylinositol 4-kinase (1-18:1, 2-18:1), nucleus'	0	0	0	0	0	0	0	0	0	0	0	0	0	0
1536	'r_2852'	'phosphatidylinositol 3-kinase (1-16:0, 2-16:1), vacuolar membrane'	0	0	0	0	0	0	0	0	0	0	0	0	0	0
1537	'r_2853'	'phosphatidylinositol 3-kinase (1-16:1, 2-16:1), vacuolar membrane'	0	0	0	0	0	0	0	0	0	0	0	0	0	0
1538	'r_2854'	'phosphatidylinositol 3-kinase (1-18:0, 2-16:1), vacuolar membrane'	0	0	0	0	0	0	0	0	0	0	0	0	0	0
1539	'r_2855'	'phosphatidylinositol 3-kinase (1-18:1, 2-16:1), vacuolar membrane'	0	0	0	0	0	0	0	0	0	0	0	0	0	0
1540	'r_2856'	'phosphatidylinositol 3-kinase (1-16:0, 2-18:1), vacuolar membrane'	0	0	0	0	0	0	0	0	0	0	0	0	0	0
1541	'r_2857'	'phosphatidylinositol 3-kinase (1-16:1, 2-18:1), vacuolar membrane'	0	0	0	0	0	0	0	0	0	0	0	0	0	0
1542	'r_2858'	'phosphatidylinositol 3-kinase (1-18:0, 2-18:1), vacuolar membrane'	0	0	0	0	0	0	0	0	0	0	0	0	0	0
1543	'r_2859'	'phosphatidylinositol 3-kinase (1-18:1, 2-18:1), vacuolar membrane'	0	0	0	0	0	0	0	0	0	0	0	0	0	0
1544	'r_2860'	'PI 4-P 5-kinase (1-16:0, 2-16:1), nucleus'	0	0	0	0	0	0	0	0	0	0	0	0	0	0
1545	'r_2861'	'PI 4-P 5-kinase (1-16:1, 2-16:1), nucleus'	0	0	0	0	0	0	0	0	0	0	0	0	0	0
1546	'r_2862'	'PI 4-P 5-kinase (1-18:0, 2-16:1), nucleus'	0	0	0	0	0	0	0	0	0	0	0	0	0	0
1547	'r_2863'	'PI 4-P 5-kinase (1-18:1, 2-16:1), nucleus'	0	0	0	0	0	0	0	0	0	0	0	0	0	0
1548	'r_2864'	'PI 4-P 5-kinase (1-16:0, 2-18:1), nucleus'	0	0	0	0	0	0	0	0	0	0	0	0	0	0
1549	'r_2865'	'PI 4-P 5-kinase (1-16:1, 2-18:1), nucleus'	0	0	0	0	0	0	0	0	0	0	0	0	0	0
1550	'r_2866'	'PI 4-P 5-kinase (1-18:0, 2-18:1), nucleus'	0	0	0	0	0	0	0	0	0	0	0	0	0	0
1551	'r_2867'	'PI 4-P 5-kinase (1-18:1, 2-18:1), nucleus'	0	0	0	0	0	0	0	0	0	0	0	0	0	0
1552	'r_2868'	'PI 4-P 5-kinase (1-16:0, 2-16:1), cell envelope'	0	0	0	0	0	0	0	0	0	0	0	0	0	0
1553	'r_2869'	'PI 4-P 5-kinase (1-16:1, 2-16:1), cell envelope'	0	0	0	0	0	0	0	0	0	0	0	0	0	0
1554	'r_2870'	'PI 4-P 5-kinase (1-18:0, 2-16:1), cell envelope'	0	0	0	0	0	0	0	0	0	0	0	0	0	0
1555	'r_2871'	'PI 4-P 5-kinase (1-18:1, 2-16:1), cell envelope'	0	0	0	0	0	0	0	0	0	0	0	0	0	0
1556	'r_2872'	'PI 4-P 5-kinase (1-16:0, 2-18:1), cell envelope'	0	0	0	0	0	0	0	0	0	0	0	0	0	0
1557	'r_2873'	'PI 4-P 5-kinase (1-16:1, 2-18:1), cell envelope'	0	0	0	0	0	0	0	0	0	0	0	0	0	0
1558	'r_2874'	'PI 4-P 5-kinase (1-18:0, 2-18:1), cell envelope'	0	0	0	0	0	0	0	0	0	0	0	0	0	0
1559	'r_2875'	'PI 4-P 5-kinase (1-18:1, 2-18:1), cell envelope'	0	0	0	0	0	0	0	0	0	0	0	0	0	0
1560	'r_2876'	'PI 3-P 5-kinase (1-16:0, 2-16:1), vacuolar membrane'	0	0	0	0	0	0	0	0	0	0	0	0	0	0
1561	'r_2877'	'PI 3-P 5-kinase (1-16:1, 2-16:1), vacuolar membrane'	0	0	0	0	0	0	0	0	0	0	0	0	0	0
1562	'r_2878'	'PI 3-P 5-kinase (1-18:0, 2-16:1), vacuolar membrane'	0	0	0	0	0	0	0	0	0	0	0	0	0	0
1563	'r_2879'	'PI 3-P 5-kinase (1-18:1, 2-16:1), vacuolar membrane'	0	0	0	0	0	0	0	0	0	0	0	0	0	0
1564	'r_2880'	'PI 3-P 5-kinase (1-16:0, 2-18:1), vacuolar membrane'	0	0	0	0	0	0	0	0	0	0	0	0	0	0
1565	'r_2881'	'PI 3-P 5-kinase (1-16:1, 2-18:1), vacuolar membrane'	0	0	0	0	0	0	0	0	0	0	0	0	0	0
1566	'r_2882'	'PI 3-P 5-kinase (1-18:0, 2-18:1), vacuolar membrane'	0	0	0	0	0	0	0	0	0	0	0	0	0	0
1567	'r_2883'	'PI 3-P 5-kinase (1-18:1, 2-18:1), vacuolar membrane'	0	0	0	0	0	0	0	0	0	0	0	0	0	0
1568	'r_2884'	'PE (1-16:0, 2-16:1) diacylglycerol (1-16:0, 2-16:1) acyltransferase, ER membrane'	0	0	0	0	0	0	0	0	0	0	0	0	0	0
1569	'r_2885'	'PE (1-16:1, 2-16:1) diacylglycerol (1-16:0, 2-16:1) acyltransferase, ER membrane'	0	0	0	0	0	0	0	0	0	0	0	0	0	0
1570	'r_2886'	'PE (1-18:0, 2-16:1) diacylglycerol (1-16:0, 2-16:1) acyltransferase, ER membrane'	0	0	0	0	0	0	0	0	0	0	0	0	0	0
1571	'r_2887'	'PE (1-18:1, 2-16:1) diacylglycerol (1-16:0, 2-16:1) acyltransferase, ER membrane'	0	0	0	0	0	0	0	0	0	0	0	0	0	0
1572	'r_2888'	'PE (1-16:0, 2-18:1) diacylglycerol (1-16:0, 2-16:1) acyltransferase, ER membrane'	0	0	0	0	0	0	0	0	0	0	0	0	0	0
1573	'r_2889'	'PE (1-16:1, 2-18:1) diacylglycerol (1-16:0, 2-16:1) acyltransferase, ER membrane'	0	0	0	0	0	0	0	0	0	0	0	0	0	0
1574	'r_2890'	'PE (1-18:0, 2-18:1) diacylglycerol (1-16:0, 2-16:1) acyltransferase, ER membrane'	0	0	0	0	0	0	0	0	0	0	0	0	0	0
1575	'r_2891'	'PE (1-18:1, 2-18:1) diacylglycerol (1-16:0, 2-16:1) acyltransferase, ER membrane'	0	0	0	0	0	0	0	0	0	0	0	0	0	0
1576	'r_2892'	'PE (1-16:0, 2-16:1) diacylglycerol (1-16:1, 2-16:1) acyltransferase, ER membrane'	0	0	0	0	0	0	0	0	0	0	0	0	0	0
1577	'r_2893'	'PE (1-16:1, 2-16:1) diacylglycerol (1-16:1, 2-16:1) acyltransferase, ER membrane'	0	0	0	0	0	0	0	0	0	0	0	0	0	0
1578	'r_2894'	'PE (1-18:0, 2-16:1) diacylglycerol (1-16:1, 2-16:1) acyltransferase, ER membrane'	0	0	0	0	0	0	0	0	0	0	0	0	0	0
1579	'r_2895'	'PE (1-18:1, 2-16:1) diacylglycerol (1-16:1, 2-16:1) acyltransferase, ER membrane'	0	0	0	0	0	0	0	0	0	0	0	0	0	0
1580	'r_2896'	'PE (1-16:0, 2-18:1) diacylglycerol (1-16:1, 2-16:1) acyltransferase, ER membrane'	0	0	0	0	0	0	0	0	0	0	0	0	0	0
1581	'r_2897'	'PE (1-16:1, 2-18:1) diacylglycerol (1-16:1, 2-16:1) acyltransferase, ER membrane'	0	0	0	0	0	0	0	0	0	0	0	0	0	0
1582	'r_2898'	'PE (1-18:0, 2-18:1) diacylglycerol (1-16:1, 2-16:1) acyltransferase, ER membrane'	0	0	0	0	0	0	0	0	0	0	0	0	0	0
1583	'r_2899'	'PE (1-18:1, 2-18:1) diacylglycerol (1-16:1, 2-16:1) acyltransferase, ER membrane'	0	0	0	0	0	0	0	0	0	0	0	0	0	0
1584	'r_2900'	'PE (1-16:0, 2-16:1) diacylglycerol (1-18:0, 2-16:1) acyltransferase, ER membrane'	0	0	0	0	0	0	0	0	0	0	0	0	0	0
1585	'r_2901'	'PE (1-16:1, 2-16:1) diacylglycerol (1-18:0, 2-16:1) acyltransferase, ER membrane'	0	0	0	0	0	0	0	0	0	0	0	0	0	0
1586	'r_2902'	'PE (1-18:0, 2-16:1) diacylglycerol (1-18:0, 2-16:1) acyltransferase, ER membrane'	0	0	0	0	0	0	0	0	0	0	0	0	0	0
1587	'r_2903'	'PE (1-18:1, 2-16:1) diacylglycerol (1-18:0, 2-16:1) acyltransferase, ER membrane'	0	0	0	0	0	0	0	0	0	0	0	0	0	0
1588	'r_2904'	'PE (1-16:0, 2-18:1) diacylglycerol (1-18:0, 2-16:1) acyltransferase, ER membrane'	0	0	0	0	0	0	0	0	0	0	0	0	0	0
1589	'r_2905'	'PE (1-16:1, 2-18:1) diacylglycerol (1-18:0, 2-16:1) acyltransferase, ER membrane'	0	0	0	0	0	0	0	0	0	0	0	0	0	0
1590	'r_2906'	'PE (1-18:0, 2-18:1) diacylglycerol (1-18:0, 2-16:1) acyltransferase, ER membrane'	0	0	0	0	0	0	0	0	0	0	0	0	0	0
1591	'r_2907'	'PE (1-18:1, 2-18:1) diacylglycerol (1-18:0, 2-16:1) acyltransferase, ER membrane'	0	0	0	0	0	0	0	0	0	0	0	0	0	0
1592	'r_2908'	'PE (1-16:0, 2-16:1) diacylglycerol (1-18:1, 2-16:1) acyltransferase, ER membrane'	0	0	0	0	0	0	0	0	0	0	0	0	0	0
1593	'r_2909'	'PE (1-16:1, 2-16:1) diacylglycerol (1-18:1, 2-16:1) acyltransferase, ER membrane'	0	0	0	0	0	0	0	0	0	0	0	0	0	0
1594	'r_2910'	'PE (1-18:0, 2-16:1) diacylglycerol (1-18:1, 2-16:1) acyltransferase, ER membrane'	0	0	0	0	0	0	0	0	0	0	0	0	0	0
1595	'r_2911'	'PE (1-18:1, 2-16:1) diacylglycerol (1-18:1, 2-16:1) acyltransferase, ER membrane'	0	0	0	0	0	0	0	0	0	0	0	0	0	0
1596	'r_2912'	'PE (1-16:0, 2-18:1) diacylglycerol (1-18:1, 2-16:1) acyltransferase, ER membrane'	0	0	0	0	0	0	0	0	0	0	0	0	0	0
1597	'r_2913'	'PE (1-16:1, 2-18:1) diacylglycerol (1-18:1, 2-16:1) acyltransferase, ER membrane'	0	0	0	0	0	0	0	0	0	0	0	0	0	0
1598	'r_2914'	'PE (1-18:0, 2-18:1) diacylglycerol (1-18:1, 2-16:1) acyltransferase, ER membrane'	0	0	0	0	0	0	0	0	0	0	0	0	0	0
1599	'r_2915'	'PE (1-18:1, 2-18:1) diacylglycerol (1-18:1, 2-16:1) acyltransferase, ER membrane'	0	0	0	0	0	0	0	0	0	0	0	0	0	0
1600	'r_2916'	'PE (1-16:0, 2-16:1) diacylglycerol (1-16:0, 2-18:1) acyltransferase, ER membrane'	0	0	0	0	0	0	0	0	0	0	0	0	0	0
1601	'r_2917'	'PE (1-16:1, 2-16:1) diacylglycerol (1-16:0, 2-18:1) acyltransferase, ER membrane'	0	0	0	0	0	0	0	0	0	0	0	0	0	0
1602	'r_2918'	'PE (1-18:0, 2-16:1) diacylglycerol (1-16:0, 2-18:1) acyltransferase, ER membrane'	0	0	0	0	0	0	0	0	0	0	0	0	0	0
1603	'r_2919'	'PE (1-18:1, 2-16:1) diacylglycerol (1-16:0, 2-18:1) acyltransferase, ER membrane'	0	0	0	0	0	0	0	0	0	0	0	0	0	0
1604	'r_2920'	'PE (1-16:0, 2-18:1) diacylglycerol (1-16:0, 2-18:1) acyltransferase, ER membrane'	0	0	0	0	0	0	0	0	0	0	0	0	0	0
1605	'r_2921'	'PE (1-16:1, 2-18:1) diacylglycerol (1-16:0, 2-18:1) acyltransferase, ER membrane'	0	0	0	0	0	0	0	0	0	0	0	0	0	0
1606	'r_2922'	'PE (1-18:0, 2-18:1) diacylglycerol (1-16:0, 2-18:1) acyltransferase, ER membrane'	0	0	0	0	0	0	0	0	0	0	0	0	0	0
1607	'r_2923'	'PE (1-18:1, 2-18:1) diacylglycerol (1-16:0, 2-18:1) acyltransferase, ER membrane'	0	0	0	0	0	0	0	0	0	0	0	0	0	0
1608	'r_2924'	'PE (1-16:0, 2-16:1) diacylglycerol (1-16:1, 2-18:1) acyltransferase, ER membrane'	0	0	0	0	0	0	0	0	0	0	0	0	0	0
1609	'r_2925'	'PE (1-16:1, 2-16:1) diacylglycerol (1-16:1, 2-18:1) acyltransferase, ER membrane'	0	0	0	0	0	0	0	0	0	0	0	0	0	0
1610	'r_2926'	'PE (1-18:0, 2-16:1) diacylglycerol (1-16:1, 2-18:1) acyltransferase, ER membrane'	0	0	0	0	0	0	0	0	0	0	0	0	0	0
1611	'r_2927'	'PE (1-18:1, 2-16:1) diacylglycerol (1-16:1, 2-18:1) acyltransferase, ER membrane'	0	0	0	0	0	0	0	0	0	0	0	0	0	0
1612	'r_2928'	'PE (1-16:0, 2-18:1) diacylglycerol (1-16:1, 2-18:1) acyltransferase, ER membrane'	0	0	0	0	0	0	0	0	0	0	0	0	0	0
1613	'r_2929'	'PE (1-16:1, 2-18:1) diacylglycerol (1-16:1, 2-18:1) acyltransferase, ER membrane'	0	0	0	0	0	0	0	0	0	0	0	0	0	0
1614	'r_2930'	'PE (1-18:0, 2-18:1) diacylglycerol (1-16:1, 2-18:1) acyltransferase, ER membrane'	0	0	0	0	0	0	0	0	0	0	0	0	0	0
1615	'r_2931'	'PE (1-18:1, 2-18:1) diacylglycerol (1-16:1, 2-18:1) acyltransferase, ER membrane'	0	0	0	0	0	0	0	0	0	0	0	0	0	0
1616	'r_2932'	'PE (1-16:0, 2-16:1) diacylglycerol (1-18:0, 2-18:1) acyltransferase, ER membrane'	0	0	0	0	0	0	0	0	0	0	0	0	0	0
1617	'r_2933'	'PE (1-16:1, 2-16:1) diacylglycerol (1-18:0, 2-18:1) acyltransferase, ER membrane'	0	0	0	0	0	0	0	0	0	0	0	0	0	0
1618	'r_2934'	'PE (1-18:0, 2-16:1) diacylglycerol (1-18:0, 2-18:1) acyltransferase, ER membrane'	0	0	0	0	0	0	0	0	0	0	0	0	0	0
1619	'r_2935'	'PE (1-18:1, 2-16:1) diacylglycerol (1-18:0, 2-18:1) acyltransferase, ER membrane'	0	0	0	0	0	0	0	0	0	0	0	0	0	0
1620	'r_2936'	'PE (1-16:0, 2-18:1) diacylglycerol (1-18:0, 2-18:1) acyltransferase, ER membrane'	0	0	0	0	0	0	0	0	0	0	0	0	0	0
1621	'r_2937'	'PE (1-16:1, 2-18:1) diacylglycerol (1-18:0, 2-18:1) acyltransferase, ER membrane'	0	0	0	0	0	0	0	0	0	0	0	0	0	0
1622	'r_2938'	'PE (1-18:0, 2-18:1) diacylglycerol (1-18:0, 2-18:1) acyltransferase, ER membrane'	0	0	0	0	0	0	0	0	0	0	0	0	0	0
1623	'r_2939'	'PE (1-18:1, 2-18:1) diacylglycerol (1-18:0, 2-18:1) acyltransferase, ER membrane'	0	0	0	0	0	0	0	0	0	0	0	0	0	0
1624	'r_2940'	'PE (1-16:0, 2-16:1) diacylglycerol (1-18:1, 2-18:1) acyltransferase, ER membrane'	0	0	0	0	0	0	0	0	0	0	0	0	0	0
1625	'r_2941'	'PE (1-16:1, 2-16:1) diacylglycerol (1-18:1, 2-18:1) acyltransferase, ER membrane'	0	0	0	0	0	0	0	0	0	0	0	0	0	0
1626	'r_2942'	'PE (1-18:0, 2-16:1) diacylglycerol (1-18:1, 2-18:1) acyltransferase, ER membrane'	0	0	0	0	0	0	0	0	0	0	0	0	0	0
1627	'r_2943'	'PE (1-18:1, 2-16:1) diacylglycerol (1-18:1, 2-18:1) acyltransferase, ER membrane'	0	0	0	0	0	0	0	0	0	0	0	0	0	0
1628	'r_2944'	'PE (1-16:0, 2-18:1) diacylglycerol (1-18:1, 2-18:1) acyltransferase, ER membrane'	0	0	0	0	0	0	0	0	0	0	0	0	0	0
1629	'r_2945'	'PE (1-16:1, 2-18:1) diacylglycerol (1-18:1, 2-18:1) acyltransferase, ER membrane'	0	0	0	0	0	0	0	0	0	0	0	0	0	0
1630	'r_2946'	'PE (1-18:0, 2-18:1) diacylglycerol (1-18:1, 2-18:1) acyltransferase, ER membrane'	0	0	0	0	0	0	0	0	0	0	0	0	0	0
1631	'r_2947'	'PE (1-18:1, 2-18:1) diacylglycerol (1-18:1, 2-18:1) acyltransferase, ER membrane'	0	0	0	0	0	0	0	0	0	0	0	0	0	0
1632	'r_2948'	'PC (1-16:0, 2-16:1) diacylglycerol (1-16:0, 2-16:1) acyltransferase, ER membrane'	0	0	0	0	0	0	0	0	0	0	0	0	0	0
1633	'r_2949'	'PC (1-16:1, 2-16:1) diacylglycerol (1-16:0, 2-16:1) acyltransferase, ER membrane'	0	0	0	0	0	0	0	0	0	0	0	0	0	0
1634	'r_2950'	'PC (1-18:0, 2-16:1) diacylglycerol (1-16:0, 2-16:1) acyltransferase, ER membrane'	0	0	0	0	0	0	0	0	0	0	0	0	0	0
1635	'r_2951'	'PC (1-18:1, 2-16:1) diacylglycerol (1-16:0, 2-16:1) acyltransferase, ER membrane'	0	0	0	0	0	0	0	0	0	0	0	0	0	0
1636	'r_2952'	'PC (1-16:0, 2-18:1) diacylglycerol (1-16:0, 2-16:1) acyltransferase, ER membrane'	0	0	0	0	0	0	0	0	0	0	0	0	0	0
1637	'r_2953'	'PC (1-16:1, 2-18:1) diacylglycerol (1-16:0, 2-16:1) acyltransferase, ER membrane'	0	0	0	0	0	0	0	0	0	0	0	0	0	0
1638	'r_2954'	'PC (1-18:0, 2-18:1) diacylglycerol (1-16:0, 2-16:1) acyltransferase, ER membrane'	0	0	0	0	0	0	0	0	0	0	0	0	0	0
1639	'r_2955'	'PC (1-18:1, 2-18:1) diacylglycerol (1-16:0, 2-16:1) acyltransferase, ER membrane'	0	0	0	0	0	0	0	0	0	0	0	0	0	0
1640	'r_2956'	'PC (1-16:0, 2-16:1) diacylglycerol (1-16:1, 2-16:1) acyltransferase, ER membrane'	0	0	0	0	0	0	0	0	0	0	0	0	0	0
1641	'r_2957'	'PC (1-16:1, 2-16:1) diacylglycerol (1-16:1, 2-16:1) acyltransferase, ER membrane'	0	0	0	0	0	0	0	0	0	0	0	0	0	0
1642	'r_2958'	'PC (1-18:0, 2-16:1) diacylglycerol (1-16:1, 2-16:1) acyltransferase, ER membrane'	0	0	0	0	0	0	0	0	0	0	0	0	0	0
1643	'r_2959'	'PC (1-18:1, 2-16:1) diacylglycerol (1-16:1, 2-16:1) acyltransferase, ER membrane'	0	0	0	0	0	0	0	0	0	0	0	0	0	0
1644	'r_2960'	'PC (1-16:0, 2-18:1) diacylglycerol (1-16:1, 2-16:1) acyltransferase, ER membrane'	0	0	0	0	0	0	0	0	0	0	0	0	0	0
1645	'r_2961'	'PC (1-16:1, 2-18:1) diacylglycerol (1-16:1, 2-16:1) acyltransferase, ER membrane'	0	0	0	0	0	0	0	0	0	0	0	0	0	0
1646	'r_2962'	'PC (1-18:0, 2-18:1) diacylglycerol (1-16:1, 2-16:1) acyltransferase, ER membrane'	0	0	0	0	0	0	0	0	0	0	0	0	0	0
1647	'r_2963'	'PC (1-18:1, 2-18:1) diacylglycerol (1-16:1, 2-16:1) acyltransferase, ER membrane'	0	0	0	0	0	0	0	0	0	0	0	0	0	0
1648	'r_2964'	'PC (1-16:0, 2-16:1) diacylglycerol (1-18:0, 2-16:1) acyltransferase, ER membrane'	0	0	0	0	0	0	0	0	0	0	0	0	0	0
1649	'r_2965'	'PC (1-16:1, 2-16:1) diacylglycerol (1-18:0, 2-16:1) acyltransferase, ER membrane'	0	0	0	0	0	0	0	0	0	0	0	0	0	0
1650	'r_2966'	'PC (1-18:0, 2-16:1) diacylglycerol (1-18:0, 2-16:1) acyltransferase, ER membrane'	0	0	0	0	0	0	0	0	0	0	0	0	0	0
1651	'r_2967'	'PC (1-18:1, 2-16:1) diacylglycerol (1-18:0, 2-16:1) acyltransferase, ER membrane'	0	0	0	0	0	0	0	0	0	0	0	0	0	0
1652	'r_2968'	'PC (1-16:0, 2-18:1) diacylglycerol (1-18:0, 2-16:1) acyltransferase, ER membrane'	0	0	0	0	0	0	0	0	0	0	0	0	0	0
1653	'r_2969'	'PC (1-16:1, 2-18:1) diacylglycerol (1-18:0, 2-16:1) acyltransferase, ER membrane'	0	0	0	0	0	0	0	0	0	0	0	0	0	0
1654	'r_2970'	'PC (1-18:0, 2-18:1) diacylglycerol (1-18:0, 2-16:1) acyltransferase, ER membrane'	0	0	0	0	0	0	0	0	0	0	0	0	0	0
1655	'r_2971'	'PC (1-18:1, 2-18:1) diacylglycerol (1-18:0, 2-16:1) acyltransferase, ER membrane'	0	0	0	0	0	0	0	0	0	0	0	0	0	0
1656	'r_2972'	'PC (1-16:0, 2-16:1) diacylglycerol (1-18:1, 2-16:1) acyltransferase, ER membrane'	0	0	0	0	0	0	0	0	0	0	0	0	0	0
1657	'r_2973'	'PC (1-16:1, 2-16:1) diacylglycerol (1-18:1, 2-16:1) acyltransferase, ER membrane'	0	0	0	0	0	0	0	0	0	0	0	0	0	0
1658	'r_2974'	'PC (1-18:0, 2-16:1) diacylglycerol (1-18:1, 2-16:1) acyltransferase, ER membrane'	0	0	0	0	0	0	0	0	0	0	0	0	0	0
1659	'r_2975'	'PC (1-18:1, 2-16:1) diacylglycerol (1-18:1, 2-16:1) acyltransferase, ER membrane'	0	0	0	0	0	0	0	0	0	0	0	0	0	0
1660	'r_2976'	'PC (1-16:0, 2-18:1) diacylglycerol (1-18:1, 2-16:1) acyltransferase, ER membrane'	0	0	0	0	0	0	0	0	0	0	0	0	0	0
1661	'r_2977'	'PC (1-16:1, 2-18:1) diacylglycerol (1-18:1, 2-16:1) acyltransferase, ER membrane'	0	0	0	0	0	0	0	0	0	0	0	0	0	0
1662	'r_2978'	'PC (1-18:0, 2-18:1) diacylglycerol (1-18:1, 2-16:1) acyltransferase, ER membrane'	0	0	0	0	0	0	0	0	0	0	0	0	0	0
1663	'r_2979'	'PC (1-18:1, 2-18:1) diacylglycerol (1-18:1, 2-16:1) acyltransferase, ER membrane'	0	0	0	0	0	0	0	0	0	0	0	0	0	0
1664	'r_2980'	'PC (1-16:0, 2-16:1) diacylglycerol (1-16:0, 2-18:1) acyltransferase, ER membrane'	0	0	0	0	0	0	0	0	0	0	0	0	0	0
1665	'r_2981'	'PC (1-16:1, 2-16:1) diacylglycerol (1-16:0, 2-18:1) acyltransferase, ER membrane'	0	0	0	0	0	0	0	0	0	0	0	0	0	0
1666	'r_2982'	'PC (1-18:0, 2-16:1) diacylglycerol (1-16:0, 2-18:1) acyltransferase, ER membrane'	0	0	0	0	0	0	0	0	0	0	0	0	0	0
1667	'r_2983'	'PC (1-18:1, 2-16:1) diacylglycerol (1-16:0, 2-18:1) acyltransferase, ER membrane'	0	0	0	0	0	0	0	0	0	0	0	0	0	0
1668	'r_2984'	'PC (1-16:0, 2-18:1) diacylglycerol (1-16:0, 2-18:1) acyltransferase, ER membrane'	0	0	0	0	0	0	0	0	0	0	0	0	0	0
1669	'r_2985'	'PC (1-16:1, 2-18:1) diacylglycerol (1-16:0, 2-18:1) acyltransferase, ER membrane'	0	0	0	0	0	0	0	0	0	0	0	0	0	0
1670	'r_2986'	'PC (1-18:0, 2-18:1) diacylglycerol (1-16:0, 2-18:1) acyltransferase, ER membrane'	0	0	0	0	0	0	0	0	0	0	0	0	0	0
1671	'r_2987'	'PC (1-18:1, 2-18:1) diacylglycerol (1-16:0, 2-18:1) acyltransferase, ER membrane'	0	0	0	0	0	0	0	0	0	0	0	0	0	0
1672	'r_2988'	'PC (1-16:0, 2-16:1) diacylglycerol (1-16:1, 2-18:1) acyltransferase, ER membrane'	0	0	0	0	0	0	0	0	0	0	0	0	0	0
1673	'r_2989'	'PC (1-16:1, 2-16:1) diacylglycerol (1-16:1, 2-18:1) acyltransferase, ER membrane'	0	0	0	0	0	0	0	0	0	0	0	0	0	0
1674	'r_2990'	'PC (1-18:0, 2-16:1) diacylglycerol (1-16:1, 2-18:1) acyltransferase, ER membrane'	0	0	0	0	0	0	0	0	0	0	0	0	0	0
1675	'r_2991'	'PC (1-18:1, 2-16:1) diacylglycerol (1-16:1, 2-18:1) acyltransferase, ER membrane'	0	0	0	0	0	0	0	0	0	0	0	0	0	0
1676	'r_2992'	'PC (1-16:0, 2-18:1) diacylglycerol (1-16:1, 2-18:1) acyltransferase, ER membrane'	0	0	0	0	0	0	0	0	0	0	0	0	0	0
1677	'r_2993'	'PC (1-16:1, 2-18:1) diacylglycerol (1-16:1, 2-18:1) acyltransferase, ER membrane'	0	0	0	0	0	0	0	0	0	0	0	0	0	0
1678	'r_2994'	'PC (1-18:0, 2-18:1) diacylglycerol (1-16:1, 2-18:1) acyltransferase, ER membrane'	0	0	0	0	0	0	0	0	0	0	0	0	0	0
1679	'r_2995'	'PC (1-18:1, 2-18:1) diacylglycerol (1-16:1, 2-18:1) acyltransferase, ER membrane'	0	0	0	0	0	0	0	0	0	0	0	0	0	0
1680	'r_2996'	'PC (1-16:0, 2-16:1) diacylglycerol (1-18:0, 2-18:1) acyltransferase, ER membrane'	0	0	0	0	0	0	0	0	0	0	0	0	0	0
1681	'r_2997'	'PC (1-16:1, 2-16:1) diacylglycerol (1-18:0, 2-18:1) acyltransferase, ER membrane'	0	0	0	0	0	0	0	0	0	0	0	0	0	0
1682	'r_2998'	'PC (1-18:0, 2-16:1) diacylglycerol (1-18:0, 2-18:1) acyltransferase, ER membrane'	0	0	0	0	0	0	0	0	0	0	0	0	0	0
1683	'r_2999'	'PC (1-18:1, 2-16:1) diacylglycerol (1-18:0, 2-18:1) acyltransferase, ER membrane'	0	0	0	0	0	0	0	0	0	0	0	0	0	0
1684	'r_3000'	'PC (1-16:0, 2-18:1) diacylglycerol (1-18:0, 2-18:1) acyltransferase, ER membrane'	0	0	0	0	0	0	0	0	0	0	0	0	0	0
1685	'r_3001'	'PC (1-16:1, 2-18:1) diacylglycerol (1-18:0, 2-18:1) acyltransferase, ER membrane'	0	0	0	0	0	0	0	0	0	0	0	0	0	0
1686	'r_3002'	'PC (1-18:0, 2-18:1) diacylglycerol (1-18:0, 2-18:1) acyltransferase, ER membrane'	0	0	0	0	0	0	0	0	0	0	0	0	0	0
1687	'r_3003'	'PC (1-18:1, 2-18:1) diacylglycerol (1-18:0, 2-18:1) acyltransferase, ER membrane'	0	0	0	0	0	0	0	0	0	0	0	0	0	0
1688	'r_3004'	'PC (1-16:0, 2-16:1) diacylglycerol (1-18:1, 2-18:1) acyltransferase, ER membrane'	0	0	0	0	0	0	0	0	0	0	0	0	0	0
1689	'r_3005'	'PC (1-16:1, 2-16:1) diacylglycerol (1-18:1, 2-18:1) acyltransferase, ER membrane'	0	0	0	0	0	0	0	0	0	0	0	0	0	0
1690	'r_3006'	'PC (1-18:0, 2-16:1) diacylglycerol (1-18:1, 2-18:1) acyltransferase, ER membrane'	0	0	0	0	0	0	0	0	0	0	0	0	0	0
1691	'r_3007'	'PC (1-18:1, 2-16:1) diacylglycerol (1-18:1, 2-18:1) acyltransferase, ER membrane'	0	0	0	0	0	0	0	0	0	0	0	0	0	0
1692	'r_3008'	'PC (1-16:0, 2-18:1) diacylglycerol (1-18:1, 2-18:1) acyltransferase, ER membrane'	0	0	0	0	0	0	0	0	0	0	0	0	0	0
1693	'r_3009'	'PC (1-16:1, 2-18:1) diacylglycerol (1-18:1, 2-18:1) acyltransferase, ER membrane'	0	0	0	0	0	0	0	0	0	0	0	0	0	0
1694	'r_3010'	'PC (1-18:0, 2-18:1) diacylglycerol (1-18:1, 2-18:1) acyltransferase, ER membrane'	0	0	0	0	0	0	0	0	0	0	0	0	0	0
1695	'r_3011'	'PC (1-18:1, 2-18:1) diacylglycerol (1-18:1, 2-18:1) acyltransferase, ER membrane'	0	0	0	0	0	0	0	0	0	0	0	0	0	0
1696	'r_3022'	'PC phospholipase B (1-16:0, 2-16:1), ER membrane'	0	0	0	0	0	0	0	0	0	0	0	0	0	0
1697	'r_3023'	'PC phospholipase B (1-16:1, 2-16:1), ER membrane'	0	0	0	0	0	0	0	0	0	0	0	0	0	0
1698	'r_3024'	'PC phospholipase B (1-18:0, 2-16:1), ER membrane'	0	0	0	0	0	0	0	0	0	0	0	0	0	0
1699	'r_3025'	'PC phospholipase B (1-18:1, 2-16:1), ER membrane'	0	0	0	0	0	0	0	0	0	0	0	0	0	0
1700	'r_3026'	'PC phospholipase B (1-16:0, 2-18:1), ER membrane'	0	0	0	0	0	0	0	0	0	0	0	0	0	0
1701	'r_3027'	'PC phospholipase B (1-16:1, 2-18:1), ER membrane'	0	0	0	0	0	0	0	0	0	0	0	0	0	0
1702	'r_3028'	'PC phospholipase B (1-18:0, 2-18:1), ER membrane'	0	0	0	0	0	0	0	0	0	0	0	0	0	0
1703	'r_3029'	'PC phospholipase B (1-18:1, 2-18:1), ER membrane'	0	0	0	0	0	0	0	0	0	0	0	0	0	0
1704	'r_3030'	'LPC phospholipase B (16:0), ER membrane'	0	0	0	0	0	0	0	0	0	0	0	0	0	0
1705	'r_3031'	'LPC phospholipase B (16:1), ER membrane'	0	0	0	0	0	0	0	0	0	0	0	0	0	0
1706	'r_3032'	'LPC phospholipase B (18:0), ER membrane'	0	0	0	0	0	0	0	0	0	0	0	0	0	0
1707	'r_3033'	'LPC phospholipase B (18:1), ER membrane'	0	0	0	0	0	0	0	0	0	0	0	0	0	0
1708	'r_3034'	'PC phospholipase B (1-16:0, 2-16:1), cell envelope'	0	0	0	0	0	0	0	0	0	0	0	0	0	0
1709	'r_3035'	'PC phospholipase B (1-16:1, 2-16:1), cell envelope'	0	0	0	0	0	0	0	0	0	0	0	0	0	0
1710	'r_3036'	'PC phospholipase B (1-18:0, 2-16:1), cell envelope'	0	0	0	0	0	0	0	0	0	0	0	0	0	0
1711	'r_3037'	'PC phospholipase B (1-18:1, 2-16:1), cell envelope'	0	0	0	0	0	0	0	0	0	0	0	0	0	0
1712	'r_3038'	'PC phospholipase B (1-16:0, 2-18:1), cell envelope'	0	0	0	0	0	0	0	0	0	0	0	0	0	0
1713	'r_3039'	'PC phospholipase B (1-16:1, 2-18:1), cell envelope'	0	0	0	0	0	0	0	0	0	0	0	0	0	0
1714	'r_3040'	'PC phospholipase B (1-18:0, 2-18:1), cell envelope'	0	0	0	0	0	0	0	0	0	0	0	0	0	0
1715	'r_3041'	'PC phospholipase B (1-18:1, 2-18:1), cell envelope'	0	0	0	0	0	0	0	0	0	0	0	0	0	0
1716	'r_3042'	'LPC phospholipase B (16:0), cell envelope'	0	0	0	0	0	0	0	0	0	0	0	0	0	0
1717	'r_3043'	'LPC phospholipase B (16:1), cell envelope'	0	0	0	0	0	0	0	0	0	0	0	0	0	0
1718	'r_3044'	'LPC phospholipase B (18:0), cell envelope'	0	0	0	0	0	0	0	0	0	0	0	0	0	0
1719	'r_3045'	'LPC phospholipase B (18:1), cell envelope'	0	0	0	0	0	0	0	0	0	0	0	0	0	0
1720	'r_3046'	'PE phospholipase B (1-16:0, 2-16:1), cell envelope'	0	0	0	0	0	0	0	0	0	0	0	0	0	0
1721	'r_3047'	'PE phospholipase B (1-16:1, 2-16:1), cell envelope'	0	0	0	0	0	0	0	0	0	0	0	0	0	0
1722	'r_3048'	'PE phospholipase B (1-18:0, 2-16:1), cell envelope'	0	0	0	0	0	0	0	0	0	0	0	0	0	0
1723	'r_3049'	'PE phospholipase B (1-18:1, 2-16:1), cell envelope'	0	0	0	0	0	0	0	0	0	0	0	0	0	0
1724	'r_3050'	'PE phospholipase B (1-16:0, 2-18:1), cell envelope'	0	0	0	0	0	0	0	0	0	0	0	0	0	0
1725	'r_3051'	'PE phospholipase B (1-16:1, 2-18:1), cell envelope'	0	0	0	0	0	0	0	0	0	0	0	0	0	0
1726	'r_3052'	'PE phospholipase B (1-18:0, 2-18:1), cell envelope'	0	0	0	0	0	0	0	0	0	0	0	0	0	0
1727	'r_3053'	'PE phospholipase B (1-18:1, 2-18:1), cell envelope'	0	0	0	0	0	0	0	0	0	0	0	0	0	0
1728	'r_3054'	'LPE phospholipase B (16:0), cell envelope'	0	0	0	0	0	0	0	0	0	0	0	0	0	0
1729	'r_3055'	'LPE phospholipase B (16:1), cell envelope'	0	0	0	0	0	0	0	0	0	0	0	0	0	0
1730	'r_3056'	'LPE phospholipase B (18:0), cell envelope'	0	0	0	0	0	0	0	0	0	0	0	0	0	0
1731	'r_3057'	'LPE phospholipase B (18:1), cell envelope'	0	0	0	0	0	0	0	0	0	0	0	0	0	0
1732	'r_3058'	'PS phospholipase B (1-16:0, 2-16:1), cell envelope'	0	0	0	0	0	0	0	0	0	0	0	0	0	0
1733	'r_3059'	'PS phospholipase B (1-16:1, 2-16:1), cell envelope'	0	0	0	0	0	0	0	0	0	0	0	0	0	0
1734	'r_3060'	'PS phospholipase B (1-18:0, 2-16:1), cell envelope'	0	0	0	0	0	0	0	0	0	0	0	0	0	0
1735	'r_3061'	'PS phospholipase B (1-18:1, 2-16:1), cell envelope'	0	0	0	0	0	0	0	0	0	0	0	0	0	0
1736	'r_3062'	'PS phospholipase B (1-16:0, 2-18:1), cell envelope'	0	0	0	0	0	0	0	0	0	0	0	0	0	0
1737	'r_3063'	'PS phospholipase B (1-16:1, 2-18:1), cell envelope'	0	0	0	0	0	0	0	0	0	0	0	0	0	0
1738	'r_3064'	'PS phospholipase B (1-18:0, 2-18:1), cell envelope'	0	0	0	0	0	0	0	0	0	0	0	0	0	0
1739	'r_3065'	'PS phospholipase B (1-18:1, 2-18:1), cell envelope'	0	0	0	0	0	0	0	0	0	0	0	0	0	0
1740	'r_3066'	'LPS phospholipase B (16:0), cell envelope'	0	0	0	0	0	0	0	0	0	0	0	0	0	0
1741	'r_3067'	'LPS phospholipase B (16:1), cell envelope'	0	0	0	0	0	0	0	0	0	0	0	0	0	0
1742	'r_3068'	'LPS phospholipase B (18:0), cell envelope'	0	0	0	0	0	0	0	0	0	0	0	0	0	0
1743	'r_3069'	'LPS phospholipase B (18:1), cell envelope'	0	0	0	0	0	0	0	0	0	0	0	0	0	0
1744	'r_3070'	'PI phospholipase B (1-16:0, 2-16:1), cell envelope'	0	0	0	0	0	0	0	0	0	0	0	0	0	0
1745	'r_3071'	'PI phospholipase B (1-16:1, 2-16:1), cell envelope'	0	0	0	0	0	0	0	0	0	0	0	0	0	0
1746	'r_3072'	'PI phospholipase B (1-18:0, 2-16:1), cell envelope'	0	0	0	0	0	0	0	0	0	0	0	0	0	0
1747	'r_3073'	'PI phospholipase B (1-18:1, 2-16:1), cell envelope'	0	0	0	0	0	0	0	0	0	0	0	0	0	0
1748	'r_3074'	'PI phospholipase B (1-16:0, 2-18:1), cell envelope'	0	0	0	0	0	0	0	0	0	0	0	0	0	0
1749	'r_3075'	'PI phospholipase B (1-16:1, 2-18:1), cell envelope'	0	0	0	0	0	0	0	0	0	0	0	0	0	0
1750	'r_3076'	'PI phospholipase B (1-18:0, 2-18:1), cell envelope'	0	0	0	0	0	0	0	0	0	0	0	0	0	0
1751	'r_3077'	'PI phospholipase B (1-18:1, 2-18:1), cell envelope'	0	0	0	0	0	0	0	0	0	0	0	0	0	0
1752	'r_3078'	'LPI phospholipase B (16:0), cell envelope'	0	0	0	0	0	0	0	0	0	0	0	0	0	0
1753	'r_3079'	'LPI phospholipase B (16:1), cell envelope'	0	0	0	0	0	0	0	0	0	0	0	0	0	0
1754	'r_3080'	'LPI phospholipase B (18:0), cell envelope'	0	0	0	0	0	0	0	0	0	0	0	0	0	0
1755	'r_3081'	'LPI phospholipase B (18:1), cell envelope'	0	0	0	0	0	0	0	0	0	0	0	0	0	0
1756	'r_3082'	'PI 4,5-P2 phospholipase C (1-16:0, 2-16:1), cytoplasm'	0	0	0	0	0	0	0	0	0	0	0	0	0	0
1757	'r_3083'	'PI 4,5-P2 phospholipase C (1-16:1, 2-16:1), cytoplasm'	0	0	0	0	0	0	0	0	0	0	0	0	0	0
1758	'r_3084'	'PI 4,5-P2 phospholipase C (1-18:0, 2-16:1), cytoplasm'	0	0	0	0	0	0	0	0	0	0	0	0	0	0
1759	'r_3085'	'PI 4,5-P2 phospholipase C (1-18:1, 2-16:1), cytoplasm'	0	0	0	0	0	0	0	0	0	0	0	0	0	0
1760	'r_3086'	'PI 4,5-P2 phospholipase C (1-16:0, 2-18:1), cytoplasm'	0	0	0	0	0	0	0	0	0	0	0	0	0	0
1761	'r_3087'	'PI 4,5-P2 phospholipase C (1-16:1, 2-18:1), cytoplasm'	0	0	0	0	0	0	0	0	0	0	0	0	0	0
1762	'r_3088'	'PI 4,5-P2 phospholipase C (1-18:0, 2-18:1), cytoplasm'	0	0	0	0	0	0	0	0	0	0	0	0	0	0
1763	'r_3089'	'PI 4,5-P2 phospholipase C (1-18:1, 2-18:1), cytoplasm'	0	0	0	0	0	0	0	0	0	0	0	0	0	0
1764	'r_3090'	'PI 4,5-P2 phospholipase C (1-16:0, 2-16:1), nucleus'	0	0	0	0	0	0	0	0	0	0	0	0	0	0
1765	'r_3091'	'PI 4,5-P2 phospholipase C (1-16:1, 2-16:1), nucleus'	0	0	0	0	0	0	0	0	0	0	0	0	0	0
1766	'r_3092'	'PI 4,5-P2 phospholipase C (1-18:0, 2-16:1), nucleus'	0	0	0	0	0	0	0	0	0	0	0	0	0	0
1767	'r_3093'	'PI 4,5-P2 phospholipase C (1-18:1, 2-16:1), nucleus'	0	0	0	0	0	0	0	0	0	0	0	0	0	0
1768	'r_3094'	'PI 4,5-P2 phospholipase C (1-16:0, 2-18:1), nucleus'	0	0	0	0	0	0	0	0	0	0	0	0	0	0
1769	'r_3095'	'PI 4,5-P2 phospholipase C (1-16:1, 2-18:1), nucleus'	0	0	0	0	0	0	0	0	0	0	0	0	0	0
1770	'r_3096'	'PI 4,5-P2 phospholipase C (1-18:0, 2-18:1), nucleus'	0	0	0	0	0	0	0	0	0	0	0	0	0	0
1771	'r_3097'	'PI 4,5-P2 phospholipase C (1-18:1, 2-18:1), nucleus'	0	0	0	0	0	0	0	0	0	0	0	0	0	0
1772	'r_3098'	'PG phospholipase C (1-16:0, 2-16:1), mitochondrial membrane'	0	0	0	0	0	0	0	0	0	0	0	0	0	0
1773	'r_3099'	'PG phospholipase C (1-16:1, 2-16:1), mitochondrial membrane'	0	0	0	0	0	0	0	0	0	0	0	0	0	0
1774	'r_3100'	'PG phospholipase C (1-18:0, 2-16:1), mitochondrial membrane'	0	0	0	0	0	0	0	0	0	0	0	0	0	0
1775	'r_3101'	'PG phospholipase C (1-18:1, 2-16:1), mitochondrial membrane'	0	0	0	0	0	0	0	0	0	0	0	0	0	0
1776	'r_3102'	'PG phospholipase C (1-16:0, 2-18:1), mitochondrial membrane'	0	0	0	0	0	0	0	0	0	0	0	0	0	0
1777	'r_3103'	'PG phospholipase C (1-16:1, 2-18:1), mitochondrial membrane'	0	0	0	0	0	0	0	0	0	0	0	0	0	0
1778	'r_3104'	'PC phospholipase D (1-16:0, 2-16:1), cell envelope'	0	0	0	0	0	0	0	0	0	0	0	0	0	0
1779	'r_3105'	'PC phospholipase D (1-16:1, 2-16:1), cell envelope'	0	0	0	0	0	0	0	0	0	0	0	0	0	0
1780	'r_3106'	'PC phospholipase D (1-18:0, 2-16:1), cell envelope'	0	0	0	0	0	0	0	0	0	0	0	0	0	0
1781	'r_3107'	'PC phospholipase D (1-18:1, 2-16:1), cell envelope'	0	0	0	0	0	0	0	0	0	0	0	0	0	0
1782	'r_3108'	'PC phospholipase D (1-16:0, 2-18:1), cell envelope'	0	0	0	0	0	0	0	0	0	0	0	0	0	0
1783	'r_3109'	'PC phospholipase D (1-16:1, 2-18:1), cell envelope'	0	0	0	0	0	0	0	0	0	0	0	0	0	0
1784	'r_3110'	'PC phospholipase D (1-18:0, 2-18:1), cell envelope'	0	0	0	0	0	0	0	0	0	0	0	0	0	0
1785	'r_3111'	'PC phospholipase D (1-18:1, 2-18:1), cell envelope'	0	0	0	0	0	0	0	0	0	0	0	0	0	0
1786	'r_3112'	'PI 3-P phosphatase (1-16:0, 2-16:1), cell envelope'	0	0	0	0	0	0	0	0	0	0	0	0	0	0
1787	'r_3113'	'PI 3-P phosphatase (1-16:1, 2-16:1), cell envelope'	0	0	0	0	0	0	0	0	0	0	0	0	0	0
1788	'r_3114'	'PI 3-P phosphatase (1-18:0, 2-16:1), cell envelope'	0	0	0	0	0	0	0	0	0	0	0	0	0	0
1789	'r_3115'	'PI 3-P phosphatase (1-18:1, 2-16:1), cell envelope'	0	0	0	0	0	0	0	0	0	0	0	0	0	0
1790	'r_3116'	'PI 3-P phosphatase (1-16:0, 2-18:1), cell envelope'	0	0	0	0	0	0	0	0	0	0	0	0	0	0
1791	'r_3117'	'PI 3-P phosphatase (1-16:1, 2-18:1), cell envelope'	0	0	0	0	0	0	0	0	0	0	0	0	0	0
1792	'r_3118'	'PI 3-P phosphatase (1-18:0, 2-18:1), cell envelope'	0	0	0	0	0	0	0	0	0	0	0	0	0	0
1793	'r_3119'	'PI 3-P phosphatase (1-18:1, 2-18:1), cell envelope'	0	0	0	0	0	0	0	0	0	0	0	0	0	0
1794	'r_3120'	'PI 3-P phosphatase (1-16:0, 2-16:1), cytoplasm'	0	0	0	0	0	0	0	0	0	0	0	0	0	0
1795	'r_3121'	'PI 3-P phosphatase (1-16:1, 2-16:1), cytoplasm'	0	0	0	0	0	0	0	0	0	0	0	0	0	0
1796	'r_3122'	'PI 3-P phosphatase (1-18:0, 2-16:1), cytoplasm'	0	0	0	0	0	0	0	0	0	0	0	0	0	0
1797	'r_3123'	'PI 3-P phosphatase (1-18:1, 2-16:1), cytoplasm'	0	0	0	0	0	0	0	0	0	0	0	0	0	0
1798	'r_3124'	'PI 3-P phosphatase (1-16:0, 2-18:1), cytoplasm'	0	0	0	0	0	0	0	0	0	0	0	0	0	0
1799	'r_3125'	'PI 3-P phosphatase (1-16:1, 2-18:1), cytoplasm'	0	0	0	0	0	0	0	0	0	0	0	0	0	0
1800	'r_3126'	'PI 3-P phosphatase (1-18:0, 2-18:1), cytoplasm'	0	0	0	0	0	0	0	0	0	0	0	0	0	0
1801	'r_3127'	'PI 3-P phosphatase (1-18:1, 2-18:1), cytoplasm'	0	0	0	0	0	0	0	0	0	0	0	0	0	0
1802	'r_3128'	'PI 3-P phosphatase (1-16:0, 2-16:1), ER membrane'	0	0	0	0	0	0	0	0	0	0	0	0	0	0
1803	'r_3129'	'PI 3-P phosphatase (1-16:1, 2-16:1), ER membrane'	0	0	0	0	0	0	0	0	0	0	0	0	0	0
1804	'r_3130'	'PI 3-P phosphatase (1-18:0, 2-16:1), ER membrane'	0	0	0	0	0	0	0	0	0	0	0	0	0	0
1805	'r_3131'	'PI 3-P phosphatase (1-18:1, 2-16:1), ER membrane'	0	0	0	0	0	0	0	0	0	0	0	0	0	0
1806	'r_3132'	'PI 3-P phosphatase (1-16:0, 2-18:1), ER membrane'	0	0	0	0	0	0	0	0	0	0	0	0	0	0
1807	'r_3133'	'PI 3-P phosphatase (1-16:1, 2-18:1), ER membrane'	0	0	0	0	0	0	0	0	0	0	0	0	0	0
1808	'r_3134'	'PI 3-P phosphatase (1-18:0, 2-18:1), ER membrane'	0	0	0	0	0	0	0	0	0	0	0	0	0	0
1809	'r_3135'	'PI 3-P phosphatase (1-18:1, 2-18:1), ER membrane'	0	0	0	0	0	0	0	0	0	0	0	0	0	0
1810	'r_3136'	'PI 3-P phosphatase (1-16:0, 2-16:1), Golgi membrane'	0	0	0	0	0	0	0	0	0	0	0	0	0	0
1811	'r_3137'	'PI 3-P phosphatase (1-16:1, 2-16:1), Golgi membrane'	0	0	0	0	0	0	0	0	0	0	0	0	0	0
1812	'r_3138'	'PI 3-P phosphatase (1-18:0, 2-16:1), Golgi membrane'	0	0	0	0	0	0	0	0	0	0	0	0	0	0
1813	'r_3139'	'PI 3-P phosphatase (1-18:1, 2-16:1), Golgi membrane'	0	0	0	0	0	0	0	0	0	0	0	0	0	0
1814	'r_3140'	'PI 3-P phosphatase (1-16:0, 2-18:1), Golgi membrane'	0	0	0	0	0	0	0	0	0	0	0	0	0	0
1815	'r_3141'	'PI 3-P phosphatase (1-16:1, 2-18:1), Golgi membrane'	0	0	0	0	0	0	0	0	0	0	0	0	0	0
1816	'r_3142'	'PI 3-P phosphatase (1-18:0, 2-18:1), Golgi membrane'	0	0	0	0	0	0	0	0	0	0	0	0	0	0
1817	'r_3143'	'PI 3-P phosphatase (1-18:1, 2-18:1), Golgi membrane'	0	0	0	0	0	0	0	0	0	0	0	0	0	0
1818	'r_3144'	'PI 4-P phosphatase (1-16:0, 2-16:1), cell envelope'	0	0	0	0	0	0	0	0	0	0	0	0	0	0
1819	'r_3145'	'PI 4-P phosphatase (1-16:1, 2-16:1), cell envelope'	0	0	0	0	0	0	0	0	0	0	0	0	0	0
1820	'r_3146'	'PI 4-P phosphatase (1-18:0, 2-16:1), cell envelope'	0	0	0	0	0	0	0	0	0	0	0	0	0	0
1821	'r_3147'	'PI 4-P phosphatase (1-18:1, 2-16:1), cell envelope'	0	0	0	0	0	0	0	0	0	0	0	0	0	0
1822	'r_3148'	'PI 4-P phosphatase (1-16:0, 2-18:1), cell envelope'	0	0	0	0	0	0	0	0	0	0	0	0	0	0
1823	'r_3149'	'PI 4-P phosphatase (1-16:1, 2-18:1), cell envelope'	0	0	0	0	0	0	0	0	0	0	0	0	0	0
1824	'r_3150'	'PI 4-P phosphatase (1-18:0, 2-18:1), cell envelope'	0	0	0	0	0	0	0	0	0	0	0	0	0	0
1825	'r_3151'	'PI 4-P phosphatase (1-18:1, 2-18:1), cell envelope'	0	0	0	0	0	0	0	0	0	0	0	0	0	0
1826	'r_3152'	'PI 4-P phosphatase (1-16:0, 2-16:1), cytoplasm'	0	0	0	0	0	0	0	0	0	0	0	0	0	0
1827	'r_3153'	'PI 4-P phosphatase (1-16:1, 2-16:1), cytoplasm'	0	0	0	0	0	0	0	0	0	0	0	0	0	0
1828	'r_3154'	'PI 4-P phosphatase (1-18:0, 2-16:1), cytoplasm'	0	0	0	0	0	0	0	0	0	0	0	0	0	0
1829	'r_3155'	'PI 4-P phosphatase (1-18:1, 2-16:1), cytoplasm'	0	0	0	0	0	0	0	0	0	0	0	0	0	0
1830	'r_3156'	'PI 4-P phosphatase (1-16:0, 2-18:1), cytoplasm'	0	0	0	0	0	0	0	0	0	0	0	0	0	0
1831	'r_3157'	'PI 4-P phosphatase (1-16:1, 2-18:1), cytoplasm'	0	0	0	0	0	0	0	0	0	0	0	0	0	0
1832	'r_3158'	'PI 4-P phosphatase (1-18:0, 2-18:1), cytoplasm'	0	0	0	0	0	0	0	0	0	0	0	0	0	0
1833	'r_3159'	'PI 4-P phosphatase (1-18:1, 2-18:1), cytoplasm'	0	0	0	0	0	0	0	0	0	0	0	0	0	0
1834	'r_3160'	'PI 4-P phosphatase (1-16:0, 2-16:1), ER membrane'	0	0	0	0	0	0	0	0	0	0	0	0	0	0
1835	'r_3161'	'PI 4-P phosphatase (1-16:1, 2-16:1), ER membrane'	0	0	0	0	0	0	0	0	0	0	0	0	0	0
1836	'r_3162'	'PI 4-P phosphatase (1-18:0, 2-16:1), ER membrane'	0	0	0	0	0	0	0	0	0	0	0	0	0	0
1837	'r_3163'	'PI 4-P phosphatase (1-18:1, 2-16:1), ER membrane'	0	0	0	0	0	0	0	0	0	0	0	0	0	0
1838	'r_3164'	'PI 4-P phosphatase (1-16:0, 2-18:1), ER membrane'	0	0	0	0	0	0	0	0	0	0	0	0	0	0
1839	'r_3165'	'PI 4-P phosphatase (1-16:1, 2-18:1), ER membrane'	0	0	0	0	0	0	0	0	0	0	0	0	0	0
1840	'r_3166'	'PI 4-P phosphatase (1-18:0, 2-18:1), ER membrane'	0	0	0	0	0	0	0	0	0	0	0	0	0	0
1841	'r_3167'	'PI 4-P phosphatase (1-18:1, 2-18:1), ER membrane'	0	0	0	0	0	0	0	0	0	0	0	0	0	0
1842	'r_3168'	'PI 4-P phosphatase (1-16:0, 2-16:1), Golgi membrane'	0	0	0	0	0	0	0	0	0	0	0	0	0	0
1843	'r_3169'	'PI 4-P phosphatase (1-16:1, 2-16:1), Golgi membrane'	0	0	0	0	0	0	0	0	0	0	0	0	0	0
1844	'r_3170'	'PI 4-P phosphatase (1-18:0, 2-16:1), Golgi membrane'	0	0	0	0	0	0	0	0	0	0	0	0	0	0
1845	'r_3171'	'PI 4-P phosphatase (1-18:1, 2-16:1), Golgi membrane'	0	0	0	0	0	0	0	0	0	0	0	0	0	0
1846	'r_3172'	'PI 4-P phosphatase (1-16:0, 2-18:1), Golgi membrane'	0	0	0	0	0	0	0	0	0	0	0	0	0	0
1847	'r_3173'	'PI 4-P phosphatase (1-16:1, 2-18:1), Golgi membrane'	0	0	0	0	0	0	0	0	0	0	0	0	0	0
1848	'r_3174'	'PI 4-P phosphatase (1-18:0, 2-18:1), Golgi membrane'	0	0	0	0	0	0	0	0	0	0	0	0	0	0
1849	'r_3175'	'PI 4-P phosphatase (1-18:1, 2-18:1), Golgi membrane'	0	0	0	0	0	0	0	0	0	0	0	0	0	0
1850	'r_3176'	'PI 3,5-P2 phosphatase (1-16:0, 2-16:1), cell envelope'	0	0	0	0	0	0	0	0	0	0	0	0	0	0
1851	'r_3177'	'PI 3,5-P2 phosphatase (1-16:1, 2-16:1), cell envelope'	0	0	0	0	0	0	0	0	0	0	0	0	0	0
1852	'r_3178'	'PI 3,5-P2 phosphatase (1-18:0, 2-16:1), cell envelope'	0	0	0	0	0	0	0	0	0	0	0	0	0	0
1853	'r_3179'	'PI 3,5-P2 phosphatase (1-18:1, 2-16:1), cell envelope'	0	0	0	0	0	0	0	0	0	0	0	0	0	0
1854	'r_3180'	'PI 3,5-P2 phosphatase (1-16:0, 2-18:1), cell envelope'	0	0	0	0	0	0	0	0	0	0	0	0	0	0
1855	'r_3181'	'PI 3,5-P2 phosphatase (1-16:1, 2-18:1), cell envelope'	0	0	0	0	0	0	0	0	0	0	0	0	0	0
1856	'r_3182'	'PI 3,5-P2 phosphatase (1-18:0, 2-18:1), cell envelope'	0	0	0	0	0	0	0	0	0	0	0	0	0	0
1857	'r_3183'	'PI 3,5-P2 phosphatase (1-18:1, 2-18:1), cell envelope'	0	0	0	0	0	0	0	0	0	0	0	0	0	0
1858	'r_3184'	'PI 3,5-P2 phosphatase (1-16:0, 2-16:1), cytoplasm'	0	0	0	0	0	0	0	0	0	0	0	0	0	0
1859	'r_3185'	'PI 3,5-P2 phosphatase (1-16:1, 2-16:1), cytoplasm'	0	0	0	0	0	0	0	0	0	0	0	0	0	0
1860	'r_3186'	'PI 3,5-P2 phosphatase (1-18:0, 2-16:1), cytoplasm'	0	0	0	0	0	0	0	0	0	0	0	0	0	0
1861	'r_3187'	'PI 3,5-P2 phosphatase (1-18:1, 2-16:1), cytoplasm'	0	0	0	0	0	0	0	0	0	0	0	0	0	0
1862	'r_3188'	'PI 3,5-P2 phosphatase (1-16:0, 2-18:1), cytoplasm'	0	0	0	0	0	0	0	0	0	0	0	0	0	0
1863	'r_3189'	'PI 3,5-P2 phosphatase (1-16:1, 2-18:1), cytoplasm'	0	0	0	0	0	0	0	0	0	0	0	0	0	0
1864	'r_3190'	'PI 3,5-P2 phosphatase (1-18:0, 2-18:1), cytoplasm'	0	0	0	0	0	0	0	0	0	0	0	0	0	0
1865	'r_3191'	'PI 3,5-P2 phosphatase (1-18:1, 2-18:1), cytoplasm'	0	0	0	0	0	0	0	0	0	0	0	0	0	0
1866	'r_3192'	'PI 4,5-P2 phosphatase (1-16:0, 2-16:1), cell envelope'	0	0	0	0	0	0	0	0	0	0	0	0	0	0
1867	'r_3193'	'PI 4,5-P2 phosphatase (1-16:1, 2-16:1), cell envelope'	0	0	0	0	0	0	0	0	0	0	0	0	0	0
1868	'r_3194'	'PI 4,5-P2 phosphatase (1-18:0, 2-16:1), cell envelope'	0	0	0	0	0	0	0	0	0	0	0	0	0	0
1869	'r_3195'	'PI 4,5-P2 phosphatase (1-18:1, 2-16:1), cell envelope'	0	0	0	0	0	0	0	0	0	0	0	0	0	0
1870	'r_3196'	'PI 4,5-P2 phosphatase (1-16:0, 2-18:1), cell envelope'	0	0	0	0	0	0	0	0	0	0	0	0	0	0
1871	'r_3197'	'PI 4,5-P2 phosphatase (1-16:1, 2-18:1), cell envelope'	0	0	0	0	0	0	0	0	0	0	0	0	0	0
1872	'r_3198'	'PI 4,5-P2 phosphatase (1-18:0, 2-18:1), cell envelope'	0	0	0	0	0	0	0	0	0	0	0	0	0	0
1873	'r_3199'	'PI 4,5-P2 phosphatase (1-18:1, 2-18:1), cell envelope'	0	0	0	0	0	0	0	0	0	0	0	0	0	0
1874	'r_3200'	'PI 4,5-P2 phosphatase (1-16:0, 2-16:1), cytoplasm'	0	0	0	0	0	0	0	0	0	0	0	0	0	0
1875	'r_3201'	'PI 4,5-P2 phosphatase (1-16:1, 2-16:1), cytoplasm'	0	0	0	0	0	0	0	0	0	0	0	0	0	0
1876	'r_3202'	'PI 4,5-P2 phosphatase (1-18:0, 2-16:1), cytoplasm'	0	0	0	0	0	0	0	0	0	0	0	0	0	0
1877	'r_3203'	'PI 4,5-P2 phosphatase (1-18:1, 2-16:1), cytoplasm'	0	0	0	0	0	0	0	0	0	0	0	0	0	0
1878	'r_3204'	'PI 4,5-P2 phosphatase (1-16:0, 2-18:1), cytoplasm'	0	0	0	0	0	0	0	0	0	0	0	0	0	0
1879	'r_3205'	'PI 4,5-P2 phosphatase (1-16:1, 2-18:1), cytoplasm'	0	0	0	0	0	0	0	0	0	0	0	0	0	0
1880	'r_3206'	'PI 4,5-P2 phosphatase (1-18:0, 2-18:1), cytoplasm'	0	0	0	0	0	0	0	0	0	0	0	0	0	0
1881	'r_3207'	'PI 4,5-P2 phosphatase (1-18:1, 2-18:1), cytoplasm'	0	0	0	0	0	0	0	0	0	0	0	0	0	0
1882	'r_3208'	'PI 4,5-P2 phosphatase (1-16:0, 2-16:1), ER membrane'	0	0	0	0	0	0	0	0	0	0	0	0	0	0
1883	'r_3209'	'PI 4,5-P2 phosphatase (1-16:1, 2-16:1), ER membrane'	0	0	0	0	0	0	0	0	0	0	0	0	0	0
1884	'r_3210'	'PI 4,5-P2 phosphatase (1-18:0, 2-16:1), ER membrane'	0	0	0	0	0	0	0	0	0	0	0	0	0	0
1885	'r_3211'	'PI 4,5-P2 phosphatase (1-18:1, 2-16:1), ER membrane'	0	0	0	0	0	0	0	0	0	0	0	0	0	0
1886	'r_3212'	'PI 4,5-P2 phosphatase (1-16:0, 2-18:1), ER membrane'	0	0	0	0	0	0	0	0	0	0	0	0	0	0
1887	'r_3213'	'PI 4,5-P2 phosphatase (1-16:1, 2-18:1), ER membrane'	0	0	0	0	0	0	0	0	0	0	0	0	0	0
1888	'r_3214'	'PI 4,5-P2 phosphatase (1-18:0, 2-18:1), ER membrane'	0	0	0	0	0	0	0	0	0	0	0	0	0	0
1889	'r_3215'	'PI 4,5-P2 phosphatase (1-18:1, 2-18:1), ER membrane'	0	0	0	0	0	0	0	0	0	0	0	0	0	0
1890	'r_3216'	'PI 3,5-P2 phosphatase (1-16:0, 2-16:1), vacuolar membrane'	0	0	0	0	0	0	0	0	0	0	0	0	0	0
1891	'r_3217'	'PI 3,5-P2 phosphatase (1-16:1, 2-16:1), vacuolar membrane'	0	0	0	0	0	0	0	0	0	0	0	0	0	0
1892	'r_3218'	'PI 3,5-P2 phosphatase (1-18:0, 2-16:1), vacuolar membrane'	0	0	0	0	0	0	0	0	0	0	0	0	0	0
1893	'r_3219'	'PI 3,5-P2 phosphatase (1-18:1, 2-16:1), vacuolar membrane'	0	0	0	0	0	0	0	0	0	0	0	0	0	0
1894	'r_3220'	'PI 3,5-P2 phosphatase (1-16:0, 2-18:1), vacuolar membrane'	0	0	0	0	0	0	0	0	0	0	0	0	0	0
1895	'r_3221'	'PI 3,5-P2 phosphatase (1-16:1, 2-18:1), vacuolar membrane'	0	0	0	0	0	0	0	0	0	0	0	0	0	0
1896	'r_3222'	'PI 3,5-P2 phosphatase (1-18:0, 2-18:1), vacuolar membrane'	0	0	0	0	0	0	0	0	0	0	0	0	0	0
1897	'r_3223'	'PI 3,5-P2 phosphatase (1-18:1, 2-18:1), vacuolar membrane'	0	0	0	0	0	0	0	0	0	0	0	0	0	0
1898	'r_3224'	'DGPP phosphatase (1-16:0, 2-16:1), vacuolar membrane'	0	0	0	0	0	0	0	0	0	0	0	0	0	0
1899	'r_3225'	'DGPP phosphatase (1-16:1, 2-16:1), vacuolar membrane'	0	0	0	0	0	0	0	0	0	0	0	0	0	0
1900	'r_3226'	'DGPP phosphatase (1-18:0, 2-16:1), vacuolar membrane'	0	0	0	0	0	0	0	0	0	0	0	0	0	0
1901	'r_3227'	'DGPP phosphatase (1-18:1, 2-16:1), vacuolar membrane'	0	0	0	0	0	0	0	0	0	0	0	0	0	0
1902	'r_3228'	'DGPP phosphatase (1-16:0, 2-18:1), vacuolar membrane'	0	0	0	0	0	0	0	0	0	0	0	0	0	0
1903	'r_3229'	'DGPP phosphatase (1-16:1, 2-18:1), vacuolar membrane'	0	0	0	0	0	0	0	0	0	0	0	0	0	0
1904	'r_3230'	'DGPP phosphatase (1-18:0, 2-18:1), vacuolar membrane'	0	0	0	0	0	0	0	0	0	0	0	0	0	0
1905	'r_3231'	'DGPP phosphatase (1-18:1, 2-18:1), vacuolar membrane'	0	0	0	0	0	0	0	0	0	0	0	0	0	0
1906	'r_3232'	'DGPP phosphatase (1-16:0, 2-16:1), Golgi membrane'	0	0	0	0	0	0	0	0	0	0	0	0	0	0
1907	'r_3233'	'DGPP phosphatase (1-16:1, 2-16:1), Golgi membrane'	0	0	0	0	0	0	0	0	0	0	0	0	0	0
1908	'r_3234'	'DGPP phosphatase (1-18:0, 2-16:1), Golgi membrane'	0	0	0	0	0	0	0	0	0	0	0	0	0	0
1909	'r_3235'	'DGPP phosphatase (1-18:1, 2-16:1), Golgi membrane'	0	0	0	0	0	0	0	0	0	0	0	0	0	0
1910	'r_3236'	'DGPP phosphatase (1-16:0, 2-18:1), Golgi membrane'	0	0	0	0	0	0	0	0	0	0	0	0	0	0
1911	'r_3237'	'DGPP phosphatase (1-16:1, 2-18:1), Golgi membrane'	0	0	0	0	0	0	0	0	0	0	0	0	0	0
1912	'r_3238'	'DGPP phosphatase (1-18:0, 2-18:1), Golgi membrane'	0	0	0	0	0	0	0	0	0	0	0	0	0	0
1913	'r_3239'	'DGPP phosphatase (1-18:1, 2-18:1), Golgi membrane'	0	0	0	0	0	0	0	0	0	0	0	0	0	0
1914	'r_3240'	'lysoPA phosphatase (16:0), cytoplasm'	0	0	0	0	0	0	0	0	0	0	0	0	0	0
1915	'r_3241'	'lysoPA phosphatase (16:1), cytoplasm'	0	0	0	0	0	0	0	0	0	0	0	0	0	0
1916	'r_3242'	'lysoPA phosphatase (18:0), cytoplasm'	0	0	0	0	0	0	0	0	0	0	0	0	0	0
1917	'r_3243'	'lysoPA phosphatase (18:1), cytoplasm'	0	0	0	0	0	0	0	0	0	0	0	0	0	0
1918	'r_3244'	'lysoPA phosphatase (16:0), vacuolar membrane'	0	0	0	0	0	0	0	0	0	0	0	0	0	0
1919	'r_3245'	'lysoPA phosphatase (16:1), vacuolar membrane'	0	0	0	0	0	0	0	0	0	0	0	0	0	0
1920	'r_3246'	'lysoPA phosphatase (18:0), vacuolar membrane'	0	0	0	0	0	0	0	0	0	0	0	0	0	0
1921	'r_3247'	'lysoPA phosphatase (18:1), vacuolar membrane'	0	0	0	0	0	0	0	0	0	0	0	0	0	0
1922	'r_3248'	'lysoPA phosphatase (16:0), Golgi membrane'	0	0	0	0	0	0	0	0	0	0	0	0	0	0
1923	'r_3249'	'lysoPA phosphatase (16:1), Golgi membrane'	0	0	0	0	0	0	0	0	0	0	0	0	0	0
1924	'r_3250'	'lysoPA phosphatase (18:0), Golgi membrane'	0	0	0	0	0	0	0	0	0	0	0	0	0	0
1925	'r_3251'	'lysoPA phosphatase (18:1), Golgi membrane'	0	0	0	0	0	0	0	0	0	0	0	0	0	0
1926	'r_3252'	'ergosteryl ester hydrolase (16:1), lipid particle'	0	0	0	0	0	0	0	0	0	0	0	0	0	0
1927	'r_3253'	'ergosteryl ester hydrolase (18:1), lipid particle'	0	0	0	0	0	0	0	0	0	0	0	0	0	0
1928	'r_3254'	'episteryl ester hydrolase (16:1), lipid particle'	0	0	0	0	0	0	0	0	0	0	0	0	0	0
1929	'r_3255'	'episteryl ester hydrolase (18:1), lipid particle'	0	0	0	0	0	0	0	0	0	0	0	0	0	0
1930	'r_3256'	'fecosteryl ester hydrolase (16:1), lipid particle'	0	0	0	0	0	0	0	0	0	0	0	0	0	0
1931	'r_3257'	'fecosteryl ester hydrolase (18:1), lipid particle'	0	0	0	0	0	0	0	0	0	0	0	0	0	0
1932	'r_3258'	'lanosteryl ester hydrolase (16:1), lipid particle'	0	0	0	0	0	0	0	0	0	0	0	0	0	0
1933	'r_3259'	'lanosteryl ester hydrolase (18:1), lipid particle'	0	0	0	0	0	0	0	0	0	0	0	0	0	0
1934	'r_3260'	'zymosteryl ester hydrolase (16:1), lipid particle'	0	0	0	0	0	0	0	0	0	0	0	0	0	0
1935	'r_3261'	'zymosteryl ester hydrolase (18:1), lipid particle'	0	0	0	0	0	0	0	0	0	0	0	0	0	0
1936	'r_3262'	'zymosteryl ester hydrolase (16:1), cell envelope'	0	0	0	0	0	0	0	0	0	0	0	0	0	0
1937	'r_3263'	'zymosteryl ester hydrolase (18:1), cell envelope'	0	0	0	0	0	0	0	0	0	0	0	0	0	0
1938	'r_3264'	'TAG lipase (1-16:0, 2-16:1, 3-16:0), lipid particle'	0	0	0	0	0	0	0	0	0	0	0	0	0	0
1939	'r_3265'	'TAG lipase (1-16:0, 2-16:1, 3-16:1), lipid particle'	0	0	0	0	0	0	0	0	0	0	0	0	0	0
1940	'r_3266'	'TAG lipase (1-16:0, 2-16:1, 3-18:0), lipid particle'	0	0	0	0	0	0	0	0	0	0	0	0	0	0
1941	'r_3267'	'TAG lipase (1-16:0, 2-16:1, 3-18:1), lipid particle'	0	0	0	0	0	0	0	0	0	0	0	0	0	0
1942	'r_3268'	'TAG lipase (1-16:1, 2-16:1, 3-16:0), lipid particle'	0	0	0	0	0	0	0	0	0	0	0	0	0	0
1943	'r_3269'	'TAG lipase (1-16:1, 2-16:1, 3-16:1), lipid particle'	0	0	0	0	0	0	0	0	0	0	0	0	0	0
1944	'r_3270'	'TAG lipase (1-16:1, 2-16:1, 3-18:0), lipid particle'	0	0	0	0	0	0	0	0	0	0	0	0	0	0
1945	'r_3271'	'TAG lipase (1-16:1, 2-16:1, 3-18:1), lipid particle'	0	0	0	0	0	0	0	0	0	0	0	0	0	0
1946	'r_3272'	'TAG lipase (1-18:0, 2-16:1, 3-16:0), lipid particle'	0	0	0	0	0	0	0	0	0	0	0	0	0	0
1947	'r_3273'	'TAG lipase (1-18:0, 2-16:1, 3-16:1), lipid particle'	0	0	0	0	0	0	0	0	0	0	0	0	0	0
1948	'r_3274'	'TAG lipase (1-18:0, 2-16:1, 3-18:0), lipid particle'	0	0	0	0	0	0	0	0	0	0	0	0	0	0
1949	'r_3275'	'TAG lipase (1-18:0, 2-16:1, 3-18:1), lipid particle'	0	0	0	0	0	0	0	0	0	0	0	0	0	0
1950	'r_3276'	'TAG lipase (1-18:1, 2-16:1, 3-16:0), lipid particle'	0	0	0	0	0	0	0	0	0	0	0	0	0	0
1951	'r_3277'	'TAG lipase (1-18:1, 2-16:1, 3-16:1), lipid particle'	0	0	0	0	0	0	0	0	0	0	0	0	0	0
1952	'r_3278'	'TAG lipase (1-18:1, 2-16:1, 3-18:0), lipid particle'	0	0	0	0	0	0	0	0	0	0	0	0	0	0
1953	'r_3279'	'TAG lipase (1-18:1, 2-16:1, 3-18:1), lipid particle'	0	0	0	0	0	0	0	0	0	0	0	0	0	0
1954	'r_3280'	'TAG lipase (1-16:0, 2-18:1, 3-16:0), lipid particle'	0	0	0	0	0	0	0	0	0	0	0	0	0	0
1955	'r_3281'	'TAG lipase (1-16:0, 2-18:1, 3-16:1), lipid particle'	0	0	0	0	0	0	0	0	0	0	0	0	0	0
1956	'r_3282'	'TAG lipase (1-16:0, 2-18:1, 3-18:0), lipid particle'	0	0	0	0	0	0	0	0	0	0	0	0	0	0
1957	'r_3283'	'TAG lipase (1-16:0, 2-18:1, 3-18:1), lipid particle'	0	0	0	0	0	0	0	0	0	0	0	0	0	0
1958	'r_3284'	'TAG lipase (1-16:1, 2-18:1, 3-16:0), lipid particle'	0	0	0	0	0	0	0	0	0	0	0	0	0	0
1959	'r_3285'	'TAG lipase (1-16:1, 2-18:1, 3-16:1), lipid particle'	0	0	0	0	0	0	0	0	0	0	0	0	0	0
1960	'r_3286'	'TAG lipase (1-16:1, 2-18:1, 3-18:0), lipid particle'	0	0	0	0	0	0	0	0	0	0	0	0	0	0
1961	'r_3287'	'TAG lipase (1-16:1, 2-18:1, 3-18:1), lipid particle'	0	0	0	0	0	0	0	0	0	0	0	0	0	0
1962	'r_3288'	'TAG lipase (1-18:0, 2-18:1, 3-16:0), lipid particle'	0	0	0	0	0	0	0	0	0	0	0	0	0	0
1963	'r_3289'	'TAG lipase (1-18:0, 2-18:1, 3-16:1), lipid particle'	0	0	0	0	0	0	0	0	0	0	0	0	0	0
1964	'r_3290'	'TAG lipase (1-18:0, 2-18:1, 3-18:0), lipid particle'	0	0	0	0	0	0	0	0	0	0	0	0	0	0
1965	'r_3291'	'TAG lipase (1-18:0, 2-18:1, 3-18:1), lipid particle'	0	0	0	0	0	0	0	0	0	0	0	0	0	0
1966	'r_3292'	'TAG lipase (1-18:1, 2-18:1, 3-16:0), lipid particle'	0	0	0	0	0	0	0	0	0	0	0	0	0	0
1967	'r_3293'	'TAG lipase (1-18:1, 2-18:1, 3-16:1), lipid particle'	0	0	0	0	0	0	0	0	0	0	0	0	0	0
1968	'r_3294'	'TAG lipase (1-18:1, 2-18:1, 3-18:0), lipid particle'	0	0	0	0	0	0	0	0	0	0	0	0	0	0
1969	'r_3295'	'TAG lipase (1-18:1, 2-18:1, 3-18:1), lipid particle'	0	0	0	0	0	0	0	0	0	0	0	0	0	0
1970	'r_3296'	'DAG lipase (1-16:0, 2-16:1), lipid particle'	0	0	0	0	0	0	0	0	0	0	0	0	0	0
1971	'r_3297'	'DAG lipase (1-16:1, 2-16:1), lipid particle'	0	0	0	0	0	0	0	0	0	0	0	0	0	0
1972	'r_3298'	'DAG lipase (1-18:0, 2-16:1), lipid particle'	0	0	0	0	0	0	0	0	0	0	0	0	0	0
1973	'r_3299'	'DAG lipase (1-18:1, 2-16:1), lipid particle'	0	0	0	0	0	0	0	0	0	0	0	0	0	0
1974	'r_3300'	'DAG lipase (1-16:0, 2-18:1), lipid particle'	0	0	0	0	0	0	0	0	0	0	0	0	0	0
1975	'r_3301'	'DAG lipase (1-16:1, 2-18:1), lipid particle'	0	0	0	0	0	0	0	0	0	0	0	0	0	0
1976	'r_3302'	'DAG lipase (1-18:0, 2-18:1), lipid particle'	0	0	0	0	0	0	0	0	0	0	0	0	0	0
1977	'r_3303'	'DAG lipase (1-18:1, 2-18:1), lipid particle'	0	0	0	0	0	0	0	0	0	0	0	0	0	0
1978	'r_3304'	'DAG lipase (1-16:0, 2-18:1), mitochondrion'	0	0	0	0	0	0	0	0	0	0	0	0	0	0
1979	'r_3305'	'DAG lipase (1-16:1, 2-18:1), mitochondrion'	0	0	0	0	0	0	0	0	0	0	0	0	0	0
1980	'r_3306'	'DAG lipase (1-18:0, 2-18:1), mitochondrion'	0	0	0	0	0	0	0	0	0	0	0	0	0	0
1981	'r_3307'	'DAG lipase (1-18:1, 2-18:1), mitochondrion'	0	0	0	0	0	0	0	0	0	0	0	0	0	0
1982	'r_3308'	'MAG lipase (1-16:0), lipid particle'	0	0	0	0	0	0	0	0	0	0	0	0	0	0
[truncated: 1,507 more rows]

## Sheet: description
Table EV3. Fluxes in yeast genome-scale metabolic model v. 7.6 predicted to be selected in glycerol and ethanol evolution environments
index	reaction index in matlab model
rxns	reaction id in model
rxnNames	reaction names
CoverageUP_PHE_G_pruned	binary vector indicating if fluxes are predicted to be selected stronger UP in glycerol evolution environment than under reference environment
CoverageDOWN_PHE_G_pruned	binary vector indicating if fluxes are predicted to be selected stronger DOWN in glycerol evolution environment than under reference environment
CoverageUP_BCAA_E_pruned	binary vector indicating if fluxes are predicted to be selected stronger UP in ethanol evolution environment than under reference environment
CoverageDOWN_BCAA_E_pruned	binary vector indicating if fluxes are predicted to be selected stronger DOWN in ethanol evolution environment than under reference environment
SUM UP	if both evolution environments are predicted to expose positive selection on the flux, this sum is two. Value one indicates predicted differential selection by the two evolution environments
SUM DOWN	if both evolution environments are predicted to expose negative selection on the flux, this sum is two. Value one indicates predicted differential selection by the two evolution environments
GlyNH4UP	binary vector indicating if fluxes are predicted to be selected stronger UP in glycerol and ammonium environment than under reference environment
GlyNH4DOWN	binary vector indicating if fluxes are predicted to be selected stronger DOWN in glycerol and ammonium environment than under reference environment
EthNH4UP	binary vector indicating if fluxes are predicted to be selected stronger UP in ethanol and ammonium environment than under reference environment
EthNH4DOWN	binary vector indicating if fluxes are predicted to be selected stronger DOWN in ethanol and ammonium environment than under reference environment
G_GlyNH4UP	if both glycerol evolution environment and glycerol + ammonium are predicted to expose positive selection on the flux, this sum is two. Value one indicates predicted differential selection by the two environments
G_GlyNH4DOWN	if both glycerol evolution environment and glycerol + ammonium are predicted to expose negative selection on the flux, this sum is two. Value one indicates predicted differential selection by the two environments
E_EthNH4UP	if both ethanol evolution environment and ethanol + ammonium are predicted to expose positive selection on the flux, this sum is two. Value one indicates predicted differential selection by the two environments
E_EthNH4DOWN	if both ethanol evolution environment and ethanol + ammonium are predicted to expose negative selection on the flux, this sum is two. Value one indicates predicted differential selection by the two environments
