# Supplementary material for: Predictive evolution of metabolic phenotypes using model‐designed environments
Source: Mol Syst Biol. 2022 Oct 6;18(10):e10980. doi: 10.15252/msb.202210980 (PMC9536503; doi:10.15252/msb.202210980)
Supplement: Supplementary file 4 — Table EV4 [file MSB-18-e10980-s007.xlsx]

## Sheet: Ethanol-interpolation
Time_E2-2	E2-2-(8)	Time_E2-1	E2-1-(8)	Time_parental	parental-(9)
0.00138889	132.671	0.00138889	105.747	0.00138889	168.293
0.00138889	132.671	0.00138889	105.747	0.00138889	168.293
0.00138889	132.671	0.00138889	105.747	0.00138889	168.293
10.0013	122.623	10.0013	164.701	10.1148	136.068
10.0013	122.623	10.0013	164.701	10.1148	136.068
10.0013	122.623	10.0013	164.701	10.1148	136.068
20.0025	177.697	20.0025	319.271	20.2296	123.941
20.0025	177.697	20.0025	319.271	20.2296	123.941
20.0025	177.697	20.0025	319.271	20.2296	123.941
25.0032	241.182	25.0032	466.682	30.1091	125.418
25.0032	241.182	25.0032	466.682	30.1091	125.418
25.0032	241.182	25.0032	466.682	30.1091	125.418
30.0038	345.528	30.0038	692.196	40.2238	139.032
30.0038	345.528	30.0038	692.196	40.2238	139.032
30.0038	345.528	30.0038	692.196	40.2238	139.032
35.0045	512.44	35.0045	1027.97	50.1033	166.491
35.0045	512.44	35.0045	1027.97	50.1033	166.491
35.0045	512.44	35.0045	1027.97	50.1033	166.491
40.0051	771.562	40.0051	1508.25	60.218	212.376
40.0051	771.562	40.0051	1508.25	60.218	212.376
40.0051	771.562	40.0051	1508.25	60.218	212.376
45.0057	1156.69	45.0057	2157.26	70.0976	284.564
45.0057	1156.69	45.0057	2157.26	70.0976	284.564
45.0057	1156.69	45.0057	2157.26	70.0976	284.564
50.0063	1693.27	50.0063	2967.99	80.2125	394.936
50.0063	1693.27	50.0063	2967.99	80.2125	394.936
50.0063	1693.27	50.0063	2967.99	80.2125	394.936
55.0069	2373.84	55.0069	3875.72	85.1523	469.383
55.0069	2373.84	55.0069	3875.72	85.1523	469.383
55.0069	2373.84	55.0069	3875.72	85.1523	469.383
60.0074	3125.62	60.0074	4739.87	90.0921	559.841
60.0074	3125.62	60.0074	4739.87	90.0921	559.841
60.0074	3125.62	60.0074	4739.87	90.0921	559.841
65.0081	3790.81	65.0081	5356.76	95.0319	668.929
65.0081	3790.81	65.0081	5356.76	95.0319	668.929
65.0081	3790.81	65.0081	5356.76	95.0319	668.929
70.0088	4153.24	70.0088	5520.2	100.207	799.304
70.0088	4153.24	70.0088	5520.2	100.207	799.304
70.0088	4153.24	70.0088	5520.2	100.207	799.304
75.0095	4031.32	75.0095	5118.24	102.794	857.983
75.0095	4031.32	75.0095	5118.24	102.794	857.983
75.0095	4031.32	75.0095	5118.24	102.794	857.983
80.0102	3399.87	80.0102	4213.05	105.617	953.454
80.0102	3399.87	80.0102	4213.05	105.617	953.454
80.0102	3399.87	80.0102	4213.05	105.617	953.454
85.0109	2443.32	85.0109	3037.93	110.087	1133.4
85.0109	2443.32	85.0109	3037.93	110.087	1133.4
85.0109	2443.32	85.0109	3037.93	110.087	1133.4
				115.026	1340.31
				115.026	1340.31
				115.026	1340.31
				120.201	1573.98
				120.201	1573.98
				120.201	1573.98
				125.612	1832.35
				125.612	1832.35
				125.612	1832.35

## Sheet: Glycerol-interpolation
Time_G2-2	G2-2-(14)	Time_parental	parental-(14)	Time_G2-1	G2-1-(15)
0.00138889	130.884	0.00138889	148.972	0.00166667	220.719
0.00138889	130.884	0.00138889	148.972	0.00166667	220.719
0.00138889	130.884	0.00138889	148.972	0.00166667	220.719
10.0013	153.45	10.0013	148.972	20.2086	136.586
10.0013	153.45	10.0013	148.972	20.2086	136.586
10.0013	153.45	10.0013	148.972	20.2086	136.586
20.0025	183.744	20.0025	148.972	40.0689	120.628
20.0025	183.744	20.0025	148.972	40.0689	120.628
20.0025	183.744	20.0025	148.972	40.0689	120.628
30.0038	223.602	30.0038	148.972	60.2777	140.087
30.0038	223.602	30.0038	148.972	60.2777	140.087
30.0038	223.602	30.0038	148.972	60.2777	140.087
40.0051	275.173	40.0051	148.972	80.138	197.101
40.0051	275.173	40.0051	148.972	80.138	197.101
40.0051	275.173	40.0051	148.972	80.138	197.101
50.0063	340.763	50.0063	148.972	90.2424	244.891
50.0063	340.763	50.0063	148.972	90.2424	244.891
50.0063	340.763	50.0063	148.972	90.2424	244.891
55.0069	379.509	55.0069	148.972	100.347	309.566
55.0069	379.509	55.0069	148.972	100.347	309.566
55.0069	379.509	55.0069	148.972	100.347	309.566
60.0074	422.537	60.0074	148.972	105.225	349.192
60.0074	422.537	60.0074	148.972	105.225	349.192
60.0074	422.537	60.0074	148.972	105.225	349.192
65.0081	470.015	65.0081	148.972	110.103	394.079
65.0081	470.015	65.0081	148.972	110.103	394.079
65.0081	470.015	65.0081	148.972	110.103	394.079
70.0088	522.029	70.0088	148.972	115.329	444.379
70.0088	522.029	70.0088	148.972	115.329	444.379
70.0088	522.029	70.0088	148.972	115.329	444.379
75.0095	578.553	75.0095	148.972	120.207	500.057
75.0095	578.553	75.0095	148.972	120.207	500.057
75.0095	578.553	75.0095	148.972	120.207	500.057
80.0102	639.426	80.0102	148.972	125.085	560.822
80.0102	639.426	80.0102	148.972	125.085	560.822
80.0102	639.426	80.0102	148.972	125.085	560.822
85.0109	704.314	85.0109	148.972	130.311	626.057
85.0109	704.314	85.0109	148.972	130.311	626.057
85.0109	704.314	85.0109	148.972	130.311	626.057
100.128	916.602	100.128	148.972	135.189	694.755
100.128	916.602	100.128	148.972	135.189	694.755
100.128	916.602	100.128	148.972	135.189	694.755
110.246	1062.13	110.246	148.972	140.067	765.459
110.246	1062.13	110.246	148.972	140.067	765.459
110.246	1062.13	110.246	148.972	140.067	765.459
120.014	1196.29	120.014	148.972	145.293	836.236
120.014	1196.29	120.014	148.972	145.293	836.236
120.014	1196.29	120.014	148.972	145.293	836.236
130.132	1303.21	130.132	148.972	150.171	904.683
130.132	1303.21	130.132	148.972	150.171	904.683
130.132	1303.21	130.132	148.972	150.171	904.683
140.249	1366.33	140.249	148.972	155.049	967.987
140.249	1366.33	140.249	148.972	155.049	967.987
140.249	1366.33	140.249	148.972	155.049	967.987
150.018	1371.87	150.018	148.972	160.275	1023.04
150.018	1371.87	150.018	148.972	160.275	1023.04
150.018	1371.87	150.018	148.972	160.275	1023.04
160.135	1312.62	160.135	148.972	165.153	1066.62
160.135	1312.62	160.135	148.972	165.153	1066.62
160.135	1312.62	160.135	148.972	165.153	1066.62
170.252	1190.91	170.252	148.972	170.031	1095.63
170.252	1190.91	170.252	148.972	170.031	1095.63
170.252	1190.91	170.252	148.972	170.031	1095.63
179.672	1038.31	179.672	148.972	175.257	1107.39
179.672	1038.31	179.672	148.972	175.257	1107.39
179.672	1038.31	179.672	148.972	175.257	1107.39
				180.135	1099.92
				180.135	1099.92
				180.135	1099.92
				185.013	1072.25
				185.013	1072.25
				185.013	1072.25
				190.239	1024.57
				190.239	1024.57
				190.239	1024.57
				195.117	958.409
				195.117	958.409
				195.117	958.409
				199.995	893.985
				199.995	893.985
				199.995	893.985

## Sheet: Ethanol
Samples	Maximum growth rate (-h)	Maximum OD	Lag phase (hours)	Column1	Column2	Column3
E2-2	0.0821584	4153.24	35	2.30347	2.26661	0.583333
E2-1	0.0794267	5520.2	30	2.22689	3.01263	0.5
parental	0.0356672	1832.35	60	1	1	1

## Sheet: Glycerol
Samples	Maximum growth rate (-h)	Maximum OD	Lag phase (hours)
G2-2	0.0215436	1371.87	55
parental	4.65177e-17	148.972	0
G2-1	0.0241986	1107.39	100

## Sheet: Table EV4
Table EV4. Improved performance of the evolved strains in the evolution environments
Strains	Maximum growth rate (-h)	Maximum OD	Lag phase (hours)	Improvement in rate	Improvement in OD	Improvement in lag
G2-2	0.0215436	1371.87	55	not applicable	9.20893	not applicable
G2-1	0.0241986	1107.39	100	not applicable	7.43351	not applicable
parental	4.65177e-17	148.972	0	1	1	1
Strains	Maximum growth rate (-h)	Maximum OD	Lag phase (hours)	Improvement in rate	Improvement in OD	Improvement in lag
E2-2	0.0821584	4153.24	35	2.30347	2.26661	0.583333
E2-1	0.0794267	5520.2	30	2.22689	3.01263	0.5
parental	0.0356672	1832.35	60	1	1	1

## Sheet: description
Table S4 shows the improved performance of the evolved strains in the evolution environments determined from growth data
Strains	strains fro which growth profiling was performed
Maximum growth rate (-h)	determined from growth data
Maximum OD	determined from growth data
Lag phase (hours)	determined from growth data
Improvement in rate	maximum growth rate relative to parental
Improvement in OD	maximum OD relative to parental
Improvement in lag	lag relative to parental
