# Supplementary material for: Predictive evolution of metabolic phenotypes using model‐designed environments
Source: Mol Syst Biol. 2022 Oct 6;18(10):e10980. doi: 10.15252/msb.202210980 (PMC9536503; doi:10.15252/msb.202210980)
Supplement: Supplementary file 5 — Table EV5 [file MSB-18-e10980-s009.xlsx]

## Sheet: Table EV5
Table EV5. Performance in wine must fermentations
		Weight loss (g/l)									Weight loss (g/l)
culture	strain	0	1	2	5	6	7	8	days	averages	0	1	2	5	6	7	8
WTa	parental	0	9.0756	48.0284	94.3757	96.3218	97.6697	98.5405		WT	0	9.19521	48.7561	94.8407	96.9033	98.3591	99.2548
WTb	parental	0	9.03804	49.6282	94.5907	96.9756	98.8202	99.9703		EvoEt	0	4.5206	44.2714	92.551	96.254	98.8531	99.9803
WTc	parental	0	9.47199	48.6118	95.5557	97.4124	98.5872	99.2536		EvoGly	0	4.6505	39.6376	92.4058	96.1974	98.5605	99.7128
EvoEta	E2-1	0	5.86855	44.8861	92.1996	96.4408	99.1517	100.717
EvoEtb	E2-1	0	4.43055	45.3687	92.4251	96.1442	97.9425	99.1678		standard deviations
EvoEtc	E2-1	0	3.26269	42.5594	93.0284	96.177	97.9338	99.0632		WT	0	0.240431	0.809593	0.628511	0.54888	0.608265	0.714863
EvoGlya	G2-1	0	4.81796	40.2012	91.573	96.1015	98.0009	98.8931		EvoEt	0	1.30526	1.50213	0.428521	0.162585	0.283682	0.731713
EvoGlyb	G2-1	0	4.26352	39.783	91.7392	94.2569	96.3225	97.6125		EvoGly	0	0.336148	0.648625	1.30114	1.99033	0.605048	0.870698
EvoGlyc	G2-1	0	4.87003	38.9287	93.9051	98.234	101.177	103.23
Sample	Aeration	Strain	Medium	Glu	Fru	Gly (% w/v)	AcAc (mg/L)	EtOH (%v/v)	AzuRes g/L	AzuCons g/L	%AzuCons	GlyY mg/g	AcAcY mg/g	EtOHY		Culture	Strain	%Consumed sugars	GlyY mg/g	AcAcY mg/g	EtOHY	Acetic Ac (mg/L)	EtOH (% v/v)	Glycerol (g/L)
MN	none	none	must	10.905	10.68				215.8
MNanaWTA	anaerobic	parental	must	0	0.33	0.67	494.835	12.815	3.3	212.5	98.4708	31.5294	2.32864	0.476416		WTA	parental	98.4708	31.5294	2.32864	0.476416	494.835	12.815	6.7
MNanaWTB	anaerobic	parental	must	0.035	0.285	0.7	594.71	12.895	3.2	212.6	98.5171	32.9258	2.79736	0.479168		WTB	parental	98.5171	32.9258	2.79736	0.479168	594.71	12.895	7
MNanaWTC	anaerobic	parental	must	0	0.15	0.68	480.26	12.935	1.5	214.3	99.3049	31.7312	2.24106	0.476839		WTC	parental	99.3049	31.7312	2.24106	0.476839	480.26	12.935	6.8
MNanaEvoOHA	anaerobic	E2-1	must	0	0.34	0.65	480.305	12.925	3.4	212.4	98.4245	30.6026	2.26132	0.480732		EvEtA	E2-1	98.4245	30.6026	2.26132	0.480732	480.305	12.925	6.5
MNanaEvoOHB	anaerobic	E2-1	must	0.04	0.59	0.675	546.8	12.1	6.3	209.5	97.0806	32.2192	2.60997	0.456279		EvEtB	E2-1	97.0806	32.2192	2.60997	0.456279	546.8	12.1	6.75
MNanaEvoOHC	anaerobic	E2-1	must	0.03	0.34	0.62	476.965	12.73	3.7	212.1	98.2854	29.2316	2.2488	0.47415		EvEtC	E2-1	98.2854	29.2316	2.2488	0.47415	476.965	12.73	6.2
MNanaEvoGlyA	anaerobic	G2-1	must	0	0.2	0.66	287.915	12.97	2	213.8	99.0732	30.87	1.34666	0.479247		EvGlyA	G2-1	99.0732	30.87	1.34666	0.479247	287.915	12.97	6.6
MNanaEvoGlyB	anaerobic	G2-1	must	0	0.44	0.67	340.225	12.415	4.4	211.4	97.9611	31.6935	1.60939	0.463947		EvGlyB	G2-1	97.9611	31.6935	1.60939	0.463947	340.225	12.415	6.7
MNanaEvoGlyC	anaerobic	G2-1	must	0.035	0.595	0.68	451.12	12.545	6.3	209.5	97.0806	32.4583	2.15333	0.473058		EvGlyC	G2-1	97.0806	32.4583	2.15333	0.473058	451.12	12.545	6.8

## Sheet: description
Table EV5 shows the performance of the evolved and parental strains in wine must fermentations
Fermentation progress was followed as weight loss (g/l) from the cultures, and main fermentation substrates and products were quantified
