# Supplementary material for: Predictive evolution of metabolic phenotypes using model‐designed environments
Source: Mol Syst Biol. 2022 Oct 6;18(10):e10980. doi: 10.15252/msb.202210980 (PMC9536503; doi:10.15252/msb.202210980)
Supplement: Supplementary file 6 — Table EV6 [file MSB-18-e10980-s003.xlsx]

## Sheet: Table EV6
Table EV6. Volatile GC-MS quantified volatile compounds in wine must fermentations with parental and evolved strains
Strain	Replicate	Atmosphere	Medium	Acetaldehyde	Ethyl acetate	Isobutyl acetate	Ethyl butanoate	1-Propanol	Isobutanol	Isoamyl acetate	1-butanol	2+3-Methylbutanol	Ethyl hexanoate	Acetoin (3-hydroxy-2-butanone)	Ethyl lactate	1-Hexanol	Ethyl octanoate	Benzaldehyde	Isobutanoic acid	Isovaleric acid	Ethyl 9-decenoate	3-Methylthio-1-propanol (Methionol)	Ethyl phenylacetate	4-ethyl hydroxybutanoate	Phenylethyl acetate	Hexanoic acid	Benzyl alcohol	Other phenylethyl esters	Phenylethyl alcohol	Octanoic acid	Decanoic acid
E2-1	A	Anaerobic	Natural grape must	0.0348433	0.443326	0.00694484	0.0252171	0.0594866	0.441945	1.70162	0.00954724	2.03201	0.468296	0.000882378	0.000490977	0.0145857	0.192145	0.00197071	0.000124386	0.00471582	0.0233518	0.0043258	0.000806307	0.00704702	0.29028	0.0277833	0.0011899	0.000121747	0.773823	0.0909293	0.0439698
E2-1	B	Anaerobic	Natural grape must	0.0377309	0.467495	0.00744367	0.0244107	0.0617348	0.503989	1.77718	0.00865568	2.15331	0.46775	0.000881553	0.000486058	0.0149307	0.171602	0.00230883	0.000135607	0.00496516	0.0190428	0.00592504	0.000978627	0.00570199	0.289512	0.0274155	0.00120418	0.000109776	0.796735	0.0691318	0.0436632
E2-1	C	Anaerobic	Natural grape must	0.0444089	0.427419	0.00680046	0.0252882	0.0564072	0.405095	1.69071	0.00903159	1.94437	0.494657	0.00125053	0.000493854	0.0153963	0.200464	0.00195669	0.000190556	0.00445063	0.0183168	0.00521573	0.000814099	0.00580141	0.280035	0.0299317	0.00118341	8.33172e-05	0.800113	0.0716399	0.0410785
G2-1	A	Anaerobic	Natural grape must	0.0253511	0.510792	0.00676993	0.0351206	0.058482	0.394284	2.19163	0.00754971	1.96863	0.698828	0.000582325	0.000485783	0.0135846	0.271093	0.00276259	0.000108183	0.00451689	0.0242858	0.00112326	0.0008138	0.00878683	0.465674	0.0361381	0.00121504	0.000152361	0.84641	0.0915469	0.0280587
G2-1	B	Anaerobic	Natural grape must	0.0256825	0.549693	0.00780284	0.0379155	0.0642168	0.409933	2.3396	0.00801692	1.95226	0.740851	0.000504967	0.000414375	0.0130218	0.255107	0.00323543	0.000155391	0.00417882	0.0208273	0.00331841	0.00077812	0.00856767	0.468851	0.039279	0.00116666	0.000139587	0.815834	0.0834414	0.017767
G2-1	C	Anaerobic	Natural grape must	0.0321214	0.445318	0.00527216	0.0251385	0.0763813	0.47063	1.41705	0.0141191	1.88423	0.484766	0.00185145	0.000472228	0.0133035	0.171633	0.00354025	0.00016422	0.00456842	0.0201031	0.00229034	0.000844301	0.00891149	0.379539	0.0261801	0.00116267	0.000169936	0.763052	0.063795	0.0223702
Parental	A	Anaerobic	Natural grape must	0.0285542	0.456334	0.00635284	0.0324894	0.0522919	0.301116	1.65165	0.00773093	1.66934	0.605597	0.00066663	0.000549658	0.0169702	0.259779	0.00177624	8.64494e-05	0.00588371	0.0157182	0.00426661	0.00069961	0.00379608	0.229034	0.0282705	0.00100982	0.000136767	0.648815	0.0630012	0.0324312
Parental	B	Anaerobic	Natural grape must	0.0356513	0.491213	0.00633652	0.0286755	0.0592842	0.371138	1.55864	0.00750857	1.79877	0.508171	0.00104571	0.000480829	0.0130171	0.205521	0.00208497	0.000109726	0.00457814	0.0238004	0.0023482	0.000998335	0.00619964	0.285624	0.0280029	0.00120569	0.000113347	0.697	0.0654449	0.0295656
Parental	C	Anaerobic	Natural grape must	0.0276216	0.48124	0.00675504	0.0315531	0.0565291	0.375876	1.76105	0.00820229	1.8789	0.580699	0.000751516	0.000556065	0.0125113	0.215712	0.00212459	0.000105442	0.00442545	0.0181406	0.00333027	0.00103974	0.00510987	0.31187	0.0314627	0.00116028	0.000120521	0.772998	0.0809285	0.0292375

## Sheet: description
Table EV6 shows the GC-MS (relative against internal standards) quantified volatile compounds in wine must fermentations of evolved and parental strains in three biological replicates
