# Supplementary material for: Predictive evolution of metabolic phenotypes using model‐designed environments
Source: Mol Syst Biol. 2022 Oct 6;18(10):e10980. doi: 10.15252/msb.202210980 (PMC9536503; doi:10.15252/msb.202210980)
Supplement: Supplementary file 7 — Table EV7 [file MSB-18-e10980-s006.xlsx]

## Sheet: Table EV7
Table EV7. Aneuploidy and loss-of-heterozygosity
Aneuploidy
contig	chr	start	end	lenght	E31E178	E31E17pop	E31E3283	E31E328pop	E31G197	E31G19pop	E31G32pop	E32E3246	E32E324pop	E32G321	E33E323	E33G3213	E33G321pop	E32E174	E32E17pop	E32G198	E32G19pop	E33E179	E33E17pop	E33G191	E33G19pop
gi|290878045|emb|FN393060.2|	II	1001	344000	342999	2	2	2	2	2	2	3	2	2	3	2	3	3	2	2	3	3	2	2	3	3
gi|290878045|emb|FN393060.2|	II	344001	774000	429999	2	2	2	2	2	2	2	2	2	2	2	3	3	2	2	2	2	2	2	3	3
gi|259144874|emb|FN393062.1|	III	1001	92000	90999	2	2	2	2	2	2	3	2	2	2	3	3	3	2	2	2	2	2	2	3	2
gi|259145041|emb|FN393063.1|	IV	1	287000	286999	2	3	2	2	3	3	3	2	2	3	2	3	3	2	2	2	2	2	2	3	3
gi|259145041|emb|FN393063.1|	IV	287001	1376000	1088999	2	3	2	2	3	3	3	2	2	3	2	3	3	2	2	2	2	2	2	3	3
gi|259145776|emb|FN393064.1|	IV	1	88000	87999	2	2	2	2	3	3	3	2	2	3	3	3	3	2	3	2	2	2	2	3	3
gi|259145824|emb|FN393067.1|	V	1	543910	543909	2	2	2	2	2	2	2	2	2	2	2	2	2	2	2	2	2	2	2	2	2
gi|259146117|emb|FN393068.1|	VI	38001	277000	238999	2	2	2	2	2	2	2	2	2	2	2	2	2	2	2	2	2	2	2	2	2
gi|259146254|emb|FN393070.1|	VII	1	160000	159999	3	3	2	2	3	3	2	3	3	2	2	3	3	2	3	2	2	2	2	3	3
gi|259146254|emb|FN393070.1|	VII	160001	1045000	884999	3	3	2	2	3	3	2	3	3	2	2	3	3	2	3	2	2	2	2	3	3
gi|259146797|emb|FN393071.1|	VIII	5001	326220	321219	2	2	2	2	2	2	2	2	2	2	2	2	2	2	2	2	2	2	2	2	2
gi|259146976|emb|FN393072.1|	VIII	1	42000	41999	2	2	2	2	2	2	2	2	2	2	2	2	2	2	2	2	2	2	2	2	2
gi|259146976|emb|FN393072.1|	VIII	42001	66000	23999	2	2	2	2	1	2	2	2	2	2	2	2	2	2	2	2	2	2	2	2	2
gi|259146976|emb|FN393072.1|	VIII	66001	158000	91999	2	2	2	2	2	2	2	2	2	2	2	2	2	2	2	2	2	2	2	2	2
gi|259147059|emb|FN393073.1|	VIII	1001	44323	43322	2	2	2	2	2	2	2	2	2	2	2	2	2	2	2	2	2	2	2	2	2
gi|259147085|emb|FN393074.1|	IX	1	413712	413711	2	2	2	2	2	2	3	2	2	3	3	3	3	2	2	2	2	2	2	3	3
gi|259147520|emb|FN393076.1|	X	1	192000	191999	2	2	2	2	2	2	2	2	2	2	2	2	3	2	2	2	2	2	2	3	3
gi|290771009|emb|FN393075.2|	X	1	530000	529999	2	2	2	2	2	2	2	2	2	2	2	2	3	2	2	2	2	2	2	3	3
gi|259147625|emb|FN393077.1|	XI	1	657733	657732	2	2	2	2	2	2	2	2	2	2	3	3	3	2	2	2	2	3	2	3	3
gi|259147931|emb|FN393078.1|	XII	1	453000	452999	2	2	2	2	3	3	2	2	2	2	2	3	3	2	2	2	2	2	2	3	3
gi|259148152|emb|FN393080.1|	XII	1	547000	546999	2	2	2	2	3	3	2	2	2	2	2	3	3	2	2	2	2	2	2	3	3
gi|259148440|emb|FN393082.1|	XIII	1	332000	331999	2	2	2	2	2	2	2	2	2	2	3	2	2	2	2	2	2	2	2	2	2
gi|259148440|emb|FN393082.1|	XIII	332001	594000	261999	2	2	2	2	2	2	2	2	2	2	3	2	2	2	2	2	2	2	2	2	2
gi|259148440|emb|FN393082.1|	XIII	594001	888000	293999	2	2	2	2	2	2	2	2	2	2	3	2	2	2	2	2	2	2	2	2	2
gi|259149026|emb|FN393084.1|	XIV	1001	24000	22999	2	2	2	2	2	2	2	2	2	2	2	2	2	2	2	2	2	2	2	2	2
gi|259149040|emb|FN393086.1|	XIV	1	530000	529999	2	2	2	2	2	2	2	2	2	2	2	2	2	2	2	2	2	2	2	2	2
gi|290770991|emb|FN393083.2|	XIV	2001	219000	216999	2	2	2	2	2	2	2	2	2	2	2	2	2	2	2	2	2	2	2	2	2
gi|259149327|emb|FN394216.1|	XV	1	373000	372999	2	2	2	2	3	3	2	2	2	2	2	3	3	2	2	2	2	2	2	3	3
gi|259149327|emb|FN394216.1|	XV	373001	386000	12999	2	2	2	2	3	3	2	2	2	2	3	3	3	2	2	2	2	2	2	3	3
gi|259149327|emb|FN394216.1|	XV	386001	429000	42999	2	2	2	2	3	3	2	2	2	2	3	3	3	2	2	2	2	2	2	3	3
gi|259149327|emb|FN394216.1|	XV	429001	1062000	632999	2	2	2	2	3	3	2	2	2	2	2	3	3	2	2	2	2	2	2	3	3
gi|259149882|emb|FN394217.1|	XVI	1001	326000	324999	2	2	2	2	2	2	3	2	2	2	2	2	2	2	2	2	2	2	2	2	2
gi|259149882|emb|FN394217.1|	XVI	326001	550000	223999	2	2	2	2	2	2	3	2	2	2	2	2	2	2	2	1	1	2	2	2	2
gi|259149882|emb|FN394217.1|	XVI	550001	907000	356999	2	2	2	2	2	2	3	2	2	2	2	2	2	2	2	2	2	2	2	2	2
loss-of-heterozygosity
contig	chr	start	end	length	E31E178	E31E17pop	E31E3283	E31E328pop	E31G197	E31G19pop	E31G32pop	E32E3246	E32E324pop	E32G321	E33E323	E33G3213	E33G321pop	E32E174	E32E17pop	E32G198	E32G19pop	E33E179	E33E17pop	E33G191	E33G19pop
gi|290878045|emb|FN393060.2|	II	1001	344000	342999	0	0	0	0	0	0	0	0	0	3	0	0	0	0	0	0	0	0	0	0	0
gi|290878045|emb|FN393060.2|	II	344001	774000	429999	0	0	0	0	0	0	2	0	0	2	0	0	0	0	0	2	2	0	0	0	0
gi|259146117|emb|FN393068.1|	VI	38001	277000	238999	0	0	0	0	0	0	2	0	0	0	0	0	0	0	0	0	0	0	0	0	0
gi|259146254|emb|FN393070.1|	VII	1	160000	159999	0	0	0	0	0	3	0	0	0	0	0	0	0	0	0	0	0	0	0	0	0
gi|259146976|emb|FN393072.1|	VIII	42001	66000	23999	0	0	0	0	1	0	0	0	0	0	0	0	0	0	0	0	0	0	0	0	0
gi|259147931|emb|FN393078.1|	XII	1	453000	452999	0	0	0	0	0	0	0	0	0	0	0	0	3	0	0	0	0	0	0	0	0
gi|259148152|emb|FN393080.1|	XII	1	547000	546999	2	2	0	0	3	3	0	2	2	0	0	0	3	0	2	2	0	0	0	0	0
gi|259148440|emb|FN393082.1|	XIII	332001	594000	261999	2	2	0	0	0	0	0	2	2	0	0	0	0	0	2	0	0	0	0	0	0
gi|259148440|emb|FN393082.1|	XIII	594001	888000	293999	2	2	0	0	0	0	0	2	2	0	0	0	0	0	2	0	0	2	2	0	0
gi|259149327|emb|FN394216.1|	XV	373001	386000	12999	0	0	2	2	0	0	0	0	0	0	0	0	0	0	0	0	0	0	0	0	0
gi|259149327|emb|FN394216.1|	XV	386001	429000	42999	0	0	2	2	0	0	0	0	0	0	3	0	0	2	0	0	0	0	0	0	0
gi|259149882|emb|FN394217.1|	XVI	326001	550000	223999	0	0	0	0	0	0	3	0	0	0	0	0	0	0	0	1	1	0	0	0	0
gi|259149882|emb|FN394217.1|	XVI	550001	907000	356999	0	0	0	0	0	0	3	0	0	0	0	0	0	0	0	0	0	0	0	0	0

## Sheet: description
Table EV7 shows the aneuploidy and loss of heterozygosity (LoH) detected in genome sequencing data of evolved strains
Estimated copy number of the segment in the particular strains is indicated in cells
Sample identifiers used in the manuscript text and figures are indicated in comments
