# Supplementary material for: Predictive evolution of metabolic phenotypes using model‐designed environments
Source: Mol Syst Biol. 2022 Oct 6;18(10):e10980. doi: 10.15252/msb.202210980 (PMC9536503; doi:10.15252/msb.202210980)
Supplement: Supplementary file 8 — Table EV8 [file MSB-18-e10980-s012.xlsx]

## Sheet: Table EV8
Table EV8. SNVs and indels in evolved populations and clones
SNVs and indels that passed filter (PASS or panel_of_normals) and additionally filtered for sample AD >= 10 and NLOD >= 5.5
Sample	CHROM	POS	ANN	REF	ALT	FILTER	DP	STR	NLOD	TLOD	parental.GT	parental.AD	parental.AF	sample.GT	sample.AD	sample.AF
E31G19pop	gi|290878045|emb|FN393060.2|	774129	C|synonymous_variant|LOW|EC1118_1B15_4841g|EC1118_1B15_4841g|transcript|CBK39375|protein_coding|1/1|c.1260T>C|p.Ser420Ser|1260/1407|1260/1407|420/468||,C|custom|MODIFIER|||CUSTOM&EC1118_PRJEA37863|gi|290878045|emb|FN393060.2||||n.774129T>C||||||,C|custom|MODIFIER|||CUSTOM&EC1118_PRJEA37863|YBR297W_CDS|||n.774129T>C||||||,C|custom|MODIFIER|||CUSTOM&EC1118_PRJEA37863|YBR297W_EC1118|||n.774129T>C|||…	T	C	panel_of_normals	234	NA	55.2	29.63	T/T	184,0	0.005334	T/C	34,11	0.254
E31G19pop	gi|259147931|emb|FN393078.1|	450673	C|intergenic_region|MODIFIER|5S_rRNA-LSU_rRNA_eukarya|EBG00000987804-EBG00000987812|intergenic_region|EBG00000987804-EBG00000987812|||n.450673G>C||||||,C|custom|MODIFIER|||CUSTOM&EC1118_PRJEA37863|gi|259147931|emb|FN393078.1||||n.450673G>C||||||	G	C	panel_of_normals	3125	NA	139.2	1145.77	G/G	2422,169	0.065	G/C	33,317	0.909
E31G19pop	gi|259148440|emb|FN393082.1|	461311	C|frameshift_variant|HIGH|EC1118_1M3_2828g|EC1118_1M3_2828g|transcript|CAY81929|protein_coding|1/1|c.218delA|p.Lys73fs|218/1599|218/1599|73/532||,C|custom|MODIFIER|||CUSTOM&EC1118_PRJEA37863|gi|259148440|emb|FN393082.1||||n.461312delT||||||,C|custom|MODIFIER|||CUSTOM&EC1118_PRJEA37863|YMR110C_CDS|||n.461312delA||||||,C|custom|MODIFIER|||CUSTOM&EC1118_PRJEA37863|YMR110C_EC1118|||n.461312delA||||||	CT	C	PASS	253	TRUE	59.58	85.6	CT/CT	198,0	0.004937	CT/C	21,27	0.56
E31G19pop	gi|259147931|emb|FN393078.1|	333288	T|stop_gained|HIGH|EC1118_1L10_1871g|EC1118_1L10_1871g|transcript|CAY81343|protein_coding|1/1|c.9512C>A|p.Ser3171*|9512/14733|9512/14733|3171/4910||,T|custom|MODIFIER|||CUSTOM&EC1118_PRJEA37863|gi|259147931|emb|FN393078.1||||n.333288G>T||||||,T|custom|MODIFIER|||CUSTOM&EC1118_PRJEA37863|YLR106C_CDS|||n.333288C>A||||||,T|custom|MODIFIER|||CUSTOM&EC1118_PRJEA37863|YLR106C_EC1118|||n.333288C>A||||||	G	T	PASS	237	NA	54.69	57.52	G/G	182,0	0.005401	G/T	34,17	0.34
E31G19pop	gi|259146117|emb|FN393068.1|	108188	A|missense_variant|MODERATE|EC1118_1F14_0584g|EC1118_1F14_0584g|transcript|CAY79425|protein_coding|1/1|c.2237G>T|p.Gly746Val|2237/2514|2237/2514|746/837||,A|custom|MODIFIER|||CUSTOM&EC1118_PRJEA37863|gi|259146117|emb|FN393068.1||||n.108188C>A||||||,A|custom|MODIFIER|||CUSTOM&EC1118_PRJEA37863|YFL024C_CDS|||n.108188G>T||||||,A|custom|MODIFIER|||CUSTOM&EC1118_PRJEA37863|YFL024C_EC1118|||n.108188G>T…	C	A	PASS	373	NA	96.99	40.46	C/C	323,0	0.003021	C/A	22,12	0.361
E31G197	gi|290770991|emb|FN393083.2|	29731	T|upstream_gene_variant|MODIFIER|EC1118_1N18_0177g|EC1118_1N18_0177g|transcript|CAY82176|protein_coding||c.-455C>A|||||455|,T|intergenic_region|MODIFIER|EC1118_1N18_0177g-EC1118_1N18_0188g|EC1118_1N18_0177g-EC1118_1N18_0188g|intergenic_region|EC1118_1N18_0177g-EC1118_1N18_0188g|||n.29731G>T||||||,T|custom|MODIFIER|||CUSTOM&EC1118_PRJEA37863|gi|290770991|emb|FN393083.2||||n.29731G>T||||||	G	T	panel_of_normals	260	NA	58.86	42.28	G/G	208,1	0.009313	G/T	27,14	0.346
E31G197	gi|259148148|emb|FN393079.1|	2274	A|downstream_gene_variant|MODIFIER|EC1118_1L32_0012g|EC1118_1L32_0012g|transcript|CAY81397|protein_coding||c.*300G>A|||||300|,A|intergenic_region|MODIFIER|EC1118_1L32_0012g-EC1118_1L32_0023g|EC1118_1L32_0012g-EC1118_1L32_0023g|intergenic_region|EC1118_1L32_0012g-EC1118_1L32_0023g|||n.2274G>A||||||,A|custom|MODIFIER|||CUSTOM&EC1118_PRJEA37863|gi|259148148|emb|FN393079.1||||n.2274G>A||||||	G	A	panel_of_normals	170	NA	38.78	21.47	G/G	129,0	0.007445	G/A	18,10	0.36
E31G197	gi|259145041|emb|FN393063.1|	1013802	T|missense_variant|MODERATE|EC1118_1D0_6326g|EC1118_1D0_6326g|transcript|CAY78842|protein_coding|1/1|c.1211T>A|p.Phe404Tyr|1211/1713|1211/1713|404/570||,T|custom|MODIFIER|||CUSTOM&EC1118_PRJEA37863|gi|259145041|emb|FN393063.1||||n.1013802A>T||||||,T|custom|MODIFIER|||CUSTOM&EC1118_PRJEA37863|YDR342C_CDS|||n.1013802T>A||||||,T|custom|MODIFIER|||CUSTOM&EC1118_PRJEA37863|YDR342C_EC1118|||n.1013802T>…	A	T	panel_of_normals	418	NA	112.12	92.48	A/A	374,0	0.002643	A/T	12,25	0.667
E31G197	gi|259148440|emb|FN393082.1|	461311	C|frameshift_variant|HIGH|EC1118_1M3_2828g|EC1118_1M3_2828g|transcript|CAY81929|protein_coding|1/1|c.218delA|p.Lys73fs|218/1599|218/1599|73/532||,C|custom|MODIFIER|||CUSTOM&EC1118_PRJEA37863|gi|259148440|emb|FN393082.1||||n.461312delT||||||,C|custom|MODIFIER|||CUSTOM&EC1118_PRJEA37863|YMR110C_CDS|||n.461312delA||||||,C|custom|MODIFIER|||CUSTOM&EC1118_PRJEA37863|YMR110C_EC1118|||n.461312delA||||||	CT	C	PASS	261	TRUE	59.58	106	CT/CT	198,0	0.004937	CT/C	24,33	0.576
E31G197	gi|259147931|emb|FN393078.1|	333288	T|stop_gained|HIGH|EC1118_1L10_1871g|EC1118_1L10_1871g|transcript|CAY81343|protein_coding|1/1|c.9512C>A|p.Ser3171*|9512/14733|9512/14733|3171/4910||,T|custom|MODIFIER|||CUSTOM&EC1118_PRJEA37863|gi|259147931|emb|FN393078.1||||n.333288G>T||||||,T|custom|MODIFIER|||CUSTOM&EC1118_PRJEA37863|YLR106C_CDS|||n.333288C>A||||||,T|custom|MODIFIER|||CUSTOM&EC1118_PRJEA37863|YLR106C_EC1118|||n.333288C>A||||||	G	T	PASS	274	NA	54.69	117.85	G/G	182,0	0.005401	G/T	53,34	0.393
E31G197	gi|259145041|emb|FN393063.1|	1013763	G|missense_variant|MODERATE|EC1118_1D0_6326g|EC1118_1D0_6326g|transcript|CAY78842|protein_coding|1/1|c.1250A>C|p.Gln417Pro|1250/1713|1250/1713|417/570||,G|custom|MODIFIER|||CUSTOM&EC1118_PRJEA37863|gi|259145041|emb|FN393063.1||||n.1013763T>G||||||,G|custom|MODIFIER|||CUSTOM&EC1118_PRJEA37863|YDR342C_CDS|||n.1013763A>C||||||,G|custom|MODIFIER|||CUSTOM&EC1118_PRJEA37863|YDR342C_EC1118|||n.1013763A>…	T	G	PASS	319	NA	80.08	45.18	T/T	267,0	0.003682	T/G	31,14	0.316
E31G197	gi|259145041|emb|FN393063.1|	1013939	A|synonymous_variant|LOW|EC1118_1D0_6326g|EC1118_1D0_6326g|transcript|CAY78842|protein_coding|1/1|c.1074C>T|p.Asp358Asp|1074/1713|1074/1713|358/570||,A|custom|MODIFIER|||CUSTOM&EC1118_PRJEA37863|gi|259145041|emb|FN393063.1||||n.1013939G>A||||||,A|custom|MODIFIER|||CUSTOM&EC1118_PRJEA37863|YDR342C_CDS|||n.1013939C>T||||||,A|custom|MODIFIER|||CUSTOM&EC1118_PRJEA37863|YDR342C_EC1118|||n.1013939C>T||…	G	A	PASS	183	NA	45.11	46.1	G/G	150,0	0.006526	G/A	15,14	0.484
E32G19pop	gi|290770991|emb|FN393083.2|	29731	T|upstream_gene_variant|MODIFIER|EC1118_1N18_0177g|EC1118_1N18_0177g|transcript|CAY82176|protein_coding||c.-455C>A|||||455|,T|intergenic_region|MODIFIER|EC1118_1N18_0177g-EC1118_1N18_0188g|EC1118_1N18_0177g-EC1118_1N18_0188g|intergenic_region|EC1118_1N18_0177g-EC1118_1N18_0188g|||n.29731G>T||||||,T|custom|MODIFIER|||CUSTOM&EC1118_PRJEA37863|gi|290770991|emb|FN393083.2||||n.29731G>T||||||	G	T	panel_of_normals	282	NA	58.56	64.46	G/G	207,1	0.009358	G/T	46,19	0.3
E32G19pop	gi|259149327|emb|FN394216.1|	574610	C|intergenic_region|MODIFIER|tRNA-EC1118_1O4_3565g|EBG00000987897-EC1118_1O4_3565g|intergenic_region|EBG00000987897-EC1118_1O4_3565g|||n.574610T>C||||||,C|custom|MODIFIER|||CUSTOM&EC1118_PRJEA37863|gi|259149327|emb|FN394216.1||||n.574610T>C||||||	T	C	panel_of_normals	617	NA	150.38	32.52	T/T	522,2	0.005431	T/C	78,12	0.141
E32G19pop	gi|259145041|emb|FN393063.1|	1019193	A|missense_variant|MODERATE|EC1118_1D0_6337g|EC1118_1D0_6337g|transcript|CAY78843|protein_coding|1/1|c.1211A>T|p.Tyr404Phe|1211/1713|1211/1713|404/570||,A|custom|MODIFIER|||CUSTOM&EC1118_PRJEA37863|gi|259145041|emb|FN393063.1||||n.1019193T>A||||||,A|custom|MODIFIER|||CUSTOM&EC1118_PRJEA37863|YDR343C_CDS|||n.1019193A>T||||||,A|custom|MODIFIER|||CUSTOM&EC1118_PRJEA37863|YDR343C_EC1118|||n.1019193A>…	T	A	panel_of_normals	1039	NA	284.36	40.8	T/T	948,0	0.001047	T/A	62,14	0.193
E32G19pop	gi|259144874|emb|FN393062.1|	291378	C|downstream_gene_variant|MODIFIER|EC1118_1C17_1926g|EC1118_1C17_1926g|transcript|CAY78305|protein_coding||c.*341A>G|||||341|WARNING_TRANSCRIPT_NO_START_CODON,C|intergenic_region|MODIFIER|EC1118_1C17_1915g-EC1118_1C17_1926g|EC1118_1C17_1915g-EC1118_1C17_1926g|intergenic_region|EC1118_1C17_1915g-EC1118_1C17_1926g|||n.291378T>C||||||,C|custom|MODIFIER|||CUSTOM&EC1118_PRJEA37863|gi|259144874|emb|FN3…	T	C	panel_of_normals	190	NA	45.89	36.82	T/T	153,0	0.006408	T/C	19,12	0.391
E32G198	gi|290771009|emb|FN393075.2|	19355	A|synonymous_variant|LOW|EC1118_1J11_0089g|EC1118_1J11_0089g|transcript|CAY80566|protein_coding|1/1|c.630C>T|p.Asp210Asp|630/1770|630/1770|210/589||,A|upstream_gene_variant|MODIFIER|EC1118_1J11_0100g|EC1118_1J11_0100g|transcript|CAY80567|protein_coding||c.-336G>A|||||336|,A|custom|MODIFIER|||CUSTOM&EC1118_PRJEA37863|gi|290771009|emb|FN393075.2||||n.19355G>A||||||,A|custom|MODIFIER|||CUSTOM&EC1118…	G	A	panel_of_normals	119	NA	23.18	52.23	G/G	77,0	0.013	G/A	26,15	0.372
E32G198	gi|290770991|emb|FN393083.2|	29731	T|upstream_gene_variant|MODIFIER|EC1118_1N18_0177g|EC1118_1N18_0177g|transcript|CAY82176|protein_coding||c.-455C>A|||||455|,T|intergenic_region|MODIFIER|EC1118_1N18_0177g-EC1118_1N18_0188g|EC1118_1N18_0177g-EC1118_1N18_0188g|intergenic_region|EC1118_1N18_0177g-EC1118_1N18_0188g|||n.29731G>T||||||,T|custom|MODIFIER|||CUSTOM&EC1118_PRJEA37863|gi|290770991|emb|FN393083.2||||n.29731G>T||||||	G	T	panel_of_normals	311	NA	58.86	105.17	G/G	208,1	0.009313	G/T	60,33	0.353
E32G198	gi|259149327|emb|FN394216.1|	574610	C|intergenic_region|MODIFIER|tRNA-EC1118_1O4_3565g|EBG00000987897-EC1118_1O4_3565g|intergenic_region|EBG00000987897-EC1118_1O4_3565g|||n.574610T>C||||||,C|custom|MODIFIER|||CUSTOM&EC1118_PRJEA37863|gi|259149327|emb|FN394216.1||||n.574610T>C||||||	T	C	panel_of_normals	610	NA	150.38	62.79	T/T	522,2	0.005431	T/C	61,22	0.271
E32G198	gi|259147931|emb|FN393078.1|	353681	A|upstream_gene_variant|MODIFIER|EC1118_1L10_tR(ACG)L|EC1118_1L10_tR(ACG)L|transcript|EC1118_1L10_tR(ACG)L-1|protein_coding||c.-66T>A|||||66|WARNING_TRANSCRIPT_INCOMPLETE,A|downstream_gene_variant|MODIFIER|tRNA|EBG00000987818|transcript|EBT00001983774|protein_coding||c.*66A>T|||||66|WARNING_TRANSCRIPT_INCOMPLETE,A|intergenic_region|MODIFIER|EC1118_1L10_1948g-tRNA|EC1118_1L10_1948g-EBG00000987818|…	T	A	panel_of_normals	203	NA	24.71	125.6	T/T	103,2	0.027	T/A	50,38	0.432
E32G198	gi|259145041|emb|FN393063.1|	1019193	A|missense_variant|MODERATE|EC1118_1D0_6337g|EC1118_1D0_6337g|transcript|CAY78843|protein_coding|1/1|c.1211A>T|p.Tyr404Phe|1211/1713|1211/1713|404/570||,A|custom|MODIFIER|||CUSTOM&EC1118_PRJEA37863|gi|259145041|emb|FN393063.1||||n.1019193T>A||||||,A|custom|MODIFIER|||CUSTOM&EC1118_PRJEA37863|YDR343C_CDS|||n.1019193A>T||||||,A|custom|MODIFIER|||CUSTOM&EC1118_PRJEA37863|YDR343C_EC1118|||n.1019193A>…	T	A	panel_of_normals	1062	NA	284.36	40.54	T/T	948,0	0.001047	T/A	86,14	0.147
E32G198	gi|259144874|emb|FN393062.1|	291378	C|downstream_gene_variant|MODIFIER|EC1118_1C17_1926g|EC1118_1C17_1926g|transcript|CAY78305|protein_coding||c.*341A>G|||||341|WARNING_TRANSCRIPT_NO_START_CODON,C|intergenic_region|MODIFIER|EC1118_1C17_1915g-EC1118_1C17_1926g|EC1118_1C17_1915g-EC1118_1C17_1926g|intergenic_region|EC1118_1C17_1915g-EC1118_1C17_1926g|||n.291378T>C||||||,C|custom|MODIFIER|||CUSTOM&EC1118_PRJEA37863|gi|259144874|emb|FN3…	T	C	panel_of_normals	228	NA	45.89	47.64	T/T	153,0	0.006408	T/C	53,17	0.244
E32G198	gi|259145041|emb|FN393063.1|	1018958	A|synonymous_variant|LOW|EC1118_1D0_6337g|EC1118_1D0_6337g|transcript|CAY78843|protein_coding|1/1|c.1446C>T|p.Phe482Phe|1446/1713|1446/1713|482/570||,A|custom|MODIFIER|||CUSTOM&EC1118_PRJEA37863|gi|259145041|emb|FN393063.1||||n.1018958G>A||||||,A|custom|MODIFIER|||CUSTOM&EC1118_PRJEA37863|YDR343C_CDS|||n.1018958C>T||||||,A|custom|MODIFIER|||CUSTOM&EC1118_PRJEA37863|YDR343C_EC1118|||n.1018958C>T||…	G	A	PASS	114	NA	17.16	38.47	G/G	57,0	0.017	G/A	45,12	0.22
E33G19pop	gi|259149882|emb|FN394217.1|	746915	A|intergenic_region|MODIFIER|tRNA-tRNA|EBG00000987924-EBG00000987926|intergenic_region|EBG00000987924-EBG00000987926|||n.746915G>A||||||,A|custom|MODIFIER|||CUSTOM&EC1118_PRJEA37863|gi|259149882|emb|FN394217.1||||n.746915G>A||||||	G	A	panel_of_normals	568	NA	36.89	31.72	G/G	123,0	0.007852	G/A	409,19	0.044
E33G19pop	gi|259149327|emb|FN394216.1|	574610	C|intergenic_region|MODIFIER|tRNA-EC1118_1O4_3565g|EBG00000987897-EC1118_1O4_3565g|intergenic_region|EBG00000987897-EC1118_1O4_3565g|||n.574610T>C||||||,C|custom|MODIFIER|||CUSTOM&EC1118_PRJEA37863|gi|259149327|emb|FN394216.1||||n.574610T>C||||||	T	C	panel_of_normals	600	NA	150.38	33.44	T/T	522,2	0.005431	T/C	62,12	0.171
E33G19pop	gi|259146254|emb|FN393070.1|	516185	T|missense_variant|MODERATE|EC1118_1G1_3147g|EC1118_1G1_3147g|transcript|CAY79774|protein_coding|1/1|c.1207G>T|p.Asp403Tyr|1207/3963|1207/3963|403/1320||,T|custom|MODIFIER|||CUSTOM&EC1118_PRJEA37863|gi|259146254|emb|FN393070.1||||n.516185G>T||||||,T|custom|MODIFIER|||CUSTOM&EC1118_PRJEA37863|YGR014W_CDS|||n.516185G>T||||||,T|custom|MODIFIER|||CUSTOM&EC1118_PRJEA37863|YGR014W_EC1118|||n.516185G>T|…	G	T	panel_of_normals	1416	NA	384.02	29.81	G/G	1280,0	0.000771	G/T	75,18	0.182
E33G19pop	gi|259144874|emb|FN393062.1|	291378	C|downstream_gene_variant|MODIFIER|EC1118_1C17_1926g|EC1118_1C17_1926g|transcript|CAY78305|protein_coding||c.*341A>G|||||341|WARNING_TRANSCRIPT_NO_START_CODON,C|intergenic_region|MODIFIER|EC1118_1C17_1915g-EC1118_1C17_1926g|EC1118_1C17_1915g-EC1118_1C17_1926g|intergenic_region|EC1118_1C17_1915g-EC1118_1C17_1926g|||n.291378T>C||||||,C|custom|MODIFIER|||CUSTOM&EC1118_PRJEA37863|gi|259144874|emb|FN3…	T	C	panel_of_normals	210	NA	46.19	31.79	T/T	154,0	0.006385	T/C	40,13	0.242
E33G191	gi|290771009|emb|FN393075.2|	19355	A|synonymous_variant|LOW|EC1118_1J11_0089g|EC1118_1J11_0089g|transcript|CAY80566|protein_coding|1/1|c.630C>T|p.Asp210Asp|630/1770|630/1770|210/589||,A|upstream_gene_variant|MODIFIER|EC1118_1J11_0100g|EC1118_1J11_0100g|transcript|CAY80567|protein_coding||c.-336G>A|||||336|,A|custom|MODIFIER|||CUSTOM&EC1118_PRJEA37863|gi|290771009|emb|FN393075.2||||n.19355G>A||||||,A|custom|MODIFIER|||CUSTOM&EC1118…	G	A	panel_of_normals	107	NA	19.3	40.48	G/G	77,1	0.025	G/A	18,11	0.387
E33G191	gi|290770991|emb|FN393083.2|	29731	T|upstream_gene_variant|MODIFIER|EC1118_1N18_0177g|EC1118_1N18_0177g|transcript|CAY82176|protein_coding||c.-455C>A|||||455|,T|intergenic_region|MODIFIER|EC1118_1N18_0177g-EC1118_1N18_0188g|EC1118_1N18_0177g-EC1118_1N18_0188g|intergenic_region|EC1118_1N18_0177g-EC1118_1N18_0188g|||n.29731G>T||||||,T|custom|MODIFIER|||CUSTOM&EC1118_PRJEA37863|gi|290770991|emb|FN393083.2||||n.29731G>T||||||	G	T	panel_of_normals	280	NA	58.86	57.5	G/G	208,1	0.009313	G/T	44,17	0.286
E33G191	gi|259145041|emb|FN393063.1|	436321	TAAAAGGAGTTGAAATTAAAAATAATAATAAATAATGATATAAAAATTATAAGTTTCTCCTTTCGGAACTAAAAAATAATATTAATAATAATATATAAATATTATATCTTTTTTATAATATA|intergenic_region|MODIFIER|EC1118_1D0_2872g-EC1118_1D0_2883g|EC1118_1D0_2872g-EC1118_1D0_2883g|intergenic_region|EC1118_1D0_2872g-EC1118_1D0_2883g|||n.436321_436322insAAAAGGAGTTGAAATTAAAAATAATAATAAATAATGATATAAAAATTATAAGTTTCTCCTTTCGGAACTAAAAAATAATATTAATAATAATATATAAATATTATATCTT…	T	TAAAAGGAGTTGAAATTAAAAATAATAATAAATAATGATATAAAAATTATAAGTTTCTCCTTTCGGAACTAAAAAATAATATTAATAATAATATATAAATATTATATCTTTTTTATAATATA	panel_of_normals	246	NA	25.89	168.52	T/T	93,1	0.019	T/TAAAAGGAGTTGAAATTAAAAATAATAATAAATAATGATATAAAAATTATAAGTTTCTCCTTTCGGAACTAAAAAATAATATTAATAATAATATATAAATATTATATCTTTTTTATAATATA	38,59	0.573
E31E17pop	gi|290770991|emb|FN393083.2|	29731	T|upstream_gene_variant|MODIFIER|EC1118_1N18_0177g|EC1118_1N18_0177g|transcript|CAY82176|protein_coding||c.-455C>A|||||455|,T|intergenic_region|MODIFIER|EC1118_1N18_0177g-EC1118_1N18_0188g|EC1118_1N18_0177g-EC1118_1N18_0188g|intergenic_region|EC1118_1N18_0177g-EC1118_1N18_0188g|||n.29731G>T||||||,T|custom|MODIFIER|||CUSTOM&EC1118_PRJEA37863|gi|290770991|emb|FN393083.2||||n.29731G>T||||||	G	T	panel_of_normals	253	NA	58.86	39.16	G/G	208,1	0.009313	G/T	24,12	0.342
E31E17pop	gi|259144874|emb|FN393062.1|	291378	C|downstream_gene_variant|MODIFIER|EC1118_1C17_1926g|EC1118_1C17_1926g|transcript|CAY78305|protein_coding||c.*341A>G|||||341|WARNING_TRANSCRIPT_NO_START_CODON,C|intergenic_region|MODIFIER|EC1118_1C17_1915g-EC1118_1C17_1926g|EC1118_1C17_1915g-EC1118_1C17_1926g|intergenic_region|EC1118_1C17_1915g-EC1118_1C17_1926g|||n.291378T>C||||||,C|custom|MODIFIER|||CUSTOM&EC1118_PRJEA37863|gi|259144874|emb|FN3…	T	C	panel_of_normals	198	NA	46.49	40.51	T/T	155,0	0.006327	T/C	27,13	0.33
E31E17pop	gi|259148440|emb|FN393082.1|	669331	A|missense_variant|MODERATE|EC1118_1M3_4148g|EC1118_1M3_4148g|transcript|CAY82046|protein_coding|1/1|c.1772C>T|p.Ala591Val|1772/2229|1772/2229|591/742||,A|custom|MODIFIER|||CUSTOM&EC1118_PRJEA37863|gi|259148440|emb|FN393082.1||||n.669331G>A||||||,A|custom|MODIFIER|||CUSTOM&EC1118_PRJEA37863|YMR216C_CDS|||n.669331C>T||||||,A|custom|MODIFIER|||CUSTOM&EC1118_PRJEA37863|YMR216C_EC1118|||n.669331C>T||…	G	A	PASS	261	NA	60.1	151.88	G/G	200,0	0.004881	G/A	14,39	0.727
E31E178	gi|290770991|emb|FN393083.2|	29731	T|upstream_gene_variant|MODIFIER|EC1118_1N18_0177g|EC1118_1N18_0177g|transcript|CAY82176|protein_coding||c.-455C>A|||||455|,T|intergenic_region|MODIFIER|EC1118_1N18_0177g-EC1118_1N18_0188g|EC1118_1N18_0177g-EC1118_1N18_0188g|intergenic_region|EC1118_1N18_0177g-EC1118_1N18_0188g|||n.29731G>T||||||,T|custom|MODIFIER|||CUSTOM&EC1118_PRJEA37863|gi|290770991|emb|FN393083.2||||n.29731G>T||||||	G	T	panel_of_normals	273	NA	58.56	70.24	G/G	207,1	0.009358	G/T	36,20	0.364
E31E178	gi|259149327|emb|FN394216.1|	574610	C|intergenic_region|MODIFIER|tRNA-EC1118_1O4_3565g|EBG00000987897-EC1118_1O4_3565g|intergenic_region|EBG00000987897-EC1118_1O4_3565g|||n.574610T>C||||||,C|custom|MODIFIER|||CUSTOM&EC1118_PRJEA37863|gi|259149327|emb|FN394216.1||||n.574610T>C||||||	T	C	panel_of_normals	593	NA	150.38	31.53	T/T	522,2	0.005431	T/C	57,11	0.171
E31E178	gi|259148148|emb|FN393079.1|	2274	A|downstream_gene_variant|MODIFIER|EC1118_1L32_0012g|EC1118_1L32_0012g|transcript|CAY81397|protein_coding||c.*300G>A|||||300|,A|intergenic_region|MODIFIER|EC1118_1L32_0012g-EC1118_1L32_0023g|EC1118_1L32_0012g-EC1118_1L32_0023g|intergenic_region|EC1118_1L32_0012g-EC1118_1L32_0023g|||n.2274G>A||||||,A|custom|MODIFIER|||CUSTOM&EC1118_PRJEA37863|gi|259148148|emb|FN393079.1||||n.2274G>A||||||	G	A	panel_of_normals	175	NA	40.03	39.16	G/G	133,0	0.007183	G/A	18,14	0.441
E31E178	gi|259144874|emb|FN393062.1|	291378	C|downstream_gene_variant|MODIFIER|EC1118_1C17_1926g|EC1118_1C17_1926g|transcript|CAY78305|protein_coding||c.*341A>G|||||341|WARNING_TRANSCRIPT_NO_START_CODON,C|intergenic_region|MODIFIER|EC1118_1C17_1915g-EC1118_1C17_1926g|EC1118_1C17_1915g-EC1118_1C17_1926g|intergenic_region|EC1118_1C17_1915g-EC1118_1C17_1926g|||n.291378T>C||||||,C|custom|MODIFIER|||CUSTOM&EC1118_PRJEA37863|gi|259144874|emb|FN3…	T	C	panel_of_normals	216	NA	45.89	82.17	T/T	153,0	0.006408	T/C	35,24	0.411
E31E178	gi|259144637|emb|FN393058.1|	12308	G|synonymous_variant|LOW|EC1118_1A20_0045g|EC1118_1A20_0045g|transcript|CAY77581|protein_coding|1/1|c.1245T>C|p.Thr415Thr|1245/3144|1245/3144|415/1047||,G|custom|MODIFIER|||CUSTOM&EC1118_PRJEA37863|gi|259144637|emb|FN393058.1||||n.12308A>G||||||	A	G	panel_of_normals	4132	NA	1176.07	10.24	A/A	3926,2	0.0002523	A/G	77,10	0.102
E31E178	gi|259148440|emb|FN393082.1|	669331	A|missense_variant|MODERATE|EC1118_1M3_4148g|EC1118_1M3_4148g|transcript|CAY82046|protein_coding|1/1|c.1772C>T|p.Ala591Val|1772/2229|1772/2229|591/742||,A|custom|MODIFIER|||CUSTOM&EC1118_PRJEA37863|gi|259148440|emb|FN393082.1||||n.669331G>A||||||,A|custom|MODIFIER|||CUSTOM&EC1118_PRJEA37863|YMR216C_CDS|||n.669331C>T||||||,A|custom|MODIFIER|||CUSTOM&EC1118_PRJEA37863|YMR216C_EC1118|||n.669331C>T||…	G	A	PASS	306	NA	60.1	387.44	G/G	200,0	0.004881	G/A	1,97	0.98
E31E178	gi|259145041|emb|FN393063.1|	1018958	A|synonymous_variant|LOW|EC1118_1D0_6337g|EC1118_1D0_6337g|transcript|CAY78843|protein_coding|1/1|c.1446C>T|p.Phe482Phe|1446/1713|1446/1713|482/570||,A|custom|MODIFIER|||CUSTOM&EC1118_PRJEA37863|gi|259145041|emb|FN393063.1||||n.1018958G>A||||||,A|custom|MODIFIER|||CUSTOM&EC1118_PRJEA37863|YDR343C_CDS|||n.1018958C>T||||||,A|custom|MODIFIER|||CUSTOM&EC1118_PRJEA37863|YDR343C_EC1118|||n.1018958C>T||…	G	A	PASS	114	NA	17.16	32.64	G/G	57,0	0.017	G/A	46,10	0.19
E32E17pop	gi|290771009|emb|FN393075.2|	19355	A|synonymous_variant|LOW|EC1118_1J11_0089g|EC1118_1J11_0089g|transcript|CAY80566|protein_coding|1/1|c.630C>T|p.Asp210Asp|630/1770|630/1770|210/589||,A|upstream_gene_variant|MODIFIER|EC1118_1J11_0100g|EC1118_1J11_0100g|transcript|CAY80567|protein_coding||c.-336G>A|||||336|,A|custom|MODIFIER|||CUSTOM&EC1118_PRJEA37863|gi|290771009|emb|FN393075.2||||n.19355G>A||||||,A|custom|MODIFIER|||CUSTOM&EC1118…	G	A	panel_of_normals	107	NA	19.3	53.09	G/G	77,1	0.025	G/A	15,14	0.484
E32E17pop	gi|290770991|emb|FN393083.2|	29731	T|upstream_gene_variant|MODIFIER|EC1118_1N18_0177g|EC1118_1N18_0177g|transcript|CAY82176|protein_coding||c.-455C>A|||||455|,T|intergenic_region|MODIFIER|EC1118_1N18_0177g-EC1118_1N18_0188g|EC1118_1N18_0177g-EC1118_1N18_0188g|intergenic_region|EC1118_1N18_0177g-EC1118_1N18_0188g|||n.29731G>T||||||,T|custom|MODIFIER|||CUSTOM&EC1118_PRJEA37863|gi|290770991|emb|FN393083.2||||n.29731G>T||||||	G	T	panel_of_normals	277	NA	58.86	60.79	G/G	208,1	0.009313	G/T	38,18	0.327
E32E17pop	gi|259149327|emb|FN394216.1|	574610	C|intergenic_region|MODIFIER|tRNA-EC1118_1O4_3565g|EBG00000987897-EC1118_1O4_3565g|intergenic_region|EBG00000987897-EC1118_1O4_3565g|||n.574610T>C||||||,C|custom|MODIFIER|||CUSTOM&EC1118_PRJEA37863|gi|259149327|emb|FN394216.1||||n.574610T>C||||||	T	C	panel_of_normals	595	NA	150.38	38.69	T/T	522,2	0.005431	T/C	57,13	0.195
E32E17pop	gi|259147931|emb|FN393078.1|	353681	A|upstream_gene_variant|MODIFIER|EC1118_1L10_tR(ACG)L|EC1118_1L10_tR(ACG)L|transcript|EC1118_1L10_tR(ACG)L-1|protein_coding||c.-66T>A|||||66|WARNING_TRANSCRIPT_INCOMPLETE,A|downstream_gene_variant|MODIFIER|tRNA|EBG00000987818|transcript|EBT00001983774|protein_coding||c.*66A>T|||||66|WARNING_TRANSCRIPT_INCOMPLETE,A|intergenic_region|MODIFIER|EC1118_1L10_1948g-tRNA|EC1118_1L10_1948g-EBG00000987818|…	T	A	panel_of_normals	198	NA	24.71	79.29	T/T	103,2	0.027	T/A	58,26	0.31
E32E17pop	gi|259145041|emb|FN393063.1|	1019193	A|missense_variant|MODERATE|EC1118_1D0_6337g|EC1118_1D0_6337g|transcript|CAY78843|protein_coding|1/1|c.1211A>T|p.Tyr404Phe|1211/1713|1211/1713|404/570||,A|custom|MODIFIER|||CUSTOM&EC1118_PRJEA37863|gi|259145041|emb|FN393063.1||||n.1019193T>A||||||,A|custom|MODIFIER|||CUSTOM&EC1118_PRJEA37863|YDR343C_CDS|||n.1019193A>T||||||,A|custom|MODIFIER|||CUSTOM&EC1118_PRJEA37863|YDR343C_EC1118|||n.1019193A>…	T	A	panel_of_normals	1065	NA	284.36	44.23	T/T	948,0	0.001047	T/A	88,15	0.152
E32E17pop	gi|259144874|emb|FN393062.1|	291378	C|downstream_gene_variant|MODIFIER|EC1118_1C17_1926g|EC1118_1C17_1926g|transcript|CAY78305|protein_coding||c.*341A>G|||||341|WARNING_TRANSCRIPT_NO_START_CODON,C|intergenic_region|MODIFIER|EC1118_1C17_1915g-EC1118_1C17_1926g|EC1118_1C17_1915g-EC1118_1C17_1926g|intergenic_region|EC1118_1C17_1915g-EC1118_1C17_1926g|||n.291378T>C||||||,C|custom|MODIFIER|||CUSTOM&EC1118_PRJEA37863|gi|259144874|emb|FN3…	T	C	panel_of_normals	220	NA	46.74	81.82	T/T	156,0	0.006307	T/C	37,25	0.409
E32E17pop	gi|259148440|emb|FN393082.1|	669331	A|missense_variant|MODERATE|EC1118_1M3_4148g|EC1118_1M3_4148g|transcript|CAY82046|protein_coding|1/1|c.1772C>T|p.Ala591Val|1772/2229|1772/2229|591/742||,A|custom|MODIFIER|||CUSTOM&EC1118_PRJEA37863|gi|259148440|emb|FN393082.1||||n.669331G>A||||||,A|custom|MODIFIER|||CUSTOM&EC1118_PRJEA37863|YMR216C_CDS|||n.669331C>T||||||,A|custom|MODIFIER|||CUSTOM&EC1118_PRJEA37863|YMR216C_EC1118|||n.669331C>T||…	G	A	PASS	325	NA	60.1	221.81	G/G	200,0	0.004881	G/A	51,64	0.555
E32E17pop	gi|259145041|emb|FN393063.1|	1018958	A|synonymous_variant|LOW|EC1118_1D0_6337g|EC1118_1D0_6337g|transcript|CAY78843|protein_coding|1/1|c.1446C>T|p.Phe482Phe|1446/1713|1446/1713|482/570||,A|custom|MODIFIER|||CUSTOM&EC1118_PRJEA37863|gi|259145041|emb|FN393063.1||||n.1018958G>A||||||,A|custom|MODIFIER|||CUSTOM&EC1118_PRJEA37863|YDR343C_CDS|||n.1018958C>T||||||,A|custom|MODIFIER|||CUSTOM&EC1118_PRJEA37863|YDR343C_EC1118|||n.1018958C>T||…	G	A	PASS	119	NA	17.16	43.28	G/G	57,0	0.017	G/A	48,13	0.222
E32E174	gi|290771009|emb|FN393075.2|	19355	A|synonymous_variant|LOW|EC1118_1J11_0089g|EC1118_1J11_0089g|transcript|CAY80566|protein_coding|1/1|c.630C>T|p.Asp210Asp|630/1770|630/1770|210/589||,A|upstream_gene_variant|MODIFIER|EC1118_1J11_0100g|EC1118_1J11_0100g|transcript|CAY80567|protein_coding||c.-336G>A|||||336|,A|custom|MODIFIER|||CUSTOM&EC1118_PRJEA37863|gi|290771009|emb|FN393075.2||||n.19355G>A||||||,A|custom|MODIFIER|||CUSTOM&EC1118…	G	A	panel_of_normals	113	NA	19.3	52.94	G/G	77,1	0.013	G/A	20,15	0.429
E32E174	gi|290770991|emb|FN393083.2|	29731	T|upstream_gene_variant|MODIFIER|EC1118_1N18_0177g|EC1118_1N18_0177g|transcript|CAY82176|protein_coding||c.-455C>A|||||455|,T|intergenic_region|MODIFIER|EC1118_1N18_0177g-EC1118_1N18_0188g|EC1118_1N18_0177g-EC1118_1N18_0188g|intergenic_region|EC1118_1N18_0177g-EC1118_1N18_0188g|||n.29731G>T||||||,T|custom|MODIFIER|||CUSTOM&EC1118_PRJEA37863|gi|290770991|emb|FN393083.2||||n.29731G>T||||||	G	T	panel_of_normals	287	NA	58.56	55.09	G/G	207,1	0.026	G/T	53,17	0.251
E32E174	gi|259149327|emb|FN394216.1|	574610	C|intergenic_region|MODIFIER|tRNA-EC1118_1O4_3565g|EBG00000987897-EC1118_1O4_3565g|intergenic_region|EBG00000987897-EC1118_1O4_3565g|||n.574610T>C||||||,C|custom|MODIFIER|||CUSTOM&EC1118_PRJEA37863|gi|259149327|emb|FN394216.1||||n.574610T>C||||||	T	C	panel_of_normals	627	NA	145.86	50.21	T/T	507,2	0.017	T/C	82,18	0.186
E32E174	gi|259148440|emb|FN393082.1|	888222	G|intergenic_region|MODIFIER|EC1118_1M3_5435g-END|EC1118_1M3_5435g-END|intergenic_region|EC1118_1M3_5435g-END|||n.888222A>G||||||,G|custom|MODIFIER|||CUSTOM&EC1118_PRJEA37863|gi|259148440|emb|FN393082.1||||n.888222A>G||||||	A	G	panel_of_normals	356	NA	79.74	38.33	A/A	265,0	0.02	A/G	67,13	0.172
E32E174	gi|259148148|emb|FN393079.1|	2274	A|downstream_gene_variant|MODIFIER|EC1118_1L32_0012g|EC1118_1L32_0012g|transcript|CAY81397|protein_coding||c.*300G>A|||||300|,A|intergenic_region|MODIFIER|EC1118_1L32_0012g-EC1118_1L32_0023g|EC1118_1L32_0012g-EC1118_1L32_0023g|intergenic_region|EC1118_1L32_0012g-EC1118_1L32_0023g|||n.2274G>A||||||,A|custom|MODIFIER|||CUSTOM&EC1118_PRJEA37863|gi|259148148|emb|FN393079.1||||n.2274G>A||||||	G	A	panel_of_normals	177	NA	37.58	42.03	G/G	125,0	0.038	G/A	24,17	0.41
E32E174	gi|259148148|emb|FN393079.1|	2447	GT|downstream_gene_variant|MODIFIER|EC1118_1L32_0012g|EC1118_1L32_0012g|transcript|CAY81397|protein_coding||c.*473_*474insT|||||474|,GT|intergenic_region|MODIFIER|EC1118_1L32_0012g-EC1118_1L32_0023g|EC1118_1L32_0012g-EC1118_1L32_0023g|intergenic_region|EC1118_1L32_0012g-EC1118_1L32_0023g|||n.2447_2448insT||||||,GT|custom|MODIFIER|||CUSTOM&EC1118_PRJEA37863|gi|259148148|emb|FN393079.1||||n.2447_24…	G	GT	panel_of_normals	208	TRUE	24.42	77.3	G/G	128,4	0.034	G/GT	49,23	0.324
E32E174	gi|259147931|emb|FN393078.1|	353681	A|upstream_gene_variant|MODIFIER|EC1118_1L10_tR(ACG)L|EC1118_1L10_tR(ACG)L|transcript|EC1118_1L10_tR(ACG)L-1|protein_coding||c.-66T>A|||||66|WARNING_TRANSCRIPT_INCOMPLETE,A|downstream_gene_variant|MODIFIER|tRNA|EBG00000987818|transcript|EBT00001983774|protein_coding||c.*66A>T|||||66|WARNING_TRANSCRIPT_INCOMPLETE,A|intergenic_region|MODIFIER|EC1118_1L10_1948g-tRNA|EC1118_1L10_1948g-EBG00000987818|…	T	A	panel_of_normals	194	NA	24.71	132.8	T/T	103,2	0.05	T/A	42,37	0.469
E32E174	gi|259147931|emb|FN393078.1|	353730	AGTATCACATCTAATATTCCGTGATAGTTT|upstream_gene_variant|MODIFIER|EC1118_1L10_tR(ACG)L|EC1118_1L10_tR(ACG)L|transcript|EC1118_1L10_tR(ACG)L-1|protein_coding||c.-17_-16insGTATCACATCTAATATTCCGTGATAGTTT|||||16|WARNING_TRANSCRIPT_INCOMPLETE,AGTATCACATCTAATATTCCGTGATAGTTT|downstream_gene_variant|MODIFIER|tRNA|EBG00000987818|transcript|EBT00001983774|protein_coding||c.*16_*17insAAACTATCACGGAATATTAGATGTGATA…	A	AGTATCACATCTAATATTCCGTGATAGTTT	panel_of_normals	260	NA	48.07	48.92	A/A	159,0	0.023	A/AGTATCACATCTAATATTCCGTGATAGTTT	74,15	0.175
E32E174	gi|259147085|emb|FN393074.1|	412906	A|intergenic_region|MODIFIER|EC1118_1I12_2586g-END|EC1118_1I12_2586g-END|intergenic_region|EC1118_1I12_2586g-END|||n.412906C>A||||||,A|custom|MODIFIER|||CUSTOM&EC1118_PRJEA37863|gi|259147085|emb|FN393074.1||||n.412906C>A||||||	C	A	panel_of_normals	1482	NA	382.97	34.69	C/C	1276,0	0.024	C/A	129,16	0.115
E32E174	gi|259145041|emb|FN393063.1|	1018998	TG|missense_variant|MODERATE|EC1118_1D0_6337g|EC1118_1D0_6337g|transcript|CAY78843|protein_coding|1/1|c.1405_1406delACinsCA|p.Thr469Gln|1406/1713|1405/1713|469/570||,TG|custom|MODIFIER|||CUSTOM&EC1118_PRJEA37863|gi|259145041|emb|FN393063.1||||n.1018998_1018999delGTinsTG||||||,TG|custom|MODIFIER|||CUSTOM&EC1118_PRJEA37863|YDR343C_CDS|||n.1018999_1018998delACinsCA||||||,TG|custom|MODIFIER|||CUSTOM&…	GT	TG	panel_of_normals	268	NA	40.94	33.4	GT/GT	136,0	0.17	GT/TG	48,11	0.196
E32E174	gi|259144874|emb|FN393062.1|	291378	C|downstream_gene_variant|MODIFIER|EC1118_1C17_1926g|EC1118_1C17_1926g|transcript|CAY78305|protein_coding||c.*341A>G|||||341|WARNING_TRANSCRIPT_NO_START_CODON,C|intergenic_region|MODIFIER|EC1118_1C17_1915g-EC1118_1C17_1926g|EC1118_1C17_1915g-EC1118_1C17_1926g|intergenic_region|EC1118_1C17_1915g-EC1118_1C17_1926g|||n.291378T>C||||||,C|custom|MODIFIER|||CUSTOM&EC1118_PRJEA37863|gi|259144874|emb|FN3…	T	C	panel_of_normals	223	NA	45.89	67.75	T/T	153,0	0.012	T/C	42,22	0.347
E32E174	gi|259149327|emb|FN394216.1|	889069	T|missense_variant|MODERATE|EC1118_1O4_5633g|EC1118_1O4_5633g|transcript|CAY86602|protein_coding|1/1|c.2035C>A|p.Pro679Thr|2035/2457|2035/2457|679/818||,T|custom|MODIFIER|||CUSTOM&EC1118_PRJEA37863|gi|259149327|emb|FN394216.1||||n.889069G>T||||||,T|custom|MODIFIER|||CUSTOM&EC1118_PRJEA37863|YOR322C_CDS|||n.889069C>A||||||,T|custom|MODIFIER|||CUSTOM&EC1118_PRJEA37863|YOR322C_EC1118|||n.889069C>A||…	G	T	PASS	502	NA	111.34	453.35	G/G	371,0	0.024	G/T	2,109	0.974
E32E174	gi|259147625|emb|FN393077.1|	507923	T|conservative_inframe_deletion|MODERATE|EC1118_1K5_3015g|EC1118_1K5_3015g|transcript|CAY81121|protein_coding|1/1|c.427_429delGGA|p.Gly143del|429/579|427/579|143/192||,T|upstream_gene_variant|MODIFIER|tRNA|EBG00000987791|transcript|EBT00001983733|protein_coding||c.-76_-74delGGA|||||74|WARNING_TRANSCRIPT_INCOMPLETE,T|upstream_gene_variant|MODIFIER|EC1118_1K5_3026g|EC1118_1K5_3026g|transcript|CAY81…	TTCC	T	PASS	140	NA	16.96	10.09	TTCC/TTCC	61,2	0.088	TTCC/T	51,11	0.162
E32E174	gi|259145824|emb|FN393067.1|	394519	G|missense_variant|MODERATE|EC1118_1E8_2608g|EC1118_1E8_2608g|transcript|CAY79308|protein_coding|1/1|c.1063A>G|p.Arg355Gly|1063/2430|1063/2430|355/809||,G|custom|MODIFIER|||CUSTOM&EC1118_PRJEA37863|gi|259145824|emb|FN393067.1||||n.394519A>G||||||,G|custom|MODIFIER|||CUSTOM&EC1118_PRJEA37863|YER125W_CDS|||n.394519A>G||||||,G|custom|MODIFIER|||CUSTOM&EC1118_PRJEA37863|YER125W_EC1118|||n.394519A>G||…	A	G	PASS	950	NA	251.93	141.11	A/A	840,0	0.019	A/G	38,41	0.517
E32E174	gi|259145041|emb|FN393063.1|	1018958	A|synonymous_variant|LOW|EC1118_1D0_6337g|EC1118_1D0_6337g|transcript|CAY78843|protein_coding|1/1|c.1446C>T|p.Phe482Phe|1446/1713|1446/1713|482/570||,A|custom|MODIFIER|||CUSTOM&EC1118_PRJEA37863|gi|259145041|emb|FN393063.1||||n.1018958G>A||||||,A|custom|MODIFIER|||CUSTOM&EC1118_PRJEA37863|YDR343C_CDS|||n.1018958C>T||||||,A|custom|MODIFIER|||CUSTOM&EC1118_PRJEA37863|YDR343C_EC1118|||n.1018958C>T||…	G	A	PASS	121	NA	17.16	59.34	G/G	57,0	4.501e-05	G/A	47,17	0.273
E33E17pop	gi|290771009|emb|FN393075.2|	19355	A|synonymous_variant|LOW|EC1118_1J11_0089g|EC1118_1J11_0089g|transcript|CAY80566|protein_coding|1/1|c.630C>T|p.Asp210Asp|630/1770|630/1770|210/589||,A|upstream_gene_variant|MODIFIER|EC1118_1J11_0100g|EC1118_1J11_0100g|transcript|CAY80567|protein_coding||c.-336G>A|||||336|,A|custom|MODIFIER|||CUSTOM&EC1118_PRJEA37863|gi|290771009|emb|FN393075.2||||n.19355G>A||||||,A|custom|MODIFIER|||CUSTOM&EC1118…	G	A	panel_of_normals	107	NA	19.3	40.48	G/G	77,1	0.025	G/A	18,11	0.387
E33E17pop	gi|290770991|emb|FN393083.2|	29731	T|upstream_gene_variant|MODIFIER|EC1118_1N18_0177g|EC1118_1N18_0177g|transcript|CAY82176|protein_coding||c.-455C>A|||||455|,T|intergenic_region|MODIFIER|EC1118_1N18_0177g-EC1118_1N18_0188g|EC1118_1N18_0177g-EC1118_1N18_0188g|intergenic_region|EC1118_1N18_0177g-EC1118_1N18_0188g|||n.29731G>T||||||,T|custom|MODIFIER|||CUSTOM&EC1118_PRJEA37863|gi|290770991|emb|FN393083.2||||n.29731G>T||||||	G	T	panel_of_normals	263	NA	58.86	36.35	G/G	208,1	0.009313	G/T	35,11	0.25
E33E17pop	gi|259149327|emb|FN394216.1|	574610	C|intergenic_region|MODIFIER|tRNA-EC1118_1O4_3565g|EBG00000987897-EC1118_1O4_3565g|intergenic_region|EBG00000987897-EC1118_1O4_3565g|||n.574610T>C||||||,C|custom|MODIFIER|||CUSTOM&EC1118_PRJEA37863|gi|259149327|emb|FN394216.1||||n.574610T>C||||||	T	C	panel_of_normals	591	NA	150.28	40.71	T/T	522,2	0.005434	T/C	50,14	0.227
E33E17pop	gi|259147931|emb|FN393078.1|	353681	A|upstream_gene_variant|MODIFIER|EC1118_1L10_tR(ACG)L|EC1118_1L10_tR(ACG)L|transcript|EC1118_1L10_tR(ACG)L-1|protein_coding||c.-66T>A|||||66|WARNING_TRANSCRIPT_INCOMPLETE,A|downstream_gene_variant|MODIFIER|tRNA|EBG00000987818|transcript|EBT00001983774|protein_coding||c.*66A>T|||||66|WARNING_TRANSCRIPT_INCOMPLETE,A|intergenic_region|MODIFIER|EC1118_1L10_1948g-tRNA|EC1118_1L10_1948g-EBG00000987818|…	T	A	panel_of_normals	161	NA	24.71	60.79	T/T	103,2	0.027	T/A	28,18	0.396
E33E17pop	gi|259147625|emb|FN393077.1|	654698	A|intergenic_region|MODIFIER|EC1118_1K5_3763g-END|EC1118_1K5_3763g-END|intergenic_region|EC1118_1K5_3763g-END|||n.654698G>A||||||,A|custom|MODIFIER|||CUSTOM&EC1118_PRJEA37863|gi|259147625|emb|FN393077.1||||n.654698G>A||||||,A|custom|MODIFIER|||CUSTOM&EC1118_PRJEA37863|YCLWomega2_EC1118|||n.654698C>T||||||,A|custom|MODIFIER|||CUSTOM&EC1118_PRJEA37863|YCLWTy5-1_EC1118|||n.654698C>T||||||	G	A	panel_of_normals	200	NA	9.03	157.71	G/G	30,0	0.031	G/A	112,49	0.304
E33E17pop	gi|259147520|emb|FN393076.1|	192287	T|synonymous_variant|LOW|EC1118_1J19_1189g|EC1118_1J19_1189g|transcript|CBK33702|protein_coding|1/1|c.192G>A|p.Leu64Leu|194/248|192/246|64/81||WARNING_TRANSCRIPT_NO_START_CODON,T|custom|MODIFIER|||CUSTOM&EC1118_PRJEA37863|gi|259147520|emb|FN393076.1||||n.192287C>T||||||	C	T	panel_of_normals	79	NA	13.84	38.22	C/C	46,0	0.02	C/T	19,12	0.394
E33E17pop	gi|259145819|emb|FN393065.1|	4414	T|intergenic_region|MODIFIER|EC1118_1E31_0001g-EC1118_1E31_0023g|EC1118_1E31_0001g-EC1118_1E31_0023g|intergenic_region|EC1118_1E31_0001g-EC1118_1E31_0023g|||n.4414G>T||||||,T|custom|MODIFIER|||CUSTOM&EC1118_PRJEA37863|gi|259145819|emb|FN393065.1||||n.4414G>T||||||	G	T	panel_of_normals	87	NA	11.38	39.35	G/G	38,0	0.023	G/T	24,13	0.359
E33E17pop	gi|259145041|emb|FN393063.1|	857646	C|upstream_gene_variant|MODIFIER|EC1118_1D0_tG(GCC)D2|EC1118_1D0_tG(GCC)D2|transcript|EC1118_1D0_tG(GCC)D2-1|protein_coding||c.-205_-190delACGTCTATCAACTAAT|||||205|WARNING_TRANSCRIPT_MULTIPLE_STOP_CODONS,C|upstream_gene_variant|MODIFIER|EC1118_1D0_5413g|EC1118_1D0_5413g|transcript|CAY78764|protein_coding||c.-507_-492delACGTCTATCAACTAAT|||||507|,C|downstream_gene_variant|MODIFIER|tRNA|EBG000009876…	CACGTCTATCAACTAAT	C	panel_of_normals	101	NA	12.94	68.12	CACGTCTATCAACTAAT/CACGTCTATCAACTAAT	43,0	0.022	CACGTCTATCAACTAAT/C	18,20	0.529
E33E17pop	gi|259144874|emb|FN393062.1|	291378	C|downstream_gene_variant|MODIFIER|EC1118_1C17_1926g|EC1118_1C17_1926g|transcript|CAY78305|protein_coding||c.*341A>G|||||341|WARNING_TRANSCRIPT_NO_START_CODON,C|intergenic_region|MODIFIER|EC1118_1C17_1915g-EC1118_1C17_1926g|EC1118_1C17_1915g-EC1118_1C17_1926g|intergenic_region|EC1118_1C17_1915g-EC1118_1C17_1926g|||n.291378T>C||||||,C|custom|MODIFIER|||CUSTOM&EC1118_PRJEA37863|gi|259144874|emb|FN3…	T	C	panel_of_normals	213	NA	45.19	73.41	T/T	153,1	0.006598	T/C	36,21	0.376
E33E17pop	gi|259149327|emb|FN394216.1|	889069	T|missense_variant|MODERATE|EC1118_1O4_5633g|EC1118_1O4_5633g|transcript|CAY86602|protein_coding|1/1|c.2035C>A|p.Pro679Thr|2035/2457|2035/2457|679/818||,T|custom|MODIFIER|||CUSTOM&EC1118_PRJEA37863|gi|259149327|emb|FN394216.1||||n.889069G>T||||||,T|custom|MODIFIER|||CUSTOM&EC1118_PRJEA37863|YOR322C_CDS|||n.889069C>A||||||,T|custom|MODIFIER|||CUSTOM&EC1118_PRJEA37863|YOR322C_EC1118|||n.889069C>A||…	G	T	PASS	463	NA	110.39	84.73	G/G	368,0	0.002654	G/T	51,25	0.335
E33E17pop	gi|259148440|emb|FN393082.1|	670753	T|stop_gained|HIGH|EC1118_1M3_4148g|EC1118_1M3_4148g|transcript|CAY82046|protein_coding|1/1|c.350C>A|p.Ser117*|350/2229|350/2229|117/742||,T|custom|MODIFIER|||CUSTOM&EC1118_PRJEA37863|gi|259148440|emb|FN393082.1||||n.670753G>T||||||,T|custom|MODIFIER|||CUSTOM&EC1118_PRJEA37863|YMR216C_CDS|||n.670753C>A||||||,T|custom|MODIFIER|||CUSTOM&EC1118_PRJEA37863|YMR216C_EC1118|||n.670753C>A||||||	G	T	PASS	1131	NA	313.85	87.72	G/G	1047,0	0.0009422	G/T	26,25	0.492
E33E17pop	gi|259146254|emb|FN393070.1|	422000	A|synonymous_variant|LOW|EC1118_1G1_2542g|EC1118_1G1_2542g|transcript|CAY79720|protein_coding|1/1|c.18C>A|p.Thr6Thr|18/1047|18/1047|6/348||,A|custom|MODIFIER|||CUSTOM&EC1118_PRJEA37863|gi|259146254|emb|FN393070.1||||n.422000C>A||||||,A|custom|MODIFIER|||CUSTOM&EC1118_PRJEA37863|YGL039W_CDS|||n.422000C>A||||||,A|custom|MODIFIER|||CUSTOM&EC1118_PRJEA37863|YGL039W_EC1118|||n.422000C>A||||||	C	A	PASS	267	NA	50.98	84.28	C/C	170,0	0.005724	C/A	65,25	0.284
E33E17pop	gi|259145824|emb|FN393067.1|	394519	G|missense_variant|MODERATE|EC1118_1E8_2608g|EC1118_1E8_2608g|transcript|CAY79308|protein_coding|1/1|c.1063A>G|p.Arg355Gly|1063/2430|1063/2430|355/809||,G|custom|MODIFIER|||CUSTOM&EC1118_PRJEA37863|gi|259145824|emb|FN393067.1||||n.394519A>G||||||,G|custom|MODIFIER|||CUSTOM&EC1118_PRJEA37863|YER125W_CDS|||n.394519A>G||||||,G|custom|MODIFIER|||CUSTOM&EC1118_PRJEA37863|YER125W_EC1118|||n.394519A>G||…	A	G	PASS	943	NA	251.93	62.32	A/A	840,0	0.001173	A/G	53,19	0.271
E33E17pop	gi|259145041|emb|FN393063.1|	1018958	A|synonymous_variant|LOW|EC1118_1D0_6337g|EC1118_1D0_6337g|transcript|CAY78843|protein_coding|1/1|c.1446C>T|p.Phe482Phe|1446/1713|1446/1713|482/570||,A|custom|MODIFIER|||CUSTOM&EC1118_PRJEA37863|gi|259145041|emb|FN393063.1||||n.1018958G>A||||||,A|custom|MODIFIER|||CUSTOM&EC1118_PRJEA37863|YDR343C_CDS|||n.1018958C>T||||||,A|custom|MODIFIER|||CUSTOM&EC1118_PRJEA37863|YDR343C_EC1118|||n.1018958C>T||…	G	A	PASS	105	NA	17.16	44.81	G/G	57,0	0.017	G/A	34,13	0.286
E33E179	gi|290771009|emb|FN393075.2|	19355	A|synonymous_variant|LOW|EC1118_1J11_0089g|EC1118_1J11_0089g|transcript|CAY80566|protein_coding|1/1|c.630C>T|p.Asp210Asp|630/1770|630/1770|210/589||,A|upstream_gene_variant|MODIFIER|EC1118_1J11_0100g|EC1118_1J11_0100g|transcript|CAY80567|protein_coding||c.-336G>A|||||336|,A|custom|MODIFIER|||CUSTOM&EC1118_PRJEA37863|gi|290771009|emb|FN393075.2||||n.19355G>A||||||,A|custom|MODIFIER|||CUSTOM&EC1118…	G	A	panel_of_normals	114	NA	19.3	59.96	G/G	77,1	0.025	G/A	19,16	0.459
E33E179	gi|290770991|emb|FN393083.2|	29731	T|upstream_gene_variant|MODIFIER|EC1118_1N18_0177g|EC1118_1N18_0177g|transcript|CAY82176|protein_coding||c.-455C>A|||||455|,T|intergenic_region|MODIFIER|EC1118_1N18_0177g-EC1118_1N18_0188g|EC1118_1N18_0177g-EC1118_1N18_0188g|intergenic_region|EC1118_1N18_0177g-EC1118_1N18_0188g|||n.29731G>T||||||,T|custom|MODIFIER|||CUSTOM&EC1118_PRJEA37863|gi|290770991|emb|FN393083.2||||n.29731G>T||||||	G	T	panel_of_normals	323	NA	58.86	112.41	G/G	208,1	0.009313	G/T	67,34	0.338
E33E179	gi|259147931|emb|FN393078.1|	353681	A|upstream_gene_variant|MODIFIER|EC1118_1L10_tR(ACG)L|EC1118_1L10_tR(ACG)L|transcript|EC1118_1L10_tR(ACG)L-1|protein_coding||c.-66T>A|||||66|WARNING_TRANSCRIPT_INCOMPLETE,A|downstream_gene_variant|MODIFIER|tRNA|EBG00000987818|transcript|EBT00001983774|protein_coding||c.*66A>T|||||66|WARNING_TRANSCRIPT_INCOMPLETE,A|intergenic_region|MODIFIER|EC1118_1L10_1948g-tRNA|EC1118_1L10_1948g-EBG00000987818|…	T	A	panel_of_normals	190	NA	24.71	109.61	T/T	103,2	0.027	T/A	45,33	0.425
E33E179	gi|259147625|emb|FN393077.1|	654698	A|intergenic_region|MODIFIER|EC1118_1K5_3763g-END|EC1118_1K5_3763g-END|intergenic_region|EC1118_1K5_3763g-END|||n.654698G>A||||||,A|custom|MODIFIER|||CUSTOM&EC1118_PRJEA37863|gi|259147625|emb|FN393077.1||||n.654698G>A||||||,A|custom|MODIFIER|||CUSTOM&EC1118_PRJEA37863|YCLWomega2_EC1118|||n.654698C>T||||||,A|custom|MODIFIER|||CUSTOM&EC1118_PRJEA37863|YCLWTy5-1_EC1118|||n.654698C>T||||||	G	A	panel_of_normals	347	NA	9.03	450.29	G/G	30,0	0.031	G/A	180,126	0.413
E33E179	gi|259147520|emb|FN393076.1|	192287	T|synonymous_variant|LOW|EC1118_1J19_1189g|EC1118_1J19_1189g|transcript|CBK33702|protein_coding|1/1|c.192G>A|p.Leu64Leu|194/248|192/246|64/81||WARNING_TRANSCRIPT_NO_START_CODON,T|custom|MODIFIER|||CUSTOM&EC1118_PRJEA37863|gi|259147520|emb|FN393076.1||||n.192287C>T||||||	C	T	panel_of_normals	83	NA	13.84	37.27	C/C	46,0	0.02	C/T	24,11	0.324
E33E179	gi|259146117|emb|FN393068.1|	39313	TTATAG|downstream_gene_variant|MODIFIER|EC1118_1F14_0177g|EC1118_1F14_0177g|transcript|CAY79390|protein_coding||c.*213_*214insCTATA|||||213|,TTATAG|intergenic_region|MODIFIER|EC1118_1F14_0155g-EC1118_1F14_0177g|EC1118_1F14_0155g-EC1118_1F14_0177g|intergenic_region|EC1118_1F14_0155g-EC1118_1F14_0177g|||n.39313_39314insTATAG||||||,TTATAG|custom|MODIFIER|||CUSTOM&EC1118_PRJEA37863|gi|259146117|emb|F…	T	TTATAG	panel_of_normals	286	NA	6.67	745.8	T/T	64,3	0.058	T/TTATAG	42,177	0.805
E33E179	gi|259145819|emb|FN393065.1|	4414	T|intergenic_region|MODIFIER|EC1118_1E31_0001g-EC1118_1E31_0023g|EC1118_1E31_0001g-EC1118_1E31_0023g|intergenic_region|EC1118_1E31_0001g-EC1118_1E31_0023g|||n.4414G>T||||||,T|custom|MODIFIER|||CUSTOM&EC1118_PRJEA37863|gi|259145819|emb|FN393065.1||||n.4414G>T||||||	G	T	panel_of_normals	116	NA	11.38	64.93	G/G	38,0	0.023	G/T	45,20	0.313
E33E179	gi|259145041|emb|FN393063.1|	857646	C|upstream_gene_variant|MODIFIER|EC1118_1D0_tG(GCC)D2|EC1118_1D0_tG(GCC)D2|transcript|EC1118_1D0_tG(GCC)D2-1|protein_coding||c.-205_-190delACGTCTATCAACTAAT|||||205|WARNING_TRANSCRIPT_MULTIPLE_STOP_CODONS,C|upstream_gene_variant|MODIFIER|EC1118_1D0_5413g|EC1118_1D0_5413g|transcript|CAY78764|protein_coding||c.-507_-492delACGTCTATCAACTAAT|||||507|,C|downstream_gene_variant|MODIFIER|tRNA|EBG000009876…	CACGTCTATCAACTAAT	C	panel_of_normals	99	NA	12.34	55.88	CACGTCTATCAACTAAT/CACGTCTATCAACTAAT	41,0	0.023	CACGTCTATCAACTAAT/C	29,16	0.364
E33E179	gi|259148440|emb|FN393082.1|	670753	T|stop_gained|HIGH|EC1118_1M3_4148g|EC1118_1M3_4148g|transcript|CAY82046|protein_coding|1/1|c.350C>A|p.Ser117*|350/2229|350/2229|117/742||,T|custom|MODIFIER|||CUSTOM&EC1118_PRJEA37863|gi|259148440|emb|FN393082.1||||n.670753G>T||||||,T|custom|MODIFIER|||CUSTOM&EC1118_PRJEA37863|YMR216C_CDS|||n.670753C>A||||||,T|custom|MODIFIER|||CUSTOM&EC1118_PRJEA37863|YMR216C_EC1118|||n.670753C>A||||||	G	T	PASS	1202	NA	313.54	497.33	G/G	1046,0	0.0009427	G/T	0,119	0.992
E33E179	gi|259146254|emb|FN393070.1|	422000	A|synonymous_variant|LOW|EC1118_1G1_2542g|EC1118_1G1_2542g|transcript|CAY79720|protein_coding|1/1|c.18C>A|p.Thr6Thr|18/1047|18/1047|6/348||,A|custom|MODIFIER|||CUSTOM&EC1118_PRJEA37863|gi|259146254|emb|FN393070.1||||n.422000C>A||||||,A|custom|MODIFIER|||CUSTOM&EC1118_PRJEA37863|YGL039W_CDS|||n.422000C>A||||||,A|custom|MODIFIER|||CUSTOM&EC1118_PRJEA37863|YGL039W_EC1118|||n.422000C>A||||||	C	A	PASS	294	NA	50.98	206.18	C/C	170,0	0.005724	C/A	57,57	0.501
E33E179	gi|259145041|emb|FN393063.1|	1018958	A|synonymous_variant|LOW|EC1118_1D0_6337g|EC1118_1D0_6337g|transcript|CAY78843|protein_coding|1/1|c.1446C>T|p.Phe482Phe|1446/1713|1446/1713|482/570||,A|custom|MODIFIER|||CUSTOM&EC1118_PRJEA37863|gi|259145041|emb|FN393063.1||||n.1018958G>A||||||,A|custom|MODIFIER|||CUSTOM&EC1118_PRJEA37863|YDR343C_CDS|||n.1018958C>T||||||,A|custom|MODIFIER|||CUSTOM&EC1118_PRJEA37863|YDR343C_EC1118|||n.1018958C>T||…	G	A	PASS	123	NA	17.16	51.19	G/G	57,0	0.017	G/A	50,15	0.239
E31G321	gi|259147931|emb|FN393078.1|	353681	A|upstream_gene_variant|MODIFIER|EC1118_1L10_tR(ACG)L|EC1118_1L10_tR(ACG)L|transcript|EC1118_1L10_tR(ACG)L-1|protein_coding||c.-66T>A|||||66|WARNING_TRANSCRIPT_INCOMPLETE,A|downstream_gene_variant|MODIFIER|tRNA|EBG00000987818|transcript|EBT00001983774|protein_coding||c.*66A>T|||||66|WARNING_TRANSCRIPT_INCOMPLETE,A|intergenic_region|MODIFIER|EC1118_1L10_1948g-tRNA|EC1118_1L10_1948g-EBG00000987818|…	T	A	panel_of_normals	159	NA	25.31	38.81	T/T	105,2	0.026	T/A	32,12	0.282
E31G321	gi|259147625|emb|FN393077.1|	654698	A|intergenic_region|MODIFIER|EC1118_1K5_3763g-END|EC1118_1K5_3763g-END|intergenic_region|EC1118_1K5_3763g-END|||n.654698G>A||||||,A|custom|MODIFIER|||CUSTOM&EC1118_PRJEA37863|gi|259147625|emb|FN393077.1||||n.654698G>A||||||,A|custom|MODIFIER|||CUSTOM&EC1118_PRJEA37863|YCLWomega2_EC1118|||n.654698C>T||||||,A|custom|MODIFIER|||CUSTOM&EC1118_PRJEA37863|YCLWTy5-1_EC1118|||n.654698C>T||||||	G	A	panel_of_normals	322	NA	9.03	327.39	G/G	30,0	0.031	G/A	186,93	0.334
E31G321	gi|259146254|emb|FN393070.1|	483551	GCCCCCCCC|frameshift_variant|HIGH|EC1118_1G1_2927g|EC1118_1G1_2927g|transcript|CAY79754|protein_coding|1/1|c.85_92dupCCCCCCCC|p.Arg32fs|93/111|93/111|31/36||INFO_REALIGN_3_PRIME,GCCCCCCCC|upstream_gene_variant|MODIFIER|EC1118_1G1_2938g|EC1118_1G1_2938g|transcript|CAY79755|protein_coding||c.-418_-417insCCCCCCCC|||||417|,GCCCCCCCC|custom|MODIFIER|||CUSTOM&EC1118_PRJEA37863|gi|259146254|emb|FN393070…	G	GCCCCCCCC	panel_of_normals	127	TRUE	13.82	20.36	G/G	59,1	0.031	G/GCCCCCCCC	26,13	0.339
E31G321	gi|259145041|emb|FN393063.1|	857646	C|upstream_gene_variant|MODIFIER|EC1118_1D0_tG(GCC)D2|EC1118_1D0_tG(GCC)D2|transcript|EC1118_1D0_tG(GCC)D2-1|protein_coding||c.-205_-190delACGTCTATCAACTAAT|||||205|WARNING_TRANSCRIPT_MULTIPLE_STOP_CODONS,C|upstream_gene_variant|MODIFIER|EC1118_1D0_5413g|EC1118_1D0_5413g|transcript|CAY78764|protein_coding||c.-507_-492delACGTCTATCAACTAAT|||||507|,C|downstream_gene_variant|MODIFIER|tRNA|EBG000009876…	CACGTCTATCAACTAAT	C	panel_of_normals	73	NA	12.64	37.06	CACGTCTATCAACTAAT/CACGTCTATCAACTAAT	42,0	0.023	CACGTCTATCAACTAAT/C	8,11	0.577
E31G32pop	gi|290770991|emb|FN393083.2|	206998	T|upstream_gene_variant|MODIFIER|EC1118_1N18_1222g|EC1118_1N18_1222g|transcript|CAY82266|protein_coding||c.-471G>A|||||471|,T|intergenic_region|MODIFIER|EC1118_1N18_1222g-EC1118_1N18_1233g|EC1118_1N18_1222g-EC1118_1N18_1233g|intergenic_region|EC1118_1N18_1222g-EC1118_1N18_1233g|||n.206998C>T||||||,T|custom|MODIFIER|||CUSTOM&EC1118_PRJEA37863|gi|290770991|emb|FN393083.2||||n.206998C>T||||||	C	T	panel_of_normals	217	NA	51.98	47.29	C/C	174,0	0.005644	C/T	23,15	0.4
E31G32pop	gi|259147931|emb|FN393078.1|	353681	A|upstream_gene_variant|MODIFIER|EC1118_1L10_tR(ACG)L|EC1118_1L10_tR(ACG)L|transcript|EC1118_1L10_tR(ACG)L-1|protein_coding||c.-66T>A|||||66|WARNING_TRANSCRIPT_INCOMPLETE,A|downstream_gene_variant|MODIFIER|tRNA|EBG00000987818|transcript|EBT00001983774|protein_coding||c.*66A>T|||||66|WARNING_TRANSCRIPT_INCOMPLETE,A|intergenic_region|MODIFIER|EC1118_1L10_1948g-tRNA|EC1118_1L10_1948g-EBG00000987818|…	T	A	panel_of_normals	274	NA	25.31	130.43	T/T	105,2	0.026	T/A	111,44	0.287
E31G32pop	gi|259147520|emb|FN393076.1|	192287	T|synonymous_variant|LOW|EC1118_1J19_1189g|EC1118_1J19_1189g|transcript|CBK33702|protein_coding|1/1|c.192G>A|p.Leu64Leu|194/248|192/246|64/81||WARNING_TRANSCRIPT_NO_START_CODON,T|custom|MODIFIER|||CUSTOM&EC1118_PRJEA37863|gi|259147520|emb|FN393076.1||||n.192287C>T||||||	C	T	panel_of_normals	132	NA	12.34	95.15	C/C	41,0	0.023	C/T	57,30	0.347
E31G32pop	gi|259146254|emb|FN393070.1|	1041792	T|synonymous_variant|LOW|EC1118_1G1_6348g|EC1118_1G1_6348g|transcript|CAY80051|protein_coding|1/1|c.297C>T|p.Ser99Ser|297/363|297/363|99/120||,T|upstream_gene_variant|MODIFIER|EC1118_1G1_6337g|EC1118_1G1_6337g|transcript|CAY80050|protein_coding||c.-256G>A|||||256|,T|custom|MODIFIER|||CUSTOM&EC1118_PRJEA37863|gi|259146254|emb|FN393070.1||||n.1041792C>T||||||,T|custom|MODIFIER|||CUSTOM&EC1118_PRJEA…	C	T	panel_of_normals	134	NA	11.72	101.25	C/C	95,4	0.05	C/T	8,25	0.743
E31G32pop	gi|259146254|emb|FN393070.1|	1041816	T|synonymous_variant|LOW|EC1118_1G1_6348g|EC1118_1G1_6348g|transcript|CAY80051|protein_coding|1/1|c.321C>T|p.Ser107Ser|321/363|321/363|107/120||,T|upstream_gene_variant|MODIFIER|EC1118_1G1_6337g|EC1118_1G1_6337g|transcript|CAY80050|protein_coding||c.-280G>A|||||280|,T|custom|MODIFIER|||CUSTOM&EC1118_PRJEA37863|gi|259146254|emb|FN393070.1||||n.1041816C>T||||||,T|custom|MODIFIER|||CUSTOM&EC1118_PRJ…	C	T	panel_of_normals	62	NA	8.07	79.72	C/C	41,1	0.045	C/T	0,18	0.95
E31G32pop	gi|259148440|emb|FN393082.1|	737244	A|missense_variant|MODERATE|EC1118_1M3_4522g|EC1118_1M3_4522g|transcript|CAY82079|protein_coding|1/1|c.836C>T|p.Ser279Phe|836/4689|836/4689|279/1562||,A|custom|MODIFIER|||CUSTOM&EC1118_PRJEA37863|gi|259148440|emb|FN393082.1||||n.737244G>A||||||,A|custom|MODIFIER|||CUSTOM&EC1118_PRJEA37863|YMR247C_CDS|||n.737244C>T||||||,A|custom|MODIFIER|||CUSTOM&EC1118_PRJEA37863|YMR247C_EC1118|||n.737244C>T||||…	G	A	PASS	295	NA	25.23	385.95	G/G	84,0	0.012	G/A	100,109	0.52
E31G32pop	gi|259147931|emb|FN393078.1|	402951	T|conservative_inframe_deletion|MODERATE|EC1118_1L10_2256g|EC1118_1L10_2256g|transcript|CAY81375|protein_coding|1/1|c.94_96delCAG|p.Gln32del|94/324|94/324|32/107||,T|upstream_gene_variant|MODIFIER|EC1118_1L10_2245g|EC1118_1L10_2245g|transcript|CAY81374|protein_coding||c.-96_-94delCTG|||||94|,T|upstream_gene_variant|MODIFIER|EC1118_1L10_2267g|EC1118_1L10_2267g|transcript|CAY81376|protein_coding||c…	TCAG	T	PASS	121	NA	6.62	36.28	TCAG/TCAG	22,0	0.037	TCAG/T	54,13	0.201
E31G32pop2	gi|290770991|emb|FN393083.2|	206998	T|upstream_gene_variant|MODIFIER|EC1118_1N18_1222g|EC1118_1N18_1222g|transcript|CAY82266|protein_coding||c.-471G>A|||||471|,T|intergenic_region|MODIFIER|EC1118_1N18_1222g-EC1118_1N18_1233g|EC1118_1N18_1222g-EC1118_1N18_1233g|intergenic_region|EC1118_1N18_1222g-EC1118_1N18_1233g|||n.206998C>T||||||,T|custom|MODIFIER|||CUSTOM&EC1118_PRJEA37863|gi|290770991|emb|FN393083.2||||n.206998C>T||||||	C	T	panel_of_normals	233	NA	52.89	40.14	C/C	177,0	0.00555	C/T	37,13	0.269
E31G32pop2	gi|259147931|emb|FN393078.1|	353681	A|upstream_gene_variant|MODIFIER|EC1118_1L10_tR(ACG)L|EC1118_1L10_tR(ACG)L|transcript|EC1118_1L10_tR(ACG)L-1|protein_coding||c.-66T>A|||||66|WARNING_TRANSCRIPT_INCOMPLETE,A|downstream_gene_variant|MODIFIER|tRNA|EBG00000987818|transcript|EBT00001983774|protein_coding||c.*66A>T|||||66|WARNING_TRANSCRIPT_INCOMPLETE,A|intergenic_region|MODIFIER|EC1118_1L10_1948g-tRNA|EC1118_1L10_1948g-EBG00000987818|…	T	A	panel_of_normals	212	NA	25.31	72.4	T/T	105,2	0.026	T/A	68,25	0.274
E32G321	gi|290770991|emb|FN393083.2|	206866	T|upstream_gene_variant|MODIFIER|EC1118_1N18_1222g|EC1118_1N18_1222g|transcript|CAY82266|protein_coding||c.-339C>A|||||339|,T|intergenic_region|MODIFIER|EC1118_1N18_1222g-EC1118_1N18_1233g|EC1118_1N18_1222g-EC1118_1N18_1233g|intergenic_region|EC1118_1N18_1222g-EC1118_1N18_1233g|||n.206866G>T||||||,T|custom|MODIFIER|||CUSTOM&EC1118_PRJEA37863|gi|290770991|emb|FN393083.2||||n.206866G>T||||||	G	T	panel_of_normals	135	NA	20.49	40.82	G/G	78,2	0.024	G/T	28,16	0.366
E32G321	gi|290770991|emb|FN393083.2|	206998	T|upstream_gene_variant|MODIFIER|EC1118_1N18_1222g|EC1118_1N18_1222g|transcript|CAY82266|protein_coding||c.-471G>A|||||471|,T|intergenic_region|MODIFIER|EC1118_1N18_1222g-EC1118_1N18_1233g|EC1118_1N18_1222g-EC1118_1N18_1233g|intergenic_region|EC1118_1N18_1222g-EC1118_1N18_1233g|||n.206998C>T||||||,T|custom|MODIFIER|||CUSTOM&EC1118_PRJEA37863|gi|290770991|emb|FN393083.2||||n.206998C>T||||||	C	T	panel_of_normals	218	NA	51.98	45.82	C/C	174,0	0.005644	C/T	23,15	0.398
E32G321	gi|259148152|emb|FN393080.1|	499736	T|upstream_gene_variant|MODIFIER|EC1118_1L7_3202g|EC1118_1L7_3202g|transcript|CAY81658|protein_coding||c.-141G>A|||||141|,T|downstream_gene_variant|MODIFIER|EC1118_1L7_3213g|EC1118_1L7_3213g|transcript|CAY81659|protein_coding||c.*234G>A|||||234|,T|intergenic_region|MODIFIER|EC1118_1L7_3202g-EC1118_1L7_3213g|EC1118_1L7_3202g-EC1118_1L7_3213g|intergenic_region|EC1118_1L7_3202g-EC1118_1L7_3213g|||n.…	C	T	panel_of_normals	122	NA	6.01	38.39	C/C	20,0	0.043	C/T	64,17	0.215
E32G321	gi|259148148|emb|FN393079.1|	2274	A|downstream_gene_variant|MODIFIER|EC1118_1L32_0012g|EC1118_1L32_0012g|transcript|CAY81397|protein_coding||c.*300G>A|||||300|,A|intergenic_region|MODIFIER|EC1118_1L32_0012g-EC1118_1L32_0023g|EC1118_1L32_0012g-EC1118_1L32_0023g|intergenic_region|EC1118_1L32_0012g-EC1118_1L32_0023g|||n.2274G>A||||||,A|custom|MODIFIER|||CUSTOM&EC1118_PRJEA37863|gi|259148148|emb|FN393079.1||||n.2274G>A||||||	G	A	panel_of_normals	292	NA	37.88	65.87	G/G	126,0	0.007569	G/A	118,31	0.203
E32G321	gi|259147931|emb|FN393078.1|	353681	A|upstream_gene_variant|MODIFIER|EC1118_1L10_tR(ACG)L|EC1118_1L10_tR(ACG)L|transcript|EC1118_1L10_tR(ACG)L-1|protein_coding||c.-66T>A|||||66|WARNING_TRANSCRIPT_INCOMPLETE,A|downstream_gene_variant|MODIFIER|tRNA|EBG00000987818|transcript|EBT00001983774|protein_coding||c.*66A>T|||||66|WARNING_TRANSCRIPT_INCOMPLETE,A|intergenic_region|MODIFIER|EC1118_1L10_1948g-tRNA|EC1118_1L10_1948g-EBG00000987818|…	T	A	panel_of_normals	239	NA	25.31	62.18	T/T	105,2	0.026	T/A	95,24	0.204
E32G321	gi|259147931|emb|FN393078.1|	402952	T|stop_gained|HIGH|EC1118_1L10_2256g|EC1118_1L10_2256g|transcript|CAY81375|protein_coding|1/1|c.94C>T|p.Gln32*|94/324|94/324|32/107||,T|upstream_gene_variant|MODIFIER|EC1118_1L10_2245g|EC1118_1L10_2245g|transcript|CAY81374|protein_coding||c.-94G>A|||||94|,T|upstream_gene_variant|MODIFIER|EC1118_1L10_2267g|EC1118_1L10_2267g|transcript|CAY81376|protein_coding||c.-113C>T|||||113|,T|custom|MODIFIER||…	C	T	panel_of_normals	111	NA	6.01	12.04	C/C	20,0	0.04	C/T	45,16	0.242
E32G321	gi|259147520|emb|FN393076.1|	192287	T|synonymous_variant|LOW|EC1118_1J19_1189g|EC1118_1J19_1189g|transcript|CBK33702|protein_coding|1/1|c.192G>A|p.Leu64Leu|194/248|192/246|64/81||WARNING_TRANSCRIPT_NO_START_CODON,T|custom|MODIFIER|||CUSTOM&EC1118_PRJEA37863|gi|259147520|emb|FN393076.1||||n.192287C>T||||||	C	T	panel_of_normals	119	NA	12.94	111.99	C/C	43,0	0.022	C/T	41,32	0.442
E32G321	gi|259149882|emb|FN394217.1|	337131	T|upstream_gene_variant|MODIFIER|EC1118_1P2_1959g|EC1118_1P2_1959g|transcript|CAY86858|protein_coding||c.-98T>A|||||98|,T|downstream_gene_variant|MODIFIER|EC1118_1P2_1970g|EC1118_1P2_1970g|transcript|CAY86859|protein_coding||c.*499T>A|||||499|,T|intergenic_region|MODIFIER|EC1118_1P2_1959g-EC1118_1P2_1970g|EC1118_1P2_1959g-EC1118_1P2_1970g|intergenic_region|EC1118_1P2_1959g-EC1118_1P2_1970g|||n.33…	A	T	PASS	235	NA	46.82	16.48	A/A	160,1	0.006337	A/T	39,14	0.254
E33G3213	gi|290770991|emb|FN393083.2|	206866	T|upstream_gene_variant|MODIFIER|EC1118_1N18_1222g|EC1118_1N18_1222g|transcript|CAY82266|protein_coding||c.-339C>A|||||339|,T|intergenic_region|MODIFIER|EC1118_1N18_1222g-EC1118_1N18_1233g|EC1118_1N18_1222g-EC1118_1N18_1233g|intergenic_region|EC1118_1N18_1222g-EC1118_1N18_1233g|||n.206866G>T||||||,T|custom|MODIFIER|||CUSTOM&EC1118_PRJEA37863|gi|290770991|emb|FN393083.2||||n.206866G>T||||||	G	T	panel_of_normals	119	NA	20.49	30.72	G/G	78,2	0.024	G/T	21,11	0.349
E33G3213	gi|259147931|emb|FN393078.1|	353681	A|upstream_gene_variant|MODIFIER|EC1118_1L10_tR(ACG)L|EC1118_1L10_tR(ACG)L|transcript|EC1118_1L10_tR(ACG)L-1|protein_coding||c.-66T>A|||||66|WARNING_TRANSCRIPT_INCOMPLETE,A|downstream_gene_variant|MODIFIER|tRNA|EBG00000987818|transcript|EBT00001983774|protein_coding||c.*66A>T|||||66|WARNING_TRANSCRIPT_INCOMPLETE,A|intergenic_region|MODIFIER|EC1118_1L10_1948g-tRNA|EC1118_1L10_1948g-EBG00000987818|…	T	A	panel_of_normals	290	NA	25.31	119.65	T/T	105,2	0.026	T/A	128,41	0.244
E33G3213	gi|259147931|emb|FN393078.1|	354728	TA|intergenic_region|MODIFIER|tRNA-EC1118_1L10_1970g|EBG00000987818-EC1118_1L10_1970g|intergenic_region|EBG00000987818-EC1118_1L10_1970g|||n.354728_354729delCGinsTA||||||,TA|custom|MODIFIER|||CUSTOM&EC1118_PRJEA37863|gi|259147931|emb|FN393078.1||||n.354728_354729delCGinsTA||||||	CG	TA	panel_of_normals	898	NA	88	97.11	CG/CG	471,14	0.029	CG/TA	57,27	0.316
E33G3213	gi|259147625|emb|FN393077.1|	654698	A|intergenic_region|MODIFIER|EC1118_1K5_3763g-END|EC1118_1K5_3763g-END|intergenic_region|EC1118_1K5_3763g-END|||n.654698G>A||||||,A|custom|MODIFIER|||CUSTOM&EC1118_PRJEA37863|gi|259147625|emb|FN393077.1||||n.654698G>A||||||,A|custom|MODIFIER|||CUSTOM&EC1118_PRJEA37863|YCLWomega2_EC1118|||n.654698C>T||||||,A|custom|MODIFIER|||CUSTOM&EC1118_PRJEA37863|YCLWTy5-1_EC1118|||n.654698C>T||||||	G	A	panel_of_normals	570	NA	9.03	618.83	G/G	30,0	0.031	G/A	339,174	0.34
E33G3213	gi|259147520|emb|FN393076.1|	192287	T|synonymous_variant|LOW|EC1118_1J19_1189g|EC1118_1J19_1189g|transcript|CBK33702|protein_coding|1/1|c.192G>A|p.Leu64Leu|194/248|192/246|64/81||WARNING_TRANSCRIPT_NO_START_CODON,T|custom|MODIFIER|||CUSTOM&EC1118_PRJEA37863|gi|259147520|emb|FN393076.1||||n.192287C>T||||||	C	T	panel_of_normals	124	NA	13.84	55.3	C/C	46,0	0.02	C/T	58,18	0.243
E33G3213	gi|259148440|emb|FN393082.1|	656154	A|downstream_gene_variant|MODIFIER|EC1118_1M3_4060g|EC1118_1M3_4060g|transcript|CAY82039|protein_coding||c.*285G>A|||||285|,A|intergenic_region|MODIFIER|EC1118_1M3_4060g-EC1118_1M3_4082g|EC1118_1M3_4060g-EC1118_1M3_4082g|intergenic_region|EC1118_1M3_4060g-EC1118_1M3_4082g|||n.656154G>A||||||,A|custom|MODIFIER|||CUSTOM&EC1118_PRJEA37863|gi|259148440|emb|FN393082.1||||n.656154G>A||||||	G	A	PASS	410	NA	71.91	268.61	G/G	242,1	0.004109	G/A	82,73	0.471
E33G321pop	gi|290771009|emb|FN393075.2|	19355	A|synonymous_variant|LOW|EC1118_1J11_0089g|EC1118_1J11_0089g|transcript|CAY80566|protein_coding|1/1|c.630C>T|p.Asp210Asp|630/1770|630/1770|210/589||,A|upstream_gene_variant|MODIFIER|EC1118_1J11_0100g|EC1118_1J11_0100g|transcript|CAY80567|protein_coding||c.-336G>A|||||336|,A|custom|MODIFIER|||CUSTOM&EC1118_PRJEA37863|gi|290771009|emb|FN393075.2||||n.19355G>A||||||,A|custom|MODIFIER|||CUSTOM&EC1118…	G	A	panel_of_normals	105	NA	19.7	48.6	G/G	77,1	0.025	G/A	14,13	0.483
E33G321pop	gi|290770991|emb|FN393083.2|	206866	T|upstream_gene_variant|MODIFIER|EC1118_1N18_1222g|EC1118_1N18_1222g|transcript|CAY82266|protein_coding||c.-339C>A|||||339|,T|intergenic_region|MODIFIER|EC1118_1N18_1222g-EC1118_1N18_1233g|EC1118_1N18_1222g-EC1118_1N18_1233g|intergenic_region|EC1118_1N18_1222g-EC1118_1N18_1233g|||n.206866G>T||||||,T|custom|MODIFIER|||CUSTOM&EC1118_PRJEA37863|gi|290770991|emb|FN393083.2||||n.206866G>T||||||	G	T	panel_of_normals	126	NA	20.49	26.83	G/G	78,2	0.024	G/T	25,11	0.304
E33G321pop	gi|259147931|emb|FN393078.1|	353681	A|upstream_gene_variant|MODIFIER|EC1118_1L10_tR(ACG)L|EC1118_1L10_tR(ACG)L|transcript|EC1118_1L10_tR(ACG)L-1|protein_coding||c.-66T>A|||||66|WARNING_TRANSCRIPT_INCOMPLETE,A|downstream_gene_variant|MODIFIER|tRNA|EBG00000987818|transcript|EBT00001983774|protein_coding||c.*66A>T|||||66|WARNING_TRANSCRIPT_INCOMPLETE,A|intergenic_region|MODIFIER|EC1118_1L10_1948g-tRNA|EC1118_1L10_1948g-EBG00000987818|…	T	A	panel_of_normals	263	NA	25.35	96.77	T/T	105,2	0.026	T/A	103,37	0.266
E33G321pop	gi|259147520|emb|FN393076.1|	192287	T|synonymous_variant|LOW|EC1118_1J19_1189g|EC1118_1J19_1189g|transcript|CBK33702|protein_coding|1/1|c.192G>A|p.Leu64Leu|194/248|192/246|64/81||WARNING_TRANSCRIPT_NO_START_CODON,T|custom|MODIFIER|||CUSTOM&EC1118_PRJEA37863|gi|259147520|emb|FN393076.1||||n.192287C>T||||||	C	T	panel_of_normals	118	NA	12.94	83.64	C/C	43,0	0.022	C/T	44,25	0.366
E31E3283	gi|259147520|emb|FN393076.1|	192287	T|synonymous_variant|LOW|EC1118_1J19_1189g|EC1118_1J19_1189g|transcript|CBK33702|protein_coding|1/1|c.192G>A|p.Leu64Leu|194/248|192/246|64/81||WARNING_TRANSCRIPT_NO_START_CODON,T|custom|MODIFIER|||CUSTOM&EC1118_PRJEA37863|gi|259147520|emb|FN393076.1||||n.192287C>T||||||	C	T	panel_of_normals	137	NA	13.84	102.17	C/C	46,0	0.02	C/T	57,30	0.348
E31E3283	gi|259149327|emb|FN394216.1|	889069	T|missense_variant|MODERATE|EC1118_1O4_5633g|EC1118_1O4_5633g|transcript|CAY86602|protein_coding|1/1|c.2035C>A|p.Pro679Thr|2035/2457|2035/2457|679/818||,T|custom|MODIFIER|||CUSTOM&EC1118_PRJEA37863|gi|259149327|emb|FN394216.1||||n.889069G>T||||||,T|custom|MODIFIER|||CUSTOM&EC1118_PRJEA37863|YOR322C_CDS|||n.889069C>A||||||,T|custom|MODIFIER|||CUSTOM&EC1118_PRJEA37863|YOR322C_EC1118|||n.889069C>A||…	G	T	PASS	578	NA	111.3	775.11	G/G	371,0	0.002633	G/T	0,183	0.995
E31E3283	gi|259148152|emb|FN393080.1|	543838	A|synonymous_variant|LOW|EC1118_1L7_3444g|EC1118_1L7_3444g|transcript|CAY81678|protein_coding|1/1|c.57G>A|p.Lys19Lys|57/615|57/615|19/204||,A|custom|MODIFIER|||CUSTOM&EC1118_PRJEA37863|gi|259148152|emb|FN393080.1||||n.543838G>A||||||,A|custom|MODIFIER|||CUSTOM&EC1118_PRJEA37863|YLR456W_CDS|||n.543838G>A||||||,A|custom|MODIFIER|||CUSTOM&EC1118_PRJEA37863|YLR456W_EC1118|||n.543838G>A||||||	G	A	PASS	269	NA	28.29	200.9	G/G	94,0	0.01	G/A	112,58	0.342
E31E328pop	gi|290770991|emb|FN393083.2|	206998	T|upstream_gene_variant|MODIFIER|EC1118_1N18_1222g|EC1118_1N18_1222g|transcript|CAY82266|protein_coding||c.-471G>A|||||471|,T|intergenic_region|MODIFIER|EC1118_1N18_1222g-EC1118_1N18_1233g|EC1118_1N18_1222g-EC1118_1N18_1233g|intergenic_region|EC1118_1N18_1222g-EC1118_1N18_1233g|||n.206998C>T||||||,T|custom|MODIFIER|||CUSTOM&EC1118_PRJEA37863|gi|290770991|emb|FN393083.2||||n.206998C>T||||||	C	T	panel_of_normals	219	NA	51.98	39.79	C/C	174,0	0.005644	C/T	27,13	0.333
E31E328pop	gi|259147931|emb|FN393078.1|	353681	A|upstream_gene_variant|MODIFIER|EC1118_1L10_tR(ACG)L|EC1118_1L10_tR(ACG)L|transcript|EC1118_1L10_tR(ACG)L-1|protein_coding||c.-66T>A|||||66|WARNING_TRANSCRIPT_INCOMPLETE,A|downstream_gene_variant|MODIFIER|tRNA|EBG00000987818|transcript|EBT00001983774|protein_coding||c.*66A>T|||||66|WARNING_TRANSCRIPT_INCOMPLETE,A|intergenic_region|MODIFIER|EC1118_1L10_1948g-tRNA|EC1118_1L10_1948g-EBG00000987818|…	T	A	panel_of_normals	293	NA	25.31	103.13	T/T	105,2	0.026	T/A	137,39	0.22
E31E328pop2	gi|259149327|emb|FN394216.1|	889069	T|missense_variant|MODERATE|EC1118_1O4_5633g|EC1118_1O4_5633g|transcript|CAY86602|protein_coding|1/1|c.2035C>A|p.Pro679Thr|2035/2457|2035/2457|679/818||,T|custom|MODIFIER|||CUSTOM&EC1118_PRJEA37863|gi|259149327|emb|FN394216.1||||n.889069G>T||||||,T|custom|MODIFIER|||CUSTOM&EC1118_PRJEA37863|YOR322C_CDS|||n.889069C>A||||||,T|custom|MODIFIER|||CUSTOM&EC1118_PRJEA37863|YOR322C_EC1118|||n.889069C>A||…	G	T	PASS	626	NA	111.34	980.12	G/G	371,0	0.002633	G/T	4,230	0.979
E31E328pop2	gi|259148152|emb|FN393080.1|	221198	T|upstream_gene_variant|MODIFIER|EC1118_1L7_1530g|EC1118_1L7_1530g|transcript|CAY81524|protein_coding||c.-121G>A|||||121|,T|intergenic_region|MODIFIER|EC1118_1L7_1530g-EC1118_1L7_1552g|EC1118_1L7_1530g-EC1118_1L7_1552g|intergenic_region|EC1118_1L7_1530g-EC1118_1L7_1552g|||n.221198C>T||||||,T|custom|MODIFIER|||CUSTOM&EC1118_PRJEA37863|gi|259148152|emb|FN393080.1||||n.221198C>T||||||	C	T	panel_of_normals	223	NA	32.77	11.17	C/C	112,1	0.008425	C/T	69,10	0.112
E31E328pop2	gi|259147931|emb|FN393078.1|	238805	T|upstream_gene_variant|MODIFIER|EC1118_1L10_1332g|EC1118_1L10_1332g|transcript|CAY81296|protein_coding||c.-333G>A|||||333|,T|downstream_gene_variant|MODIFIER|EC1118_1L10_1343g|EC1118_1L10_1343g|transcript|CAY81297|protein_coding||c.*5G>A|||||5|,T|intergenic_region|MODIFIER|EC1118_1L10_1332g-EC1118_1L10_1343g|EC1118_1L10_1332g-EC1118_1L10_1343g|intergenic_region|EC1118_1L10_1332g-EC1118_1L10_1343…	C	T	panel_of_normals	174	NA	12.2	21.97	C/C	50,1	0.035	C/T	67,11	0.144
E31E328pop2	gi|290770991|emb|FN393083.2|	206998	T|upstream_gene_variant|MODIFIER|EC1118_1N18_1222g|EC1118_1N18_1222g|transcript|CAY82266|protein_coding||c.-471G>A|||||471|,T|intergenic_region|MODIFIER|EC1118_1N18_1222g-EC1118_1N18_1233g|EC1118_1N18_1222g-EC1118_1N18_1233g|intergenic_region|EC1118_1N18_1222g-EC1118_1N18_1233g|||n.206998C>T||||||,T|custom|MODIFIER|||CUSTOM&EC1118_PRJEA37863|gi|290770991|emb|FN393083.2||||n.206998C>T||||||	C	T	panel_of_normals	261	NA	52.89	45.82	C/C	177,0	0.00555	C/T	60,17	0.228
E31E328pop2	gi|259147085|emb|FN393074.1|	136277	A|upstream_gene_variant|MODIFIER|EC1118_1I12_0716g|EC1118_1I12_0716g|transcript|CAY80400|protein_coding||c.-46C>A|||||46|,A|intergenic_region|MODIFIER|EC1118_1I12_0705g-EC1118_1I12_0716g|EC1118_1I12_0705g-EC1118_1I12_0716g|intergenic_region|EC1118_1I12_0705g-EC1118_1I12_0716g|||n.136277C>A||||||,A|custom|MODIFIER|||CUSTOM&EC1118_PRJEA37863|gi|259147085|emb|FN393074.1||||n.136277C>A||||||	C	A	PASS	140	NA	8.03	36.12	C/C	27,0	0.033	C/A	93,14	0.134
E31E328pop2	gi|259147085|emb|FN393074.1|	136278	A|upstream_gene_variant|MODIFIER|EC1118_1I12_0716g|EC1118_1I12_0716g|transcript|CAY80400|protein_coding||c.-44_-43delGT|||||44|,A|intergenic_region|MODIFIER|EC1118_1I12_0705g-EC1118_1I12_0716g|EC1118_1I12_0705g-EC1118_1I12_0716g|intergenic_region|EC1118_1I12_0705g-EC1118_1I12_0716g|||n.136279_136280delGT||||||,A|custom|MODIFIER|||CUSTOM&EC1118_PRJEA37863|gi|259147085|emb|FN393074.1||||n.136279_13…	AGT	A	PASS	174	NA	9.03	19.39	AGT/AGT	30,0	0.029	AGT/A	100,12	0.104
E31E328pop2	gi|259147085|emb|FN393074.1|	268174	TT|missense_variant|MODERATE|EC1118_1I12_1629g|EC1118_1I12_1629g|transcript|CAY80477|protein_coding|1/1|c.25_26delGTinsAA|p.Val9Lys|26/357|25/357|9/118||,TT|upstream_gene_variant|MODIFIER|EC1118_1I12_1640g|EC1118_1I12_1640g|transcript|CAY80478|protein_coding||c.-341_-340delACinsTT|||||341|,TT|custom|MODIFIER|||CUSTOM&EC1118_PRJEA37863|gi|259147085|emb|FN393074.1||||n.268174_268175delACinsTT||||||…	AC	TT	PASS	168	NA	8.73	34.46	AC|AC	29,0	0.028	AC|TT	105,12	0.109
E31E328pop2	gi|259147085|emb|FN393074.1|	268179	T|synonymous_variant|LOW|EC1118_1I12_1629g|EC1118_1I12_1629g|transcript|CAY80477|protein_coding|1/1|c.21G>A|p.Glu7Glu|21/357|21/357|7/118||,T|upstream_gene_variant|MODIFIER|EC1118_1I12_1640g|EC1118_1I12_1640g|transcript|CAY80478|protein_coding||c.-336C>T|||||336|,T|custom|MODIFIER|||CUSTOM&EC1118_PRJEA37863|gi|259147085|emb|FN393074.1||||n.268179C>T||||||,T|custom|MODIFIER|||CUSTOM&EC1118_PRJEA37…	C	T	PASS	163	NA	10.23	37.78	C|C	34,0	0.028	C|T	109,13	0.113
E31E328pop2	gi|259147085|emb|FN393074.1|	412398	A|intergenic_region|MODIFIER|EC1118_1I12_2586g-END|EC1118_1I12_2586g-END|intergenic_region|EC1118_1I12_2586g-END|||n.412398G>A||||||,A|custom|MODIFIER|||CUSTOM&EC1118_PRJEA37863|gi|259147085|emb|FN393074.1||||n.412398G>A||||||	G	A	panel_of_normals	1840	NA	220.28	305.15	G/G	818,8	0.01	G/A	866,118	0.12
E31E328pop2	gi|259147625|emb|FN393077.1|	654698	A|intergenic_region|MODIFIER|EC1118_1K5_3763g-END|EC1118_1K5_3763g-END|intergenic_region|EC1118_1K5_3763g-END|||n.654698G>A||||||,A|custom|MODIFIER|||CUSTOM&EC1118_PRJEA37863|gi|259147625|emb|FN393077.1||||n.654698G>A||||||,A|custom|MODIFIER|||CUSTOM&EC1118_PRJEA37863|YCLWomega2_EC1118|||n.654698C>T||||||,A|custom|MODIFIER|||CUSTOM&EC1118_PRJEA37863|YCLWTy5-1_EC1118|||n.654698C>T||||||	G	A	panel_of_normals	990	NA	9.03	699.23	G/G	30,0	0.031	G/A	719,212	0.228
E31E328pop2	gi|259146254|emb|FN393070.1|	483551	GCCCCCCCC|frameshift_variant|HIGH|EC1118_1G1_2927g|EC1118_1G1_2927g|transcript|CAY79754|protein_coding|1/1|c.85_92dupCCCCCCCC|p.Arg32fs|93/111|93/111|31/36||INFO_REALIGN_3_PRIME,GCCCCCCCC|upstream_gene_variant|MODIFIER|EC1118_1G1_2938g|EC1118_1G1_2938g|transcript|CAY79755|protein_coding||c.-418_-417insCCCCCCCC|||||417|,GCCCCCCCC|custom|MODIFIER|||CUSTOM&EC1118_PRJEA37863|gi|259146254|emb|FN393070…	G	GCCCCCCCC	panel_of_normals	289	TRUE	13.82	85.51	G/G	59,1	0.031	G/GCCCCCCCC	126,51	0.282
E31E328pop2	gi|290878045|emb|FN393060.2|	388628	T|upstream_gene_variant|MODIFIER|EC1118_1B15_2256g|EC1118_1B15_2256g|transcript|CBK39158|protein_coding||c.-501_-500delGG|||||500|,T|upstream_gene_variant|MODIFIER|EC1118_1B15_2267g|EC1118_1B15_2267g|transcript|CBK39159|protein_coding||c.-223_-222delCC|||||223|,T|intergenic_region|MODIFIER|EC1118_1B15_2256g-EC1118_1B15_2267g|EC1118_1B15_2256g-EC1118_1B15_2267g|intergenic_region|EC1118_1B15_2256g-…	TCC	T	PASS	111	NA	7.56	37.63	TCC/TCC	25,0	0.031	TCC/T	41,12	0.238
E32E3246	gi|290770991|emb|FN393083.2|	66192	T|upstream_gene_variant|MODIFIER|EC1118_1N18_0419g|EC1118_1N18_0419g|transcript|CAY82195|protein_coding||c.-432C>A|||||432|,T|upstream_gene_variant|MODIFIER|EC1118_1N18_0441g|EC1118_1N18_0441g|transcript|CAY82197|protein_coding||c.-213G>T|||||213|,T|intergenic_region|MODIFIER|EC1118_1N18_0419g-EC1118_1N18_0441g|EC1118_1N18_0419g-EC1118_1N18_0441g|intergenic_region|EC1118_1N18_0419g-EC1118_1N18_04…	G	T	panel_of_normals	119	NA	7.73	10.62	G/G	26,0	0.034	G/T	58,18	0.219
E32E3246	gi|290770991|emb|FN393083.2|	206866	T|upstream_gene_variant|MODIFIER|EC1118_1N18_1222g|EC1118_1N18_1222g|transcript|CAY82266|protein_coding||c.-339C>A|||||339|,T|intergenic_region|MODIFIER|EC1118_1N18_1222g-EC1118_1N18_1233g|EC1118_1N18_1222g-EC1118_1N18_1233g|intergenic_region|EC1118_1N18_1222g-EC1118_1N18_1233g|||n.206866G>T||||||,T|custom|MODIFIER|||CUSTOM&EC1118_PRJEA37863|gi|290770991|emb|FN393083.2||||n.206866G>T||||||	G	T	panel_of_normals	124	NA	20.49	26.09	G/G	78,2	0.024	G/T	24,10	0.3
E32E3246	gi|259147931|emb|FN393078.1|	353681	A|upstream_gene_variant|MODIFIER|EC1118_1L10_tR(ACG)L|EC1118_1L10_tR(ACG)L|transcript|EC1118_1L10_tR(ACG)L-1|protein_coding||c.-66T>A|||||66|WARNING_TRANSCRIPT_INCOMPLETE,A|downstream_gene_variant|MODIFIER|tRNA|EBG00000987818|transcript|EBT00001983774|protein_coding||c.*66A>T|||||66|WARNING_TRANSCRIPT_INCOMPLETE,A|intergenic_region|MODIFIER|EC1118_1L10_1948g-tRNA|EC1118_1L10_1948g-EBG00000987818|…	T	A	panel_of_normals	250	NA	25.31	73.81	T/T	105,2	0.026	T/A	103,27	0.212
E32E3246	gi|259147520|emb|FN393076.1|	192287	T|synonymous_variant|LOW|EC1118_1J19_1189g|EC1118_1J19_1189g|transcript|CBK33702|protein_coding|1/1|c.192G>A|p.Leu64Leu|194/248|192/246|64/81||WARNING_TRANSCRIPT_NO_START_CODON,T|custom|MODIFIER|||CUSTOM&EC1118_PRJEA37863|gi|259147520|emb|FN393076.1||||n.192287C>T||||||	C	T	panel_of_normals	110	NA	12.94	74.35	C/C	43,0	0.022	C/T	42,23	0.358
E32E324pop	gi|290770991|emb|FN393083.2|	206866	T|upstream_gene_variant|MODIFIER|EC1118_1N18_1222g|EC1118_1N18_1222g|transcript|CAY82266|protein_coding||c.-339C>A|||||339|,T|intergenic_region|MODIFIER|EC1118_1N18_1222g-EC1118_1N18_1233g|EC1118_1N18_1222g-EC1118_1N18_1233g|intergenic_region|EC1118_1N18_1222g-EC1118_1N18_1233g|||n.206866G>T||||||,T|custom|MODIFIER|||CUSTOM&EC1118_PRJEA37863|gi|290770991|emb|FN393083.2||||n.206866G>T||||||	G	T	panel_of_normals	135	NA	20.49	28.81	G/G	78,2	0.024	G/T	35,12	0.26
E32E324pop	gi|259149040|emb|FN393086.1|	478253	T|upstream_gene_variant|MODIFIER|EC1118_1N9_3004g|EC1118_1N9_3004g|transcript|CAY82535|protein_coding||c.-88G>A|||||88|,T|intergenic_region|MODIFIER|EC1118_1N9_3004g-EC1118_1N9_3037g|EC1118_1N9_3004g-EC1118_1N9_3037g|intergenic_region|EC1118_1N9_3004g-EC1118_1N9_3037g|||n.478253C>T||||||,T|custom|MODIFIER|||CUSTOM&EC1118_PRJEA37863|gi|259149040|emb|FN393086.1||||n.478253C>T||||||	C	T	panel_of_normals	172	NA	14.01	12.07	C/C	56,1	0.031	C/T	61,10	0.143
E32E324pop	gi|259147931|emb|FN393078.1|	322924	T|upstream_gene_variant|MODIFIER|EC1118_1L10_1827g|EC1118_1L10_1827g|transcript|CAY81339|protein_coding||c.-95C>A|||||95|,T|downstream_gene_variant|MODIFIER|EC1118_1L10_1838g|EC1118_1L10_1838g|transcript|CAY81340|protein_coding||c.*126C>A|||||126|,T|intergenic_region|MODIFIER|EC1118_1L10_1827g-EC1118_1L10_1838g|EC1118_1L10_1827g-EC1118_1L10_1838g|intergenic_region|EC1118_1L10_1827g-EC1118_1L10_18…	G	T	panel_of_normals	138	NA	7.17	14.07	G/G	24,0	0.037	G/T	93,14	0.111
E32E324pop	gi|259147625|emb|FN393077.1|	228080	A|upstream_gene_variant|MODIFIER|EC1118_1K5_1288g|EC1118_1K5_1288g|transcript|CAY80985|protein_coding||c.-158C>T|||||158|,A|upstream_gene_variant|MODIFIER|EC1118_1K5_1299g|EC1118_1K5_1299g|transcript|CAY80986|protein_coding||c.-113G>A|||||113|,A|downstream_gene_variant|MODIFIER|EC1118_1K5_1277g|EC1118_1K5_1277g|transcript|CAY80984|protein_coding||c.*354G>A|||||354|,A|intergenic_region|MODIFIER|EC…	G	A	panel_of_normals	177	NA	24.77	16.42	G/G	86,1	0.012	G/A	64,10	0.128
E32E324pop	gi|259147520|emb|FN393076.1|	192287	T|synonymous_variant|LOW|EC1118_1J19_1189g|EC1118_1J19_1189g|transcript|CBK33702|protein_coding|1/1|c.192G>A|p.Leu64Leu|194/248|192/246|64/81||WARNING_TRANSCRIPT_NO_START_CODON,T|custom|MODIFIER|||CUSTOM&EC1118_PRJEA37863|gi|259147520|emb|FN393076.1||||n.192287C>T||||||	C	T	panel_of_normals	139	NA	12.94	72.91	C/C	43,0	0.022	C/T	68,23	0.259
E32E324pop2	gi|290770991|emb|FN393083.2|	206998	T|upstream_gene_variant|MODIFIER|EC1118_1N18_1222g|EC1118_1N18_1222g|transcript|CAY82266|protein_coding||c.-471G>A|||||471|,T|intergenic_region|MODIFIER|EC1118_1N18_1222g-EC1118_1N18_1233g|EC1118_1N18_1222g-EC1118_1N18_1233g|intergenic_region|EC1118_1N18_1222g-EC1118_1N18_1233g|||n.206998C>T||||||,T|custom|MODIFIER|||CUSTOM&EC1118_PRJEA37863|gi|290770991|emb|FN393083.2||||n.206998C>T||||||	C	T	panel_of_normals	244	NA	52.89	29.65	C/C	177,0	0.00555	C/T	51,12	0.2
E32E324pop2	gi|259148148|emb|FN393079.1|	2274	A|downstream_gene_variant|MODIFIER|EC1118_1L32_0012g|EC1118_1L32_0012g|transcript|CAY81397|protein_coding||c.*300G>A|||||300|,A|intergenic_region|MODIFIER|EC1118_1L32_0012g-EC1118_1L32_0023g|EC1118_1L32_0012g-EC1118_1L32_0023g|intergenic_region|EC1118_1L32_0012g-EC1118_1L32_0023g|||n.2274G>A||||||,A|custom|MODIFIER|||CUSTOM&EC1118_PRJEA37863|gi|259148148|emb|FN393079.1||||n.2274G>A||||||	G	A	panel_of_normals	347	NA	37.58	77.26	G/G	125,0	0.007626	G/A	175,29	0.145
E32E324pop2	gi|259147931|emb|FN393078.1|	322924	T|upstream_gene_variant|MODIFIER|EC1118_1L10_1827g|EC1118_1L10_1827g|transcript|CAY81339|protein_coding||c.-95C>A|||||95|,T|downstream_gene_variant|MODIFIER|EC1118_1L10_1838g|EC1118_1L10_1838g|transcript|CAY81340|protein_coding||c.*126C>A|||||126|,T|intergenic_region|MODIFIER|EC1118_1L10_1827g-EC1118_1L10_1838g|EC1118_1L10_1827g-EC1118_1L10_1838g|intergenic_region|EC1118_1L10_1827g-EC1118_1L10_18…	G	T	panel_of_normals	148	NA	7.48	18.29	G/G	25,0	0.036	G/T	103,13	0.106
E32E324pop2	gi|259147931|emb|FN393078.1|	353681	A|upstream_gene_variant|MODIFIER|EC1118_1L10_tR(ACG)L|EC1118_1L10_tR(ACG)L|transcript|EC1118_1L10_tR(ACG)L-1|protein_coding||c.-66T>A|||||66|WARNING_TRANSCRIPT_INCOMPLETE,A|downstream_gene_variant|MODIFIER|tRNA|EBG00000987818|transcript|EBT00001983774|protein_coding||c.*66A>T|||||66|WARNING_TRANSCRIPT_INCOMPLETE,A|intergenic_region|MODIFIER|EC1118_1L10_1948g-tRNA|EC1118_1L10_1948g-EBG00000987818|…	T	A	panel_of_normals	271	NA	25.61	116.79	T/T	106,2	0.026	T/A	111,42	0.275
E32E324pop2	gi|259147625|emb|FN393077.1|	228080	A|upstream_gene_variant|MODIFIER|EC1118_1K5_1288g|EC1118_1K5_1288g|transcript|CAY80985|protein_coding||c.-158C>T|||||158|,A|upstream_gene_variant|MODIFIER|EC1118_1K5_1299g|EC1118_1K5_1299g|transcript|CAY80986|protein_coding||c.-113G>A|||||113|,A|downstream_gene_variant|MODIFIER|EC1118_1K5_1277g|EC1118_1K5_1277g|transcript|CAY80984|protein_coding||c.*354G>A|||||354|,A|intergenic_region|MODIFIER|EC…	G	A	panel_of_normals	186	NA	25.07	21.27	G/G	87,1	0.012	G/A	76,12	0.127
E32E324pop2	gi|259147625|emb|FN393077.1|	654698	A|intergenic_region|MODIFIER|EC1118_1K5_3763g-END|EC1118_1K5_3763g-END|intergenic_region|EC1118_1K5_3763g-END|||n.654698G>A||||||,A|custom|MODIFIER|||CUSTOM&EC1118_PRJEA37863|gi|259147625|emb|FN393077.1||||n.654698G>A||||||,A|custom|MODIFIER|||CUSTOM&EC1118_PRJEA37863|YCLWomega2_EC1118|||n.654698C>T||||||,A|custom|MODIFIER|||CUSTOM&EC1118_PRJEA37863|YCLWTy5-1_EC1118|||n.654698C>T||||||	G	A	panel_of_normals	735	NA	9.03	632.15	G/G	30,0	0.031	G/A	493,186	0.275
E32E324pop2	gi|259147520|emb|FN393076.1|	192287	T|synonymous_variant|LOW|EC1118_1J19_1189g|EC1118_1J19_1189g|transcript|CBK33702|protein_coding|1/1|c.192G>A|p.Leu64Leu|194/248|192/246|64/81||WARNING_TRANSCRIPT_NO_START_CODON,T|custom|MODIFIER|||CUSTOM&EC1118_PRJEA37863|gi|259147520|emb|FN393076.1||||n.192287C>T||||||	C	T	panel_of_normals	182	NA	12.94	145.41	C/C	43,0	0.022	C/T	88,46	0.342
E32E324pop2	gi|259146254|emb|FN393070.1|	629431	T|downstream_gene_variant|MODIFIER|EC1118_1G1_3972g|EC1118_1G1_3972g|transcript|CAY79846|protein_coding||c.*29C>A|||||29|,T|intergenic_region|MODIFIER|EC1118_1G1_3961g-EC1118_1G1_3972g|EC1118_1G1_3961g-EC1118_1G1_3972g|intergenic_region|EC1118_1G1_3961g-EC1118_1G1_3972g|||n.629431G>T||||||,T|custom|MODIFIER|||CUSTOM&EC1118_PRJEA37863|gi|259146254|emb|FN393070.1||||n.629431G>T||||||	G	T	panel_of_normals	182	NA	5.53	5.94	G/G	19,0	0.041	G/T	121,18	0.114
E32E324pop2	gi|259145041|emb|FN393063.1|	857641	A|upstream_gene_variant|MODIFIER|EC1118_1D0_tG(GCC)D2|EC1118_1D0_tG(GCC)D2|transcript|EC1118_1D0_tG(GCC)D2-1|protein_coding||c.-211C>A|||||211|WARNING_TRANSCRIPT_MULTIPLE_STOP_CODONS,A|downstream_gene_variant|MODIFIER|tRNA|EBG00000987648|transcript|EBT00001983410|protein_coding||c.*211G>T|||||211|WARNING_TRANSCRIPT_INCOMPLETE,A|intergenic_region|MODIFIER|EC1118_1D0_5391g-tRNA|EC1118_1D0_5391g-EBG…	C	A	panel_of_normals	183	NA	9.03	47.63	C/C	30,0	0.031	C/A	113,16	0.126
E32E324pop2	gi|259145041|emb|FN393063.1|	857646	C|upstream_gene_variant|MODIFIER|EC1118_1D0_tG(GCC)D2|EC1118_1D0_tG(GCC)D2|transcript|EC1118_1D0_tG(GCC)D2-1|protein_coding||c.-205_-190delACGTCTATCAACTAAT|||||205|WARNING_TRANSCRIPT_MULTIPLE_STOP_CODONS,C|upstream_gene_variant|MODIFIER|EC1118_1D0_5413g|EC1118_1D0_5413g|transcript|CAY78764|protein_coding||c.-507_-492delACGTCTATCAACTAAT|||||507|,C|downstream_gene_variant|MODIFIER|tRNA|EBG000009876…	CACGTCTATCAACTAAT	C	panel_of_normals	141	NA	9.03	225.78	CACGTCTATCAACTAAT/CACGTCTATCAACTAAT	30,0	0.031	CACGTCTATCAACTAAT/C	33,58	0.637
E32E324pop2	gi|290878045|emb|FN393060.2|	191402	T|upstream_gene_variant|MODIFIER|EC1118_1B15_1167g|EC1118_1B15_1167g|transcript|CAY77775|protein_coding||c.-87_-85delCTG|||||85|,T|upstream_gene_variant|MODIFIER|EC1118_1B15_1178g|EC1118_1B15_1178g|transcript|CAY77776|protein_coding||c.-158_-156delCAG|||||158|,T|intergenic_region|MODIFIER|EC1118_1B15_1167g-EC1118_1B15_1178g|EC1118_1B15_1167g-EC1118_1B15_1178g|intergenic_region|EC1118_1B15_1167g-E…	TCAG	T	PASS	247	NA	17.75	34.09	TCAG/TCAG	59,0	0.015	TCAG/T	125,14	0.105
E32E324pop2	gi|259148440|emb|FN393082.1|	669331	A|missense_variant|MODERATE|EC1118_1M3_4148g|EC1118_1M3_4148g|transcript|CAY82046|protein_coding|1/1|c.1772C>T|p.Ala591Val|1772/2229|1772/2229|591/742||,A|custom|MODIFIER|||CUSTOM&EC1118_PRJEA37863|gi|259148440|emb|FN393082.1||||n.669331G>A||||||,A|custom|MODIFIER|||CUSTOM&EC1118_PRJEA37863|YMR216C_CDS|||n.669331C>T||||||,A|custom|MODIFIER|||CUSTOM&EC1118_PRJEA37863|YMR216C_EC1118|||n.669331C>T||…	G	A	PASS	442	NA	60.1	947.16	G/G	200,0	0.004881	G/A	1,230	0.996
E33E323	gi|259149327|emb|FN394216.1|	889069	T|missense_variant|MODERATE|EC1118_1O4_5633g|EC1118_1O4_5633g|transcript|CAY86602|protein_coding|1/1|c.2035C>A|p.Pro679Thr|2035/2457|2035/2457|679/818||,T|custom|MODIFIER|||CUSTOM&EC1118_PRJEA37863|gi|259149327|emb|FN394216.1||||n.889069G>T||||||,T|custom|MODIFIER|||CUSTOM&EC1118_PRJEA37863|YOR322C_CDS|||n.889069C>A||||||,T|custom|MODIFIER|||CUSTOM&EC1118_PRJEA37863|YOR322C_EC1118|||n.889069C>A||…	G	T	PASS	602	NA	111.6	914.24	G/G	372,0	0.002627	G/T	0,211	0.995
E33E32pop	gi|259148148|emb|FN393079.1|	1713	G|synonymous_variant|LOW|EC1118_1L32_0012g|EC1118_1L32_0012g|transcript|CAY81397|protein_coding|1/1|c.102T>G|p.Val34Val|102/363|102/363|34/120||,G|custom|MODIFIER|||CUSTOM&EC1118_PRJEA37863|gi|259148148|emb|FN393079.1||||n.1713T>G||||||	T	G	panel_of_normals	1178	NA	289.15	27.37	T/T	1054,9	0.008568	T/G	92,11	0.115
E33E32pop	gi|259148148|emb|FN393079.1|	2022	G|downstream_gene_variant|MODIFIER|EC1118_1L32_0012g|EC1118_1L32_0012g|transcript|CAY81397|protein_coding||c.*49delA|||||49|,G|intergenic_region|MODIFIER|EC1118_1L32_0012g-EC1118_1L32_0023g|EC1118_1L32_0012g-EC1118_1L32_0023g|intergenic_region|EC1118_1L32_0012g-EC1118_1L32_0023g|||n.2023delA||||||,G|custom|MODIFIER|||CUSTOM&EC1118_PRJEA37863|gi|259148148|emb|FN393079.1||||n.2023delA||||||	GA	G	panel_of_normals	407	TRUE	18.04	34.22	GA/GA	60,0	0.015	GA/G	295,22	0.072
E33E32pop	gi|259147625|emb|FN393077.1|	654698	A|intergenic_region|MODIFIER|EC1118_1K5_3763g-END|EC1118_1K5_3763g-END|intergenic_region|EC1118_1K5_3763g-END|||n.654698G>A||||||,A|custom|MODIFIER|||CUSTOM&EC1118_PRJEA37863|gi|259147625|emb|FN393077.1||||n.654698G>A||||||,A|custom|MODIFIER|||CUSTOM&EC1118_PRJEA37863|YCLWomega2_EC1118|||n.654698C>T||||||,A|custom|MODIFIER|||CUSTOM&EC1118_PRJEA37863|YCLWTy5-1_EC1118|||n.654698C>T||||||	G	A	panel_of_normals	225	NA	9.03	158.81	G/G	30,0	0.031	G/A	145,47	0.247
E33E32pop	gi|259147520|emb|FN393076.1|	192287	T|synonymous_variant|LOW|EC1118_1J19_1189g|EC1118_1J19_1189g|transcript|CBK33702|protein_coding|1/1|c.192G>A|p.Leu64Leu|194/248|192/246|64/81||WARNING_TRANSCRIPT_NO_START_CODON,T|custom|MODIFIER|||CUSTOM&EC1118_PRJEA37863|gi|259147520|emb|FN393076.1||||n.192287C>T||||||	C	T	panel_of_normals	81	NA	12.94	37.02	C/C	43,0	0.022	C/T	24,12	0.341
E33E32pop	gi|259146117|emb|FN393068.1|	41923	A|downstream_gene_variant|MODIFIER|EC1118_1F14_0188g|EC1118_1F14_0188g|transcript|CAY79391|protein_coding||c.*58C>T|||||58|,A|intergenic_region|MODIFIER|EC1118_1F14_0177g-EC1118_1F14_0188g|EC1118_1F14_0177g-EC1118_1F14_0188g|intergenic_region|EC1118_1F14_0177g-EC1118_1F14_0188g|||n.41923G>A||||||,A|custom|MODIFIER|||CUSTOM&EC1118_PRJEA37863|gi|259146117|emb|FN393068.1||||n.41923G>A||||||	G	A	panel_of_normals	495	NA	35.82	15.3	G/G	119,0	0.008236	G/A	359,11	0.027
E33E32pop	gi|259148440|emb|FN393082.1|	670911	CA|frameshift_variant|HIGH|EC1118_1M3_4148g|EC1118_1M3_4148g|transcript|CAY82046|protein_coding|1/1|c.191dupT|p.Leu64fs|191/2229|191/2229|64/742||,CA|custom|MODIFIER|||CUSTOM&EC1118_PRJEA37863|gi|259148440|emb|FN393082.1||||n.670911_670912insA||||||,CA|custom|MODIFIER|||CUSTOM&EC1118_PRJEA37863|YMR216C_CDS|||n.670912_670911insT||||||,CA|custom|MODIFIER|||CUSTOM&EC1118_PRJEA37863|YMR216C_EC1118|||…	C	CA	PASS	814	TRUE	224.53	126.77	C/C	746,0	0.001313	C/CA	0,36	0.974
E33E32pop	gi|259146254|emb|FN393070.1|	3636	AA|upstream_gene_variant|MODIFIER|EC1118_1G1_0023g|EC1118_1G1_0023g|transcript|CAY79512|protein_coding||c.-128_-127delCCinsAA|||||128|,AA|intergenic_region|MODIFIER|EC1118_1G1_0023g|EC1118_1G1_0023g|intergenic_region|EC1118_1G1_0023g|||n.3636_3637delCCinsAA||||||,AA|custom|MODIFIER|||CUSTOM&EC1118_PRJEA37863|gi|259146254|emb|FN393070.1||||n.3636_3637delCCinsAA||||||	CC	AA	PASS	145	NA	10.84	22.66	CC/CC	36,0	0.025	CC/AA	88,10	0.1
E33E32pop	gi|259146117|emb|FN393068.1|	41920	A|downstream_gene_variant|MODIFIER|EC1118_1F14_0188g|EC1118_1F14_0188g|transcript|CAY79391|protein_coding||c.*61A>T|||||61|,A|intergenic_region|MODIFIER|EC1118_1F14_0177g-EC1118_1F14_0188g|EC1118_1F14_0177g-EC1118_1F14_0188g|intergenic_region|EC1118_1F14_0177g-EC1118_1F14_0188g|||n.41920T>A||||||,A|custom|MODIFIER|||CUSTOM&EC1118_PRJEA37863|gi|259146117|emb|FN393068.1||||n.41920T>A||||||	T	A	PASS	519	NA	38.13	18.58	T/T	127,0	0.007363	T/A	352,14	0.031

## Sheet: description
Table EV8 shows SNVs and indels detected in the genome sequencing data of evolved populations and clones
Except for 'Sample' the column identifiers are GATK v. 4.1.0.0 Mutect2 VCF field codes, please refer to https://gatk.broadinstitute.org/hc/en-us documentation.
The data for different samples (evolved clones and populations) are combined in Table S8 so that the sample is indicated in the first column.
