# Supplementary material for: Predictive evolution of metabolic phenotypes using model‐designed environments
Source: Mol Syst Biol. 2022 Oct 6;18(10):e10980. doi: 10.15252/msb.202210980 (PMC9536503; doi:10.15252/msb.202210980)
Supplement: Supplementary file 9 — Table EV9 [file MSB-18-e10980-s001.xlsx]

## Sheet: Table EV9
Table EV9. Differential gene expression
environment	sample	orf	gene	baseMean	log2FoldChange	lfcSE	stat	pvalue	padj	FDR_pval
evolution	E33G3213	EC1118_1N26_0034g	EC1118_1N26_0034g	1002.52	-3.33776	0.406042	-8.22024	2.03093e-16	2.03698e-14	0.034222	EC1118_1N26_0034g	EC1118_1N26_0034g	#N/A
evolution	E33G3213	YAL018C	EC1118_1A20_0650g	538.056	-10.7488	1.00327	-10.7137	8.77344e-27	2.38846e-24	0.000826685	LDS1	YAL018C	Protein Involved in spore wall assembly; localizes to lipid droplets found on or outside of the prospore membrane; shares similarity with Lds2p and Rrt8p, and a strain mutant for all 3 genes exhibits reduced dityrosine fluorescence relative to the single mutants
evolution	E33G3213	YBR008C	EC1118_1B15_1376g	564.1	-1.38601	0.145232	-9.54338	1.38254e-21	2.82286e-19	0.00641558	FLR1	YBR008C	Plasma membrane transporter of the major facilitator superfamily; member of the 12-spanner drug:H(+) antiporter DHA1 family; involved in efflux of fluconazole, diazaborine, benomyl, methotrexate, and other drugs; expression induced in cells treated with the mycotoxin patulin; relocalizes from nucleus to plasma membrane upon DNA replication stress
evolution	E33G3213	YBR180W	EC1118_1B15_3422g	292.156	-6.47234	0.701886	-9.22136	2.93357e-20	4.93271e-18	0.00986741	DTR1	YBR180W	Putative dityrosine transporter of the major facilitator superfamily; member of the 12-spanner drug:H(+) antiporter DHA1 family; required for spore wall synthesis; sequence similarity to QDR1 and QDR3, and the triple mutant dtr1 qdr1 qdr3 exhibits reduced dityrosine fluorescence relative to the single mutants; expressed during sporulation
evolution	E33G3213	YBR182C	EC1118_1B15_3444g	327.729	1.41223	0.173871	8.12227	4.57539e-16	4.46089e-14	0.0389468	SMP1	YBR182C	MADS-box transcription factor involved in osmotic stress response; SMP1 has a paralog, RLM1, that arose from the whole genome duplication
evolution	E33G3213	YBR250W	EC1118_1B15_4302g	209.231	-3.24073	0.368308	-8.79897	1.38073e-18	1.83572e-16	0.0167625	SPO23	YBR250W	Protein of unknown function; associates with meiosis-specific protein Spo1p
evolution	E33G3213	YCR045C	EC1118_1C17_1299g	617.018	-6.31054	0.657733	-9.59439	8.44148e-22	1.78741e-19	0.00615656	RRT12	YCR045C	Probable subtilisin-family protease; role in formation of the dityrosine layer of spore walls; localizes to the spore wall and also the nuclear envelope and ER region in mature spores
evolution	E33G3213	YDR014W-A	EC1118_1D0_2553g	235.585	-3.31268	0.211809	-15.64	3.88833e-55	4.44591e-52	1.07896e-08	HED1	YDR014W-A	Meiosis-specific protein; down-regulates Rad51p-mediated mitotic recombination when the meiotic recombination machinery is impaired; promotes synapsis and required for the normal morphogenesis of synaptonemal complex; prevents the recruitment of Rad54p to site-specific DNA double-strand breaks in vivo; early meiotic gene, transcribed specifically during meiotic prophase
evolution	E33G3213	YDR218C	EC1118_1D0_4896g	394.731	-4.77125	0.509159	-9.37085	7.19516e-21	1.32693e-18	0.00819252	SPR28	YDR218C	Sporulation-specific homolog of the CDC3/10/11/12 family of genes; meiotic septin expressed at high levels during meiotic divisions and ascospore formation; the yeast CDC3/10/11/12 family is a family of bud neck microfilament genes
evolution	E33G3213	YDR317W	EC1118_1D0_6018g	157.541	-6.23915	0.656601	-9.50219	2.0553e-21	3.91671e-19	0.00660669	HIM1	YDR317W	Protein of unknown function involved in DNA repair
evolution	E33G3213	YDR342C	EC1118_1D0_6326g	9439.74	1.38509	0.124692	11.1081	1.14544e-28	3.44658e-26	0.000390351	HXT7	YDR342C	High-affinity glucose transporter; member of the major facilitator superfamily, nearly identical to Hxt6p, expressed at high basal levels relative to other HXTs, expression repressed by high glucose levels; HXT7 has a paralog, HXT4, that arose from the whole genome duplication
evolution	E33G3213	YDR343C	EC1118_1D0_6337g	16263.4	1.80474	0.151739	11.8937	1.27582e-32	5.20988e-30	8.9411e-05	HXT6	YDR343C	High-affinity glucose transporter; member of the major facilitator superfamily, nearly identical to Hxt7p, expressed at high basal levels relative to other HXTs, repression of expression by high glucose requires SNF3; HXT6 has a paralog, HXT1, that arose from the whole genome duplication
evolution	E33G3213	YDR374C	EC1118_1D0_6711g	241.386	-5.64542	0.293798	-19.2153	2.75538e-82	7.87625e-79	6.34715e-13	PHO92	YDR374C	Posttranscriptional regulator of phosphate metabolism; facilitates PHO4 mRNA degradation by interacting with Pop2p; regulates PHO4 mRNA stability by binding to PHO4's 3'UTR in a phosphate-dependent manner; contains highly conserved YTH (YT521-B Homology) domain that exhibits RNA-binding activity; human homolog YTHDF2 can complement yeast null mutant
evolution	E33G3213	YDR446W	EC1118_1D0_7547g	115.806	-5.2613	0.34633	-15.1916	4.02145e-52	3.83177e-49	3.4351e-08	ECM11	YDR446W	Meiosis-specific protein; component of the Synaptonemal Complex (SC) along with Gmc2p; required for efficient crossover formation and for the efficient loading of the SC transverse filament protein, Zip1p; is SUMOlytaed in a Gmc2p manner, and SUMOylation is required for its function in meiosis; GFP fusion protein is present in discrete clusters in the nucleus throughout mitosis; may be involved i…
evolution	E33G3213	YDR522C	EC1118_1D0_8405g	1029.63	-9.79264	0.782899	-12.5082	6.73587e-36	3.50082e-33	2.61472e-05	SPS2	YDR522C	Protein expressed during sporulation; SPS2 has a paralog, SPS22, that arose from the whole genome duplication; redundant with Sps22p for organization of the beta-glucan layer of the spore wall; S. pombe ortholog is a spore wall component
evolution	E33G3213	YER179W	EC1118_1E8_3312g	1384.14	-5.59676	0.437177	-12.802	1.59718e-37	9.13106e-35	1.38888e-05	DMC1	YER179W	Meiosis-specific recombinase required for double-strand break repair; also required for pairing between homologous chromosomes; required for the normal morphogenesis of synaptonemal complex; homolog of Rad51p and the bacterial RecA protein; binds ssDNA and dsDNA, forms helical filaments; stimulated by Rdh54p
evolution	E33G3213	YFR023W	EC1118_1F14_1178g	497.166	-4.74678	0.537242	-8.83546	9.96878e-19	1.35694e-16	0.016085	PES4	YFR023W	Poly(A) binding protein, suppressor of DNA polymerase epsilon mutation; PES4 has a paralog, MIP6, that arose from the whole genome duplication
evolution	E33G3213	YFR032C	EC1118_1F14_1288g	552.592	-7.19294	0.7152	-10.0572	8.53497e-24	2.0331e-21	0.00279776	RRT5	YFR032C	Putative protein of unknown function; non-essential gene identified in a screen for mutants with increased levels of rDNA transcription; expressed at high levels during sporulation
evolution	E33G3213	YGL170C	EC1118_1G1_1090g	198.259	-5.41631	0.580114	-9.33664	9.94411e-21	1.77658e-18	0.00826075	SPO74	YGL170C	Component of the meiotic outer plaque of the spindle pole body; involved in modifying the meiotic outer plaque that is required prior to prospore membrane formation
evolution	E33G3213	YGL251C	EC1118_1G1_0166g	320.971	-2.65373	0.274665	-9.6617	4.38525e-22	9.64249e-20	0.00561733	HFM1	YGL251C	Meiosis specific DNA helicase; involved in the conversion of double-stranded breaks to later recombination intermediates and in crossover control; catalyzes the unwinding of Holliday junctions; has ssDNA and dsDNA stimulated ATPase activity
evolution	E33G3213	YGR144W	EC1118_1G1_4632g	1867.89	-2.00167	0.232692	-8.60224	7.81761e-18	9.3111e-16	0.0212072	THI4	YGR144W	Thiazole synthase; abundant protein involved in the formation of the thiazole moiety of thiamine during thiamine biosynthesis; acts more as a co-substrate rather than an enzyme by providing the sulphur source for thiazole formation; undergoes a single turnover only; required for mitochondrial genome stability in response to DNA damaging agents
evolution	E33G3213	YGR234W	EC1118_1G1_5677g	6181.44	3.2	0.394015	8.12152	4.60368e-16	4.46089e-14	0.0389468	YHB1	YGR234W	Nitric oxide oxidoreductase; flavohemoglobin that plays role in oxidative and nitrosative stress responses; protects against nitration of cellular targets and against cell growth inhibition under aerobic or anaerobic conditions; yeast flavohemoglobin Yhb1p and human homolog neuroglobin NGB protect cells against alpha-synuclein cytotoxicity and aggregate formation; protein increases in abundance, …
evolution	E33G3213	YHR184W	EC1118_1H13_1673g	220.904	-5.91881	0.651318	-9.08744	1.01402e-19	1.52556e-17	0.0112907	SSP1	YHR184W	Protein involved in the control of meiotic nuclear division; involved in the coordination of meiosis with spore formation; subunit of the leading edge protein (LEP) complex (Ssp1-Ady3-Don1-Irc10) that forms a ring-like structure at the leading edge of the prospore membrane during meiosis II; required for assembly of the leading edge coat and both prospore membrane shaping and organization; transc…
evolution	E33G3213	YIL072W	EC1118_1I12_1134g	589.725	-2.52766	0.281528	-8.97837	2.74819e-19	4.02857e-17	0.013409	HOP1	YIL072W	Meiosis-specific protein required for chromosome synapsis; displays Red1p dependent localization to the unsynapsed axial-lateral elements of the synaptonemal complex; required for chiasma formation; in vitro, displays the ability to promote intra- and intermolecular synapsis between double-stranded DNA molecules and to fold DNA into rigid protein-DNA filaments
evolution	E33G3213	YJL026W	EC1118_1J11_2311g	8512.49	-1.16823	0.127746	-9.14499	5.96328e-20	9.47001e-18	0.0107266	RNR2	YJL026W	Ribonucleotide-diphosphate reductase (RNR), small subunit; the RNR complex catalyzes the rate-limiting step in dNTP synthesis and is regulated by DNA replication and DNA damage checkpoint pathways via localization of the small subunits; RNR2 has a paralog, RNR4, that arose from the whole genome duplication
evolution	E33G3213	YJL052W	EC1118_1J11_2025g	8094.76	-2.76504	0.333495	-8.2911	1.12203e-16	1.16629e-14	0.0312077	TDH1	YJL052W	Glyceraldehyde-3-phosphate dehydrogenase (GAPDH), isozyme 1; involved in glycolysis and gluconeogenesis; tetramer that catalyzes the reaction of glyceraldehyde-3-phosphate to 1,3 bis-phosphoglycerate; detected in the cytoplasm and cell wall; protein abundance increases in response to DNA replication stress; GAPDH-derived antimicrobial peptides secreted by S. cerevisiae are active against a wide v…
evolution	E33G3213	YJL106W	EC1118_1J11_1387g	1468.44	-3.28461	0.28819	-11.3974	4.30901e-30	1.53966e-27	0.000243957	IME2	YJL106W	Serine/threonine protein kinase involved in activation of meiosis; associates with Ime1p and mediates its stability, activates Ndt80p; IME2 expression is positively regulated by Ime1p; human CDK2 can complement ime2 null mutant
evolution	E33G3213	YJL153C	EC1118_1J11_0859g	2798.03	-4.56492	0.396486	-11.5134	1.12881e-30	4.30228e-28	0.000200267	INO1	YJL153C	Inositol-3-phosphate synthase; involved in synthesis of inositol phosphates and inositol-containing phospholipids; transcription is coregulated with other phospholipid biosynthetic genes by Ino2p and Ino4p, which bind the UASINO DNA element
evolution	E33G3213	YJL160C	EC1118_1J11_0771g	960.428	-5.57884	0.664998	-8.38927	4.89179e-17	5.27668e-15	0.0276904	PIR5	YJL160C	Putative protein of unknown function; member of the PIR (Proteins with Internal Repeats) family of cell wall proteins; SWAT-GFP fusion protein localizes to the endoplasmic reticulum and vacuole, and mCherry fusion localizes to the vacuole; non-essential gene that is required for sporulation; mRNA is weakly cell cycle regulated, peaking in mitosis; YJL160C has a paralog, PIR1, that arose from the …
evolution	E33G3213	YJR103W	EC1118_1J19_0507g	2576.9	-1.17332	0.123048	-9.53543	1.49263e-21	2.94254e-19	0.00641558	URA8	YJR103W	Minor CTP synthase isozyme (see also URA7); catalyzes the ATP-dependent transfer of the amide nitrogen from glutamine to UTP, forming CTP, the final step in de novo biosynthesis of pyrimidines; involved in phospholipid biosynthesis; capable of forming cytoplasmic filaments termed cytoophidium, especially during conditions of glucose depletion; URA8 has a paralog, URA7, that arose from the whole g…
evolution	E33G3213	YJR128W	EC1118_1J19_0804g	110.323	-3.30119	0.301642	-10.9441	7.09316e-28	2.02758e-25	0.000530044	YJR128W	YJR128W	Putative protein of unknown function; conserved among S. cerevisiae strains; partially overlaps the verified ORF RSF2
evolution	E33G3213	YLL046C	EC1118_1L10_0177g	657.973	-7.05729	0.276541	-25.5199	1.18602e-143	6.78048e-140	6.34715e-13	RNP1	YLL046C	Ribonucleoprotein that contains two RNA recognition motifs (RRM); RNP1 has a paralog, SBP1, that arose from the whole genome duplication
evolution	E33G3213	YLR307C-A	EC1118_1L7_1684g	1475.3	-2.47248	0.151063	-16.3672	3.27917e-60	4.68676e-57	1.41668e-09	YLR307C-A	YLR307C-A	Putative protein of unknown function
evolution	E33G3213	YMR101C	EC1118_1M3_2718g	447.701	-3.13564	0.188881	-16.6011	6.84046e-62	1.30356e-58	8.96217e-10	SRT1	YMR101C	Forms the dehydrodolichyl diphosphate syntase (DDS) complex with NUS1; involved in synthesis of long-chain dolichols (19-22 isoprene units; as opposed to Rer2p which synthesizes shorter-chain dolichols); localizes to lipid bodies; transcription is induced during stationary phase
evolution	E33G3213	YMR298W	EC1118_1M3_5127g	905.996	-1.02163	0.128286	-7.96364	1.67045e-15	1.54032e-13	0.0479882	LIP1	YMR298W	Ceramide synthase subunit; single-span ER membrane protein associated with Lag1p and Lac1p and required for ceramide synthase activity, null mutant grows extremely slowly and is defective in ceramide synthesis
evolution	E33G3213	YNL019C	EC1118_1N18_0012g	101.649	-6.49203	0.760112	-8.54088	1.33202e-17	1.52304e-15	0.0226408	YNL019C	YNL019C	Putative protein of unknown function; expression induced during heat stress; YNL019C has a paralog, YNL033W, that arose from a segmental duplication
evolution	E33G3213	YNL318C	EC1118_1N9_0155g	447.527	-8.26545	1.03137	-8.01406	1.10984e-15	1.04016e-13	0.0449344	HXT14	YNL318C	Protein with similarity to hexose transporter family members; expression is induced in low glucose and repressed in high glucose; the authentic, non-tagged protein is detected in highly purified mitochondria in high-throughput studies
evolution	E33G3213	YNR070W	EC1118_1N18_1189g	490.584	-2.53959	0.226618	-11.2065	3.78819e-29	1.20317e-26	0.000331785	PDR18	YNR070W	Putative transporter of the ATP-binding cassette (ABC) family; role in plasma membrane sterol incorporation; implicated in pleiotropic drug resistance; provides resistance to ethanol stress and contributes to a decreased intracellular accumulation of ethanol; the authentic, non-tagged protein is detected in highly purified mitochondria in high-throughput studies
evolution	E33G3213	YOL047C	EC1118_1O4_1321g	480.652	-6.47709	0.531818	-12.1792	4.01428e-34	1.76536e-31	4.905e-05	LDS2	YOL047C	Protein Involved in spore wall assembly; localizes to lipid droplets found on or outside of the prospore membrane; shares similarity with Lds1p and Rrt8p, and a strain mutant for all 3 genes exhibits reduced dityrosine fluorescence relative to the single mutants; green fluorescent protein (GFP)-fusion protein localizes to the cytoplasm in a punctate pattern
evolution	E33G3213	YOL104C	EC1118_1O4_0639g	114.18	-3.86616	0.280215	-13.7971	2.65213e-43	2.16604e-40	1.49797e-06	NDJ1	YOL104C	Protein that regulates meiotic SPB cohesion and telomere clustering; localizes to both spindle pole bodies (SPBs) and telomeres; required for bouquet formation, effective homolog pairing, ordered cross-over distribution, sister chromatid cohesion at meiotic telomeres, chromosomal segregation and telomere-led rapid prophase movement
evolution	E33G3213	YOL155C	EC1118_1O4_0078g	452.184	1.71058	0.206445	8.28589	1.1723e-16	1.19679e-14	0.0312077	HPF1	YOL155C	Haze-protective mannoprotein; reduces the particle size of aggregated proteins in white wines
evolution	E33G3213	YOR214C	EC1118_1O4_4390g	1253.53	-8.43791	0.991773	-8.50791	1.77102e-17	1.98528e-15	0.0234945	YOR214C	YOR214C	Putative spore wall protein; expression increases during sporulation; not an essential gene; YOR214C has a paralog, SPO19, that arose from the whole genome duplication
evolution	E33G3213	YOR255W	EC1118_1O4_4841g	166.082	-7.20721	0.812345	-8.8721	7.17809e-19	1.00091e-16	0.0154357	OSW1	YOR255W	Protein involved in sporulation; required for the construction of the outer spore wall layers; required for proper localization of Spo14p
evolution	E33G3213	YOR313C	EC1118_1O4_5512g	5996.83	-6.5369	0.652155	-10.0235	1.20131e-23	2.74716e-21	0.00287297	SPS4	YOR313C	Protein whose expression is induced during sporulation; not required for sporulation; heterologous expression in E. coli induces the SOS response that senses DNA damage
evolution	E33G3213	YOR351C	EC1118_1O4_5974g	130.518	-4.76075	0.467054	-10.1931	2.12774e-24	5.28881e-22	0.00222072	MEK1	YOR351C	Meiosis-specific serine/threonine protein kinase; functions in meiotic checkpoint, promotes recombination between homologous chromosomes by suppressing double strand break repair between sister chromatids; stabilizes Hop1-Thr318 phosphorylation to promote interhomolog recombination and checkpoint responses during meiosis
evolution	E33G3213	YPL121C	EC1118_1P2_1750g	119.314	-6.42102	0.475118	-13.5146	1.28303e-41	9.16885e-39	2.78106e-06	MEI5	YPL121C	Meiosis-specific protein involved in meiotic recombination; involved in DMC1-dependent meiotic recombination; forms heterodimer with Sae3p; proposed to be an assembly factor for Dmc1p
evolution	E33G3213	YPL130W	EC1118_1P2_1651g	576.04	-6.79279	0.727823	-9.33303	1.02888e-20	1.78246e-18	0.00826075	SPO19	YPL130W	Meiosis-specific prospore protein; required to produce bending force necessary for proper assembly of the prospore membrane during sporulation; identified as a weak high-copy suppressor of the spo1-1 ts mutation; SPO19 has a paralog, YOR214C, that arose from the whole genome duplication
evolution	E33G3213	YPR027C	EC1118_1P2_3433g	123.048	-7.94297	0.867627	-9.15482	5.44509e-20	8.89416e-18	0.0107266	YPR027C	YPR027C	Putative protein of unknown function; SWAT-GFP and seamless-GFP fusion proteins localize to the endoplasmic reticulum, while the mCherry fusion protein localizes to the vacuole
evolution	E33G3213	YPR054W	EC1118_1P2_3741g	125.848	-5.05956	0.607599	-8.32713	8.2825e-17	8.76872e-15	0.0301925	SMK1	YPR054W	Middle sporulation-specific mitogen-activated protein kinase (MAPK); required for production of the outer spore wall layers; negatively regulates activity of the glucan synthase subunit Gsc2p
evolution	E31G321	YAL018C	EC1118_1A20_0650g	538.056	-8.73569	0.755143	-11.5683	5.96863e-31	1.31509e-28	0.00167345	LDS1	YAL018C	Protein Involved in spore wall assembly; localizes to lipid droplets found on or outside of the prospore membrane; shares similarity with Lds2p and Rrt8p, and a strain mutant for all 3 genes exhibits reduced dityrosine fluorescence relative to the single mutants
evolution	E31G321	YBR008C	EC1118_1B15_1376g	564.1	-2.83141	0.158627	-17.8495	2.9156e-71	3.46898e-68	5.89775e-09	FLR1	YBR008C	Plasma membrane transporter of the major facilitator superfamily; member of the 12-spanner drug:H(+) antiporter DHA1 family; involved in efflux of fluconazole, diazaborine, benomyl, methotrexate, and other drugs; expression induced in cells treated with the mycotoxin patulin; relocalizes from nucleus to plasma membrane upon DNA replication stress
evolution	E31G321	YBR180W	EC1118_1B15_3422g	292.156	-7.67165	0.795375	-9.64532	5.14481e-22	5.56481e-20	0.0205292	DTR1	YBR180W	Putative dityrosine transporter of the major facilitator superfamily; member of the 12-spanner drug:H(+) antiporter DHA1 family; required for spore wall synthesis; sequence similarity to QDR1 and QDR3, and the triple mutant dtr1 qdr1 qdr3 exhibits reduced dityrosine fluorescence relative to the single mutants; expressed during sporulation
evolution	E31G321	YCL025C	EC1118_1C17_0474g	12215.3	1.46669	0.0937889	15.6382	4.00064e-55	2.64442e-52	9.50732e-07	AGP1	YCL025C	Low-affinity amino acid permease with broad substrate range; involved in uptake of asparagine, glutamine, and other amino acids; expression regulated by SPS plasma membrane amino acid sensor system (Ssy1p-Ptr3p-Ssy5p); AGP1 has a paralog, GNP1, that arose from the whole genome duplication
evolution	E31G321	YCR045C	EC1118_1C17_1299g	617.018	-6.7802	0.676063	-10.029	1.13719e-23	1.38064e-21	0.0126473	RRT12	YCR045C	Probable subtilisin-family protease; role in formation of the dityrosine layer of spore walls; localizes to the spore wall and also the nuclear envelope and ER region in mature spores
evolution	E31G321	YDL025C	EC1118_1D0_2080g	3712.38	1.198	0.133902	8.9468	3.65925e-19	3.06604e-17	0.0449369	RTK1	YDL025C	Putative protein kinase, potentially phosphorylated by Cdc28p; interacts with ribosome biogenesis factors, Cka2, Gus1 and Arc1; protein abundance increases in response to DNA replication stress
evolution	E31G321	YDL174C	EC1118_1D0_0353g	14000.1	1.55653	0.152571	10.202	1.94207e-24	2.7508e-22	0.0111797	DLD1	YDL174C	Major mitochondrial D-lactate dehydrogenase; oxidizes D-lactate to pyruvate, transcription is heme-dependent, repressed by glucose, and derepressed in ethanol or lactate; located in the mitochondrial inner membrane
evolution	E31G321	YDL181W	EC1118_1D0_0276g	6130.72	1.61214	0.156222	10.3195	5.74926e-25	8.76983e-23	0.00994735	INH1	YDL181W	Protein that inhibits ATP hydrolysis by the F1F0-ATP synthase; inhibitory function is enhanced by stabilizing proteins Stf1p and Stf2p; has a calmodulin-binding motif and binds calmodulin in vitro; INH1 has a paralog, STF1, that arose from the whole genome duplication
evolution	E31G321	YDR014W-A	EC1118_1D0_2553g	235.585	-4.32154	0.250881	-17.2254	1.71171e-66	1.69716e-63	2.61857e-08	HED1	YDR014W-A	Meiosis-specific protein; down-regulates Rad51p-mediated mitotic recombination when the meiotic recombination machinery is impaired; promotes synapsis and required for the normal morphogenesis of synaptonemal complex; prevents the recruitment of Rad54p to site-specific DNA double-strand breaks in vivo; early meiotic gene, transcribed specifically during meiotic prophase
evolution	E31G321	YDR210W	EC1118_1D0_4808g	245.678	1.96571	0.192992	10.1854	2.30356e-24	3.18694e-22	0.0112161	YDR210W	YDR210W	Predicted tail-anchored plasma membrane protein; contains a conserved CYSTM module; related proteins in other organisms may be involved in response to stress; green fluorescent protein (GFP)-fusion protein localizes to the cell periphery
evolution	E31G321	YDR342C	EC1118_1D0_6326g	9439.74	4.12429	0.124088	33.2367	3.1784e-242	1.89083e-238	6.60472e-13	HXT7	YDR342C	High-affinity glucose transporter; member of the major facilitator superfamily, nearly identical to Hxt6p, expressed at high basal levels relative to other HXTs, expression repressed by high glucose levels; HXT7 has a paralog, HXT4, that arose from the whole genome duplication
evolution	E31G321	YDR343C	EC1118_1D0_6337g	16263.4	4.05203	0.151545	26.7381	1.69632e-157	5.0457e-154	6.60472e-13	HXT6	YDR343C	High-affinity glucose transporter; member of the major facilitator superfamily, nearly identical to Hxt7p, expressed at high basal levels relative to other HXTs, repression of expression by high glucose requires SNF3; HXT6 has a paralog, HXT1, that arose from the whole genome duplication
evolution	E31G321	YDR374C	EC1118_1D0_6711g	241.386	-6.91099	0.436874	-15.8192	2.29492e-56	1.70656e-53	6.90762e-07	PHO92	YDR374C	Posttranscriptional regulator of phosphate metabolism; facilitates PHO4 mRNA degradation by interacting with Pop2p; regulates PHO4 mRNA stability by binding to PHO4's 3'UTR in a phosphate-dependent manner; contains highly conserved YTH (YT521-B Homology) domain that exhibits RNA-binding activity; human homolog YTHDF2 can complement yeast null mutant
evolution	E31G321	YDR377W	EC1118_1D0_6755g	7416.43	1.60645	0.157224	10.2176	1.65344e-24	2.39911e-22	0.0111669	ATP17	YDR377W	Subunit f of the F0 sector of mitochondrial F1F0 ATP synthase; F1F0 ATP synthase is a large, evolutionarily conserved enzyme complex required for ATP synthesis
evolution	E31G321	YDR446W	EC1118_1D0_7547g	115.806	-6.31395	0.506093	-12.4759	1.01099e-35	3.16548e-33	0.000432914	ECM11	YDR446W	Meiosis-specific protein; component of the Synaptonemal Complex (SC) along with Gmc2p; required for efficient crossover formation and for the efficient loading of the SC transverse filament protein, Zip1p; is SUMOlytaed in a Gmc2p manner, and SUMOylation is required for its function in meiosis; GFP fusion protein is present in discrete clusters in the nucleus throughout mitosis; may be involved i…
evolution	E31G321	YDR494W	EC1118_1D0_8086g	3969.33	1.01043	0.113612	8.89375	5.90815e-19	4.81474e-17	0.0471239	RSM28	YDR494W	Mitochondrial ribosomal protein of the small subunit; genetic interactions suggest a possible role in promoting translation initiation
evolution	E31G321	YDR522C	EC1118_1D0_8405g	1029.63	-8.73841	0.741886	-11.7787	5.02917e-32	1.2466e-29	0.0012819	SPS2	YDR522C	Protein expressed during sporulation; SPS2 has a paralog, SPS22, that arose from the whole genome duplication; redundant with Sps22p for organization of the beta-glucan layer of the spore wall; S. pombe ortholog is a spore wall component
evolution	E31G321	YDR529C	EC1118_1D0_8526g	15297.5	1.56742	0.148407	10.5617	4.48704e-26	7.21443e-24	0.00703237	QCR7	YDR529C	Subunit 7 of ubiquinol cytochrome-c reductase (Complex III); Complex III is a component of the mitochondrial inner membrane electron transport chain; oriented facing the mitochondrial matrix; N-terminus appears to play a role in complex assembly
evolution	E31G321	YER179W	EC1118_1E8_3312g	1384.14	-4.82972	0.435182	-11.0981	1.28071e-28	2.17684e-26	0.00297751	DMC1	YER179W	Meiosis-specific recombinase required for double-strand break repair; also required for pairing between homologous chromosomes; required for the normal morphogenesis of synaptonemal complex; homolog of Rad51p and the bacterial RecA protein; binds ssDNA and dsDNA, forms helical filaments; stimulated by Rdh54p
evolution	E31G321	YFR032C	EC1118_1F14_1288g	552.592	-7.46856	0.740316	-10.0883	6.22087e-24	7.87403e-22	0.0119934	RRT5	YFR032C	Putative protein of unknown function; non-essential gene identified in a screen for mutants with increased levels of rDNA transcription; expressed at high levels during sporulation
evolution	E31G321	YGL001C	EC1118_1G1_2993g	2735.72	1.84415	0.123391	14.9455	1.66665e-50	9.01356e-48	3.96615e-06	ERG26	YGL001C	C-3 sterol dehydrogenase; catalyzes the second of three steps required to remove two C-4 methyl groups from an intermediate in ergosterol biosynthesis; human homolog NSDHL implicated in CK syndrome, and can complement yeast null mutant; molecular target of natural product and antifungal compound FR171456
evolution	E31G321	YGL183C	EC1118_1G1_0947g	283.097	-2.23103	0.230105	-9.69568	3.14529e-22	3.46506e-20	0.019349	MND1	YGL183C	Protein required for recombination and meiotic nuclear division; forms a complex with Hop2p, which is involved in chromosome pairing and repair of meiotic double-strand breaks
evolution	E31G321	YGL187C	EC1118_1G1_0903g	11986	1.86016	0.199934	9.30386	1.35438e-20	1.32085e-18	0.0310228	COX4	YGL187C	Subunit IV of cytochrome c oxidase; the terminal member of the mitochondrial inner membrane electron transport chain; precursor N-terminal 25 residues are cleaved during mitochondrial import; phosphorylated; spermidine enhances translation
evolution	E31G321	YGL191W	EC1118_1G1_0848g	18500.5	2.20611	0.240355	9.17854	4.36976e-20	3.99934e-18	0.0350436	COX13	YGL191W	Subunit VIa of cytochrome c oxidase; present in a subclass of cytochrome c oxidase complexes that may have a role in mimimizing generation of reactive oxygen species; not essential for cytochrome c oxidase activity but may modulate activity in response to ATP; required for assembly of Rcf2p into cytochrome c oxidase - cytochrome bc1 supercomplexes
evolution	E31G321	YGL219C	EC1118_1G1_0529g	4273.05	1.53201	0.171203	8.94847	3.60453e-19	3.06334e-17	0.0449369	MDM34	YGL219C	Mitochondrial component of the ERMES complex; links the ER to mitochondria and may promote inter-organellar calcium and phospholipid exchange as well as coordinating mitochondrial DNA replication and growth; required for mitophagy; ERMES complex is often co-localized with peroxisomes and with concentrated areas of pyruvate dehydrogenase
evolution	E31G321	YGL251C	EC1118_1G1_0166g	320.971	-2.91307	0.280659	-10.3794	3.07698e-25	4.8171e-23	0.00925639	HFM1	YGL251C	Meiosis specific DNA helicase; involved in the conversion of double-stranded breaks to later recombination intermediates and in crossover control; catalyzes the unwinding of Holliday junctions; has ssDNA and dsDNA stimulated ATPase activity
evolution	E31G321	YGR031W	EC1118_1G1_3334g	2780.35	1.35668	0.152376	8.90353	5.40974e-19	4.46979e-17	0.0471239	IMO32	YGR031W	Conserved mitochondrial protein of unknown function; processed by both mitochondrial processing peptidase and mitochondrial octapeptidyl aminopeptidase; gene contains the nested antisense gene NAG1
evolution	E31G321	YGR087C	EC1118_1G1_3983g	28924.1	-2.37789	0.265228	-8.96543	3.09082e-19	2.66483e-17	0.0449369	PDC6	YGR087C	Minor isoform of pyruvate decarboxylase; decarboxylates pyruvate to acetaldehyde, involved in amino acid catabolism; transcription is glucose- and ethanol-dependent, and is strongly induced during sulfur limitation
evolution	E31G321	YGR144W	EC1118_1G1_4632g	1867.89	-2.73134	0.234391	-11.6529	2.21671e-31	5.072e-29	0.00148988	THI4	YGR144W	Thiazole synthase; abundant protein involved in the formation of the thiazole moiety of thiamine during thiamine biosynthesis; acts more as a co-substrate rather than an enzyme by providing the sulphur source for thiazole formation; undergoes a single turnover only; required for mitochondrial genome stability in response to DNA damaging agents
evolution	E31G321	YGR183C	EC1118_1G1_5105g	4656.86	1.4641	0.144018	10.1661	2.80905e-24	3.79796e-22	0.0113078	QCR9	YGR183C	Subunit 9 of ubiquinol cytochrome-c reductase (Complex III); Complex III is a component of the mitochondrial inner membrane electron transport chain; required for electron transfer at the ubiquinol oxidase site of the complex
evolution	E31G321	YHR014W	EC1118_1H21_0782g	89.5474	-5.49887	0.463971	-11.8518	2.10715e-32	5.4502e-30	0.00116867	SPO13	YHR014W	Meiotic regulator; involved in maintaining sister chromatid cohesion during meiosis I as well as promoting proper attachment of kinetochores to the spindle during meiosis I and meiosis II; anaphase-promoting complex (APC) substrate that is degraded during anaphase I; expressed only in meiotic cells
evolution	E31G321	YHR136C	EC1118_1H13_1068g	239.113	-2.49574	0.273699	-9.11857	7.61205e-20	6.86123e-18	0.0376846	SPL2	YHR136C	Protein with similarity to cyclin-dependent kinase inhibitors; downregulates low-affinity phosphate transport during phosphate limitation by targeting Pho87p to the vacuole; upstream region harbors putative hypoxia response element (HRE) cluster; overproduction suppresses a plc1 null mutation; promoter shows an increase in Snf2p occupancy after heat shock; GFP-fusion protein localizes to the cyto…
evolution	E31G321	YIL071W-A	EC1118_1I12_1145g	86.5995	-3.3158	0.335191	-9.89227	4.49727e-23	5.24593e-21	0.0150832	YIL071W-A	YIL071W-A	Dubious open reading frame; unlikely to encode a functional protein, based on available experimental and comparative sequence data; almost completely overlaps ORF PCI8/YIL071C
evolution	E31G321	YIL072W	EC1118_1I12_1134g	589.725	-4.03374	0.294305	-13.706	9.3516e-43	4.63606e-40	5.63275e-05	HOP1	YIL072W	Meiosis-specific protein required for chromosome synapsis; displays Red1p dependent localization to the unsynapsed axial-lateral elements of the synaptonemal complex; required for chiasma formation; in vitro, displays the ability to promote intra- and intermolecular synapsis between double-stranded DNA molecules and to fold DNA into rigid protein-DNA filaments
evolution	E31G321	YIL125W	EC1118_1I12_0518g	26220.7	1.44863	0.114597	12.6411	1.25246e-36	4.38287e-34	0.0003503	KGD1	YIL125W	Subunit of the mitochondrial alpha-ketoglutarate dehydrogenase complex; catalyzes a key step in the tricarboxylic acid (TCA) cycle, the oxidative decarboxylation of alpha-ketoglutarate to form succinyl-CoA
evolution	E31G321	YJL106W	EC1118_1J11_1387g	1468.44	-2.61907	0.287676	-9.10423	8.68835e-20	7.71448e-18	0.0379084	IME2	YJL106W	Serine/threonine protein kinase involved in activation of meiosis; associates with Ime1p and mediates its stability, activates Ndt80p; IME2 expression is positively regulated by Ime1p; human CDK2 can complement ime2 null mutant
evolution	E31G321	YJL149W	EC1118_1J11_0903g	1367.19	-1.08509	0.114438	-9.48194	2.49599e-21	2.56011e-19	0.0247444	DAS1	YJL149W	Putative SCF ubiquitin ligase F-box protein; interacts physically with both Cdc53p and Skp1 and genetically with CDC34; similar to putative F-box protein YDR131C
evolution	E31G321	YJL153C	EC1118_1J11_0859g	2798.03	-3.75138	0.395849	-9.47679	2.62231e-21	2.64409e-19	0.0247444	INO1	YJL153C	Inositol-3-phosphate synthase; involved in synthesis of inositol phosphates and inositol-containing phospholipids; transcription is coregulated with other phospholipid biosynthetic genes by Ino2p and Ino4p, which bind the UASINO DNA element
evolution	E31G321	YJL166W	EC1118_1J11_0705g	8000.79	1.31102	0.117522	11.1556	6.72687e-29	1.17701e-26	0.0027724	QCR8	YJL166W	Subunit 8 of ubiquinol cytochrome-c reductase (Complex III); Complex III is a component of the mitochondrial inner membrane electron transport chain; oriented facing the intermembrane space; expression is regulated by Abf1p and Cpf1p
evolution	E31G321	YJR005C-A	EC1118_1J11_2641g	355.291	-6.69896	0.41233	-16.2466	2.36093e-59	2.00645e-56	2.75841e-07	LSO1	YJR005C-A	Protein with a potential role in response to iron deprivation; transcription increases during iron deprivation and during treatment with 2-(6-benzyl-2-pyridyl)quinazoline (BPQ) and copper; regulated by Aft1p and, to a lesser extent, by Aft2p; originally identified as a syntenic homolog of an Ashbya gossypii gene; localizes to nucleus and cytoplasm, and nuclear localization is enhanced under iron-…
evolution	E31G321	YJR019C	EC1118_1J11_2806g	7425.51	2.06526	0.229231	9.00949	2.07019e-19	1.81111e-17	0.042864	TES1	YJR019C	Peroxisomal acyl-CoA thioesterase; likely to be involved in fatty acid oxidation rather than fatty acid synthesis; conserved protein also found in human peroxisomes; TES1 mRNA levels increase during growth on fatty acids
evolution	E31G321	YJR128W	EC1118_1J19_0804g	110.323	-5.19752	0.422802	-12.293	9.87359e-35	2.79705e-32	0.000557344	YJR128W	YJR128W	Putative protein of unknown function; conserved among S. cerevisiae strains; partially overlaps the verified ORF RSF2
evolution	E31G321	YJR148W	EC1118_1J19_1046g	7290.59	1.80164	0.142465	12.6462	1.1735e-36	4.36322e-34	0.0003503	BAT2	YJR148W	Cytosolic branched-chain amino acid (BCAA) aminotransferase; preferentially involved in BCAA catabolism; homolog of murine ECA39; highly expressed during stationary phase and repressed during logarithmic phase; BAT2 has a paralog, BAT1, that arose from the whole genome duplication
evolution	E31G321	YJR149W	EC1118_1J19_1057g	1156.19	1.33575	0.132351	10.0924	5.96657e-24	7.71634e-22	0.0119934	YJR149W	YJR149W	Putative protein of unknown function; green fluorescent protein (GFP)-fusion protein localizes to the cytoplasm
evolution	E31G321	YKR004C	EC1118_1K5_2608g	555.578	-1.834	0.199519	-9.19211	3.85202e-20	3.58057e-18	0.0348875	ECM9	YKR004C	Non-essential protein of unknown function
evolution	E31G321	YKR005C	EC1118_1K5_2619g	635.142	-2.67376	0.300937	-8.88478	6.40498e-19	5.14908e-17	0.0471239	YKR005C	YKR005C	Putative protein of unknown function
evolution	E31G321	YLL013C	EC1118_1L10_0551g	2836.33	1.03233	0.108104	9.54942	1.30427e-21	1.36125e-19	0.0229392	PUF3	YLL013C	Protein of the mitochondrial outer surface; links the Arp2/3 complex with the mitochore during anterograde mitochondrial movement; also binds to and promotes degradation of mRNAs for select nuclear-encoded mitochondrial proteins
evolution	E31G321	YLL041C	EC1118_1L10_0232g	30781.8	1.58588	0.130824	12.1222	8.05639e-34	2.17852e-31	0.00073646	SDH2	YLL041C	Iron-sulfur protein subunit of succinate dehydrogenase; the complex couples the oxidation of succinate to the transfer of electrons to ubiquinone as part of the TCA cycle and the mitochondrial respiratory chain; other members are Sdh1p, Sdh3p, and Sdh4p
evolution	E31G321	YLL046C	EC1118_1L10_0177g	657.973	-8.27595	0.41512	-19.9363	1.97184e-88	3.91016e-85	2.42173e-11	RNP1	YLL046C	Ribonucleoprotein that contains two RNA recognition motifs (RRM); RNP1 has a paralog, SBP1, that arose from the whole genome duplication
evolution	E31G321	YLR038C	EC1118_1L10_1112g	9819.19	1.93577	0.202479	9.56034	1.17374e-21	1.24689e-19	0.0229392	COX12	YLR038C	Subunit VIb of cytochrome c oxidase; cytochrome c oxidase is also known as respiratory Complex IV and is the terminal member of the mitochondrial inner membrane electron transport chain; required for assembly of cytochrome c oxidase but not required for activity after assembly; phosphorylated; easily released from the intermembrane space, suggesting a loose association with Complex IV
evolution	E31G321	YLR328W	EC1118_1L7_1926g	2289.61	1.72621	0.170929	10.099	5.58099e-24	7.37807e-22	0.0119934	NMA1	YLR328W	Nicotinic acid mononucleotide adenylyltransferase; catalyzes the transfer of the adenylyl moiety of ATP to nicotinamide mononucleotide to form NAD; involved in pathways of NAD biosynthesis, including the de novo, NAD(+) salvage, and nicotinamide riboside salvage pathways; homolog of human NMNAT; NMA1 has a paralog, NMA2, that arose from the whole genome duplication
evolution	E31G321	YLR329W	EC1118_1L7_1937g	76.3108	-3.28696	0.293758	-11.1894	4.5969e-29	8.28695e-27	0.00269189	REC102	YLR329W	Protein involved in early stages of meiotic recombination; required for chromosome synapsis; forms a complex with Rec104p and Spo11p necessary during the initiation of recombination
evolution	E31G321	YLR343W	EC1118_1L7_2102g	1265.16	-1.6609	0.150132	-11.0629	1.8984e-28	3.13711e-26	0.00307801	GAS2	YLR343W	1,3-beta-glucanosyltransferase; involved with Gas4p in spore wall assembly; has similarity to Gas1p
evolution	E31G321	YML054C	EC1118_1M3_0947g	37104.3	2.64261	0.210095	12.5782	2.78431e-36	9.20214e-34	0.000374335	CYB2	YML054C	Cytochrome b2 (L-lactate cytochrome-c oxidoreductase); component of the mitochondrial intermembrane space, required for lactate utilization; expression is repressed by glucose and anaerobic conditions
evolution	E31G321	YML075C	EC1118_1M3_0694g	14832.7	1.18818	0.103125	11.5217	1.02539e-30	2.10346e-28	0.00169479	HMG1	YML075C	HMG-CoA reductase; catalyzes conversion of HMG-CoA to mevalonate, which is a rate-limiting step in sterol biosynthesis; one of two isozymes; localizes to nuclear envelope; overproduction induces formation of karmellae; forms foci at nuclear periphery upon DNA replication stress; HMG1 has a paralog, HMG2, that arose from the whole genome duplication; human homolog HMGCR can complement yeast hmg1 m…
evolution	E31G321	YML122C	EC1118_1M3_0111g	149.664	5.28863	0.540466	9.78531	1.30196e-22	1.48949e-20	0.0174869	YML122C	YML122C	Putative protein of unknown function; conserved among S. cerevisiae strains; YML122C is not an essential gene
evolution	E31G321	YMR101C	EC1118_1M3_2718g	447.701	-3.99794	0.207182	-19.2968	5.71758e-83	8.50346e-80	1.22187e-10	SRT1	YMR101C	Forms the dehydrodolichyl diphosphate syntase (DDS) complex with NUS1; involved in synthesis of long-chain dolichols (19-22 isoprene units; as opposed to Rer2p which synthesizes shorter-chain dolichols); localizes to lipid bodies; transcription is induced during stationary phase
evolution	E31G321	YMR118C	EC1118_1M3_2916g	5795.41	-2.28915	0.230995	-9.90995	3.76828e-23	4.4835e-21	0.0149628	SHH3	YMR118C	Putative mitochondrial inner membrane protein of unknown function; although similar to paralogous Sdh3p, Shh3p is not a stoichiometric subunit of either succinate dehydrogenase or of the TIM22 translocase; SHH3 has a paralog, SDH3, that arose from the whole genome duplication
evolution	E31G321	YNL141W	EC1118_1N9_2146g	290.807	2.49666	0.269544	9.26254	1.99632e-20	1.8851e-18	0.0319393	AAH1	YNL141W	Adenine deaminase (adenine aminohydrolase); converts adenine to hypoxanthine; involved in purine salvage; transcriptionally regulated by nutrient levels and growth phase; Aah1p degraded upon entry into quiescence via SCF and the proteasome
evolution	E31G321	YNR064C	EC1118_1N18_1123g	283.519	-2.17864	0.212395	-10.2575	1.09507e-24	1.62864e-22	0.0107297	YNR064C	YNR064C	Epoxide hydrolase; member of the alpha/beta hydrolase fold family; may have a role in detoxification of epoxides
evolution	E31G321	YNR070W	EC1118_1N18_1189g	490.584	-2.69208	0.230276	-11.6907	1.42216e-31	3.38417e-29	0.00144623	PDR18	YNR070W	Putative transporter of the ATP-binding cassette (ABC) family; role in plasma membrane sterol incorporation; implicated in pleiotropic drug resistance; provides resistance to ethanol stress and contributes to a decreased intracellular accumulation of ethanol; the authentic, non-tagged protein is detected in highly purified mitochondria in high-throughput studies
evolution	E31G321	YOL047C	EC1118_1O4_1321g	480.652	-7.12428	0.572946	-12.4345	1.6984e-35	5.05189e-33	0.000445639	LDS2	YOL047C	Protein Involved in spore wall assembly; localizes to lipid droplets found on or outside of the prospore membrane; shares similarity with Lds1p and Rrt8p, and a strain mutant for all 3 genes exhibits reduced dityrosine fluorescence relative to the single mutants; green fluorescent protein (GFP)-fusion protein localizes to the cytoplasm in a punctate pattern
evolution	E31G321	YOL104C	EC1118_1O4_0639g	114.18	-5.54773	0.423091	-13.1124	2.79679e-39	1.10921e-36	0.000154665	NDJ1	YOL104C	Protein that regulates meiotic SPB cohesion and telomere clustering; localizes to both spindle pole bodies (SPBs) and telomeres; required for bouquet formation, effective homolog pairing, ordered cross-over distribution, sister chromatid cohesion at meiotic telomeres, chromosomal segregation and telomere-led rapid prophase movement
evolution	E31G321	YOL105C	EC1118_1O4_0628g	2041.31	2.05231	0.1536	13.3614	1.01628e-40	4.31846e-38	9.93958e-05	WSC3	YOL105C	Sensor-transducer of the stress-activated PKC1-MPK1 signaling pathway; involved in maintenance of cell wall integrity; involved in response to heat shock and other stressors; regulates 1,3-beta-glucan synthesis; WSC3 has a paralog, WSC2, that arose from the whole genome duplication
evolution	E31G321	YOL131W	EC1118_1O4_0342g	94.2905	-3.36968	0.296179	-11.3772	5.43197e-30	1.04241e-27	0.00205487	YOL131W	YOL131W	Putative protein of unknown function; YOL131W has a paralog, STB1, that arose from the whole genome duplication
evolution	E31G321	YOR065W	EC1118_1O4_2663g	18591.4	1.73838	0.152419	11.4053	3.93554e-30	7.80417e-28	0.00201951	CYT1	YOR065W	Cytochrome c1; component of the mitochondrial respiratory chain; expression is regulated by the heme-activated, glucose-repressed Hap2p/3p/4p/5p CCAAT-binding complex
evolution	E31G321	YOR136W	EC1118_1O4_3477g	7516.59	1.98531	0.14747	13.4625	2.60012e-41	1.18985e-38	8.67621e-05	IDH2	YOR136W	Subunit of mitochondrial NAD(+)-dependent isocitrate dehydrogenase; complex catalyzes the oxidation of isocitrate to alpha-ketoglutarate in the TCA cycle; phosphorylated
evolution	E31G321	YOR313C	EC1118_1O4_5512g	5996.83	-7.42767	0.656022	-11.3223	1.01774e-29	1.89204e-27	0.00219502	SPS4	YOR313C	Protein whose expression is induced during sporulation; not required for sporulation; heterologous expression in E. coli induces the SOS response that senses DNA damage
evolution	E31G321	YOR348C	EC1118_1O4_5941g	92460.9	2.04552	0.218041	9.38136	6.51268e-21	6.45732e-19	0.0280922	PUT4	YOR348C	Proline permease; required for high-affinity transport of proline; also transports the toxic proline analog azetidine-2-carboxylate (AzC); PUT4 transcription is repressed in ammonia-grown cells
evolution	E31G321	YPL058C	EC1118_1P2_2465g	25325.5	5.578	0.361718	15.4209	1.18474e-53	7.04801e-51	1.43714e-06	PDR12	YPL058C	Plasma membrane ATP-binding cassette (ABC) transporter; weak-acid-inducible multidrug transporter required for weak organic acid resistance; induced by sorbate and benzoate and regulated by War1p; mutants exhibit sorbate hypersensitivity
evolution	E31G321	YPR007C	EC1118_1P2_3191g	747.726	-3.30942	0.287175	-11.524	9.98151e-31	2.10346e-28	0.00169479	REC8	YPR007C	Meiosis-specific component of the sister chromatid cohesion complex; alpha-kleisin family member that maintains cohesion between sister chromatids during meiosis I; maintains cohesion between centromeres of sister chromatids until meiosis II; independent of its role in sister chromatid cohesion, Rec8p promotes allelic collisions and prevents nonspecific chromosome interactions; homolog of S. pomb…
evolution	E31G321	YPR138C	EC1118_1P2_4720g	2563.25	2.05114	0.221055	9.27886	1.71309e-20	1.64374e-18	0.0316782	MEP3	YPR138C	Ammonium permease of high capacity and low affinity; belongs to a ubiquitous family of cytoplasmic membrane proteins that transport only ammonium (NH4+); expression is under the nitrogen catabolite repression regulation ammonia permease; MEP3 has a paralog, MEP1, that arose from the whole genome duplication
evolution	E31E3283	EC1118_1J11_0177g	EC1118_1J11_0177g	241.43	-2.3517	0.228007	-10.3142	6.07983e-25	3.89175e-23	0.000708344	EC1118_1J11_0177g	EC1118_1J11_0177g	#N/A
evolution	E31E3283	EC1118_1M36_0034g	EC1118_1M36_0034g	371.472	1.75816	0.159933	10.9931	4.12459e-28	3.79527e-26	0.000307102	EC1118_1M36_0034g	EC1118_1M36_0034g	#N/A
evolution	E31E3283	EC1118_1M36_0045g	EC1118_1M36_0045g	257.491	2.42983	0.229618	10.5821	3.60891e-26	2.91135e-24	0.000512221	EC1118_1M36_0045g	EC1118_1M36_0045g	#N/A
evolution	E31E3283	EC1118_1O4_6502g	EC1118_1O4_6502g	1375.75	-1.74399	0.163645	-10.6571	1.61505e-26	1.33958e-24	0.000467137	EC1118_1O4_6502g	EC1118_1O4_6502g	#N/A
evolution	E31E3283	EC1118_1O4_6513g	EC1118_1O4_6513g	527.674	-1.60675	0.197221	-8.14696	3.73191e-16	1.03666e-14	0.00747757	EC1118_1O4_6513g	EC1118_1O4_6513g	#N/A
evolution	E31E3283	YAL039C	EC1118_1A20_0342g	6527.85	-1.528	0.119043	-12.8358	1.03367e-37	1.64521e-35	2.50651e-05	CYC3	YAL039C	Cytochrome c heme lyase (holocytochrome c synthase); attaches heme to apo-cytochrome c (Cyc1p or Cyc7p) in mitochondrial intermembrane space; human homolog HCCS implicated in microphthalmia with linear skin defects (MLS), and can complement yeast null mutant
evolution	E31E3283	YAL044C	EC1118_1A20_0276g	18500.2	-1.27466	0.117798	-10.8207	2.74558e-27	2.34329e-25	0.000381384	GCV3	YAL044C	H subunit of the mitochondrial glycine decarboxylase complex; glycine decarboxylase is required for the catabolism of glycine to 5,10-methylene-THF; also required for all protein lipoylation; expression is regulated by levels of 5,10-methylene-THF
evolution	E31E3283	YAL067C	EC1118_1O4_6491g	1536.27	1.09158	0.134642	8.10729	5.17598e-16	1.40467e-14	0.00777312	SEO1	YAL067C	Putative permease; member of the allantoate transporter subfamily of the major facilitator superfamily; mutation confers resistance to ethionine sulfoxide
evolution	E31E3283	YAR042W	EC1118_1A20_1090g	6177.72	-1.0637	0.130789	-8.13296	4.18919e-16	1.15281e-14	0.00758067	SWH1	YAR042W	Protein similar to mammalian oxysterol-binding protein; contains ankyrin repeats and FFAT motif; interacts with ER anchor Scs2p at the nucleus-vacuole junction; regulated by sterol binding; SWH1 has a paralog, OSH2, that arose from the whole genome duplication
evolution	E31E3283	YAR066W	EC1118_1H13_2058g	534.604	1.28221	0.143783	8.91769	4.76121e-19	1.96075e-17	0.0034133	YAR066W	YAR066W	Putative GPI protein; SWAT-GFP and mCherry fusion proteins localize to the endoplasmic reticulum and vacuole respectively; YAR066W has a paralog, YHR214W, that arose from a segmental duplication
evolution	E31E3283	YAR066W	EC1118_1F14_0221g	1093.15	1.37597	0.137549	10.0035	1.47038e-23	8.48931e-22	0.00102221	YAR066W	YAR066W	Putative GPI protein; SWAT-GFP and mCherry fusion proteins localize to the endoplasmic reticulum and vacuole respectively; YAR066W has a paralog, YHR214W, that arose from a segmental duplication
evolution	E31E3283	YBR033W	EC1118_1B15_1640g	1325.17	1.33494	0.119602	11.1616	6.28828e-29	5.97285e-27	0.000247786	EDS1	YBR033W	Putative zinc cluster protein, predicted to be a transcription factor; not an essential gene; EDS1 has a paralog, RGT1, that arose from the whole genome duplication
evolution	E31E3283	YBR047W	EC1118_1B15_1794g	1094.88	-1.33378	0.140777	-9.47437	2.68366e-21	1.39859e-19	0.00186704	FMP23	YBR047W	Putative protein of unknown function; proposed to be involved in iron or copper homeostasis; the authentic, non-tagged protein is detected in highly purified mitochondria in high-throughput studies
evolution	E31E3283	YBR066C	EC1118_1B15_2036g	1110.89	1.02699	0.147869	6.94523	3.7785e-12	6.44973e-11	0.0225933	NRG2	YBR066C	Transcriptional repressor; mediates glucose repression and negatively regulates filamentous growth; activated in stochastic pulses of nuclear localization in response to low glucose
evolution	E31E3283	YBR067C	EC1118_1B15_2047g	5068.07	3.02693	0.149853	20.1994	9.91848e-91	9.73498e-88	3.31599e-11	TIP1	YBR067C	Major cell wall mannoprotein with possible lipase activity; transcription is induced by heat- and cold-shock; member of the Srp1p/Tip1p family of serine-alanine-rich proteins
evolution	E31E3283	YBR158W	EC1118_1B15_3169g	456.737	1.04229	0.129234	8.0651	7.31759e-16	1.95879e-14	0.00809896	AMN1	YBR158W	Protein required for daughter cell separation; multiple mitotic checkpoints, and chromosome stability; contains 12 degenerate leucine-rich repeat motifs; expression is induced by the Mitotic Exit Network (MEN)
evolution	E31E3283	YBR222C	EC1118_1B15_3961g	9177.7	-1.04717	0.0823912	-12.7097	5.22151e-37	7.88448e-35	3.00839e-05	PCS60	YBR222C	Oxalyl-CoA synthetase; capable of catalyzing conversion of oxalate to oxalyl-CoA; catalyzes first step in pathway of oxalate degradation that functions to protect yeast from inhibitory effects of oxalate; peroxisomal protein that binds mRNA; localizes to both peroxisomal peripheral membrane and matrix, expression is highly inducible by oleic acid; similar to E. coli long chain acyl-CoA synthetase
evolution	E31E3283	YBR230W-A	EC1118_1B15_4071g	1076.3	-1.47958	0.178058	-8.30953	9.60835e-17	2.91668e-15	0.00636875	YBR230W-A	YBR230W-A	Putative protein of unknown function; YBR230W-A has a paralog, COQ8, that arose from the whole genome duplication
evolution	E31E3283	YCL026C-B	EC1118_1C17_0452g	541.849	-1.1277	0.163506	-6.89699	5.31143e-12	8.81099e-11	0.0235491	HBN1	YCL026C-B	Protein of unknown function; similar to bacterial nitroreductases; green fluorescent protein (GFP)-fusion protein localizes to the cytoplasm and nucleus; protein becomes insoluble upon intracellular iron depletion; protein abundance increases in response to DNA replication stress
evolution	E31E3283	YCL047C	EC1118_1C17_0221g	470.597	-1.2082	0.119514	-10.1093	5.02649e-24	2.9601e-22	0.000903247	POF1	YCL047C	Nicotinamide mononucleotide-specific adenylyltransferase (NMNAT); catalyzes the conversion of nicotinamide mononucleotide (NMN) to nicotinamide adenine dinucleotide (NAD+); role in the nicotinamide riboside (NR) salvage pathway of NAD+ biosynthesis; involved in NR and NAD+ homeostasis; ATPase involved in protein quality control and filamentation pathways; interacts physically with Kss1p and suppr…
evolution	E31E3283	YCL048W-A	EC1118_1C17_0199g	206.292	2.42853	0.273918	8.86592	7.5878e-19	3.01923e-17	0.00360461	YCL048W-A	YCL048W-A	Putative protein of unknown function; SWAT-GFP and mCherry fusion proteins localize to the cell periphery and vacuole; YCL048W-A has a paralog, YDR524C-B, that arose from the whole genome duplication
evolution	E31E3283	YCL064C	EC1118_1C17_0034g	7174.08	-2.74275	0.18664	-14.6954	6.89495e-49	1.56171e-46	1.40162e-06	CHA1	YCL064C	Catabolic L-serine (L-threonine) deaminase; catalyzes the degradation of both L-serine and L-threonine; required to use serine or threonine as the sole nitrogen source, transcriptionally induced by serine and threonine
evolution	E31E3283	YCL073C	EC1118_1K5_3763g	168.932	-2.0857	0.235863	-8.84288	9.32854e-19	3.66239e-17	0.00369283	GEX1	YCL073C	Proton:glutathione antiporter; localized to the vacuolar and plasma membranes; imports glutathione from the vacuole and exports it through the plasma membrane; has a role in resistance to oxidative stress and modulation of the PKA pathway; GEX1 has a paralog, GEX2, that arose from a segmental duplication
evolution	E31E3283	YCR010C	EC1118_1C17_0837g	22863	2.33737	0.183304	12.7513	3.06521e-37	4.75027e-35	2.83308e-05	ADY2	YCR010C	Acetate transporter required for normal sporulation; phosphorylated in mitochondria; ADY2 has a paralog, ATO2, that arose from the whole genome duplication
evolution	E31E3283	YCR060W	EC1118_1C17_1453g	1128.69	-1.15869	0.142775	-8.11551	4.83754e-16	1.32504e-14	0.00771106	TAH1	YCR060W	Component of conserved R2TP complex (Rvb1-Rvb2-Tah1-Pih1); R2TP complex interacts with Hsp90 (Hsp82p and Hsc82p) to mediate assembly of large protein complexes such as box C/D snoRNPs and RNA polymerase II; contains a single TPR domain with at least two TPR motifs; plays a role in determining prion variants
evolution	E31E3283	YCR091W	EC1118_1C17_1783g	1916.73	1.11805	0.130156	8.5901	8.68962e-18	2.94099e-16	0.00479815	KIN82	YCR091W	Putative serine/threonine protein kinase; implicated in the regulation of phospholipid asymmetry through the activation of phospholipid translocases (flippases); involved in the phosphorylation of upstream inhibitory kinase Ypk1p along with Fpk1p; has a redundant role in the cellular response to mating pheromone; KIN82 has a paralog, FPK1, that arose from the whole genome duplication
evolution	E31E3283	YDL049C	EC1118_1D0_1816g	2076.23	1.55442	0.10375	14.9825	9.5622e-51	2.34633e-48	8.69847e-07	KNH1	YDL049C	Protein with similarity to Kre9p; Kre9p is involved in cell wall beta 1,6-glucan synthesis; overproduction suppresses growth defects of a kre9 null mutant; required for propionic acid resistance
evolution	E31E3283	YDL179W	EC1118_1D0_0298g	332.735	1.06742	0.140741	7.5843	3.34293e-14	7.63043e-13	0.0127721	PCL9	YDL179W	Cyclin; forms a functional kinase complex with Pho85p cyclin-dependent kinase (Cdk), expressed in late M/early G1 phase, activated by Swi5p; PCL9 has a paralog, PCL2, that arose from the whole genome duplication
evolution	E31E3283	YDL210W	EC1118_1D22_0452g	222.68	-1.45732	0.167288	-8.71147	2.99948e-18	1.07054e-16	0.00423464	UGA4	YDL210W	GABA (gamma-aminobutyrate) permease; serves as a GABA transport protein involved in the utilization of GABA as a nitrogen source; catalyzes the transport of putrescine and delta-aminolevulinic acid (ALA); localized to the vacuolar membrane
evolution	E31E3283	YDL218W	EC1118_1D22_0364g	1098.51	-1.48731	0.16891	-8.80536	1.30437e-18	4.98794e-17	0.00384072	YDL218W	YDL218W	Putative protein of unknown function; YDL218W transcription is regulated by Azf1p and induced by starvation and aerobic conditions; expression also induced in cells treated with the mycotoxin patulin
evolution	E31E3283	YDL244W	EC1118_1D22_0067g	406.347	-1.05801	0.160339	-6.59858	4.15118e-11	5.79296e-10	0.0302783	THI13	YDL244W	Protein involved in synthesis of the thiamine precursor HMP; member of a subtelomeric gene family including THI5, THI11, THI12, and THI13; hydroxymethylpyrimidine is also known as HMP
evolution	E31E3283	YDR019C	EC1118_1D0_2608g	18369.2	-1.89449	0.137544	-13.7737	3.66992e-43	6.75379e-41	6.12155e-06	GCV1	YDR019C	T subunit of the mitochondrial glycine decarboxylase complex; glycine decarboxylase is required for the catabolism of glycine to 5,10-methylene-THF; expression is regulated by levels of levels of 5,10-methylene-THF in the cytoplasm
evolution	E31E3283	YDR037W	EC1118_1D0_2828g	10796.8	-1.16994	0.164614	-7.10717	1.18449e-12	2.15292e-11	0.0196267	KRS1	YDR037W	Lysyl-tRNA synthetase
evolution	E31E3283	YDR222W	EC1118_1D0_4940g	475.683	-1.32938	0.196928	-6.7506	1.47231e-11	2.24042e-10	0.026668	YDR222W	YDR222W	Protein of unknown function; green fluorescent protein (GFP)-fusion protein localizes to the cytoplasm in a punctate pattern; YDR222W has a paralog, YLR225C, that arose from the whole genome duplication
evolution	E31E3283	YDR223W	EC1118_1D0_4951g	2340.28	1.27811	0.114218	11.1901	4.55666e-29	4.39905e-27	0.000238852	CRF1	YDR223W	Transcriptional corepressor; involved in repression of ribosomal protein (RP) gene transcription via the TOR signaling pathway which promotes accumulation of Crf1p in the nucleus; role in repression of RP genes varies by strain; CRF1 has a paralog, IFH1, that arose from the whole genome duplication
evolution	E31E3283	YDR256C	EC1118_1D0_5325g	10467.8	1.71129	0.163391	10.4736	1.14233e-25	8.62457e-24	0.000584591	CTA1	YDR256C	Catalase A; breaks down hydrogen peroxide in the peroxisomal matrix formed by acyl-CoA oxidase (Pox1p) during fatty acid beta-oxidation
evolution	E31E3283	YDR342C	EC1118_1D0_6326g	9607.48	1.84035	0.106379	17.2999	4.71202e-67	2.13454e-64	1.34801e-08	HXT7	YDR342C	High-affinity glucose transporter; member of the major facilitator superfamily, nearly identical to Hxt6p, expressed at high basal levels relative to other HXTs, expression repressed by high glucose levels; HXT7 has a paralog, HXT4, that arose from the whole genome duplication
evolution	E31E3283	YDR343C	EC1118_1D0_6337g	12100.1	1.36442	0.0902214	15.123	1.1429e-51	3.05932e-49	6.86526e-07	HXT6	YDR343C	High-affinity glucose transporter; member of the major facilitator superfamily, nearly identical to Hxt7p, expressed at high basal levels relative to other HXTs, repression of expression by high glucose requires SNF3; HXT6 has a paralog, HXT1, that arose from the whole genome duplication
evolution	E31E3283	YDR380W	EC1118_1D0_6799g	546.371	-2.67028	0.430948	-6.19629	5.78098e-10	6.76823e-09	0.0419161	ARO10	YDR380W	Phenylpyruvate decarboxylase; catalyzes decarboxylation of phenylpyruvate to phenylacetaldehyde, which is the first specific step in the Ehrlich pathway; involved in protein N-terminal Met and Ala catabolism
evolution	E31E3283	YDR384C	EC1118_1D0_6854g	5856.68	2.9097	0.149968	19.4021	7.40477e-84	5.45084e-81	1.8895e-10	ATO3	YDR384C	Plasma membrane protein, putative ammonium transporter; regulation pattern suggests a possible role in export of ammonia from the cell; phosphorylated in mitochondria; member of the TC 9.B.33 YaaH family of putative transporters
evolution	E31E3283	YDR403W	EC1118_1D0_7063g	129.511	-1.23755	0.165548	-7.47549	7.69182e-14	1.63528e-12	0.0141145	DIT1	YDR403W	Sporulation-specific enzyme required for spore wall maturation; involved in the production of a soluble LL-dityrosine-containing precursor of the spore wall; transcripts accumulate at the time of prospore enclosure
evolution	E31E3283	YDR408C	EC1118_1D0_7129g	3722.87	-1.08643	0.10988	-9.88743	4.71973e-23	2.59761e-21	0.00116948	ADE8	YDR408C	Phosphoribosyl-glycinamide transformylase; catalyzes a step in the 'de novo' purine nucleotide biosynthetic pathway
evolution	E31E3283	YDR508C	EC1118_1D0_8240g	527.161	1.77649	0.157506	11.2789	1.66871e-29	1.66559e-27	0.000213019	GNP1	YDR508C	High-affinity glutamine permease; also transports Leu, Ser, Thr, Cys, Met and Asn; expression is fully dependent on Grr1p and modulated by the Ssy1p-Ptr3p-Ssy5p (SPS) sensor of extracellular amino acids; GNP1 has a paralog, AGP1, that arose from the whole genome duplication
evolution	E31E3283	YDR536W	EC1118_1D0_8603g	39314.2	-1.01881	0.111249	-9.15792	5.29067e-20	2.5964e-18	0.00264093	STL1	YDR536W	Glycerol proton symporter of the plasma membrane; subject to glucose-induced inactivation, strongly but transiently induced when cells are subjected to osmotic shock
evolution	E31E3283	YEL039C	EC1118_1E8_0408g	1186.74	-1.81726	0.163231	-11.1331	8.66037e-29	8.09538e-27	0.000256997	CYC7	YEL039C	Cytochrome c isoform 2, expressed under hypoxic conditions; also known as iso-2-cytochrome c; electron carrier of the mitochondrial intermembrane space that transfers electrons from ubiquinone-cytochrome c oxidoreductase to cytochrome c oxidase during cellular respiration; protein abundance increases in response to DNA replication stress; CYC7 has a paralog, CYC1, that arose from the whole genome…
evolution	E31E3283	YEL063C	EC1118_1E8_0111g	6902.45	-1.2616	0.157378	-8.01639	1.08902e-15	2.90192e-14	0.00849033	CAN1	YEL063C	Plasma membrane arginine permease; requires phosphatidyl ethanolamine (PE) for localization, exclusively associated with lipid rafts; mutation confers canavanine resistance; CAN1 has a paralog, ALP1, that arose from the whole genome duplication
evolution	E31E3283	YEL066W	EC1118_1E8_0078g	5072.66	-1.11707	0.0859927	-12.9902	1.38985e-38	2.27356e-36	1.99966e-05	HPA3	YEL066W	D-Amino acid N-acetyltransferase that detoxifies D-amino acids; catalyzes N-acetylation of D-amino acids through ordered bi-bi mechanism in which acetyl-CoA is first substrate bound and CoA is last product liberated; acetylates histones and polyamines, also autoacetylates
evolution	E31E3283	YEL070W	EC1118_1N18_1222g	494.047	-1.79737	0.133289	-13.4847	1.92423e-41	3.23765e-39	9.54331e-06	DSF1	YEL070W	Mannitol dehydrogenase; deletion suppresses mutation of mpt5; DSF1 has a paralog, MAN2, that arose from a segmental duplication
evolution	E31E3283	YER011W	EC1118_1E8_1068g	629.54	-1.31471	0.168681	-7.79406	6.4888e-15	1.60557e-13	0.0104995	TIR1	YER011W	Cell wall mannoprotein; expression is downregulated at acidic pH and induced by cold shock and anaerobiosis; abundance is increased in cells cultured without shaking; member of the Srp1p/Tip1p family of serine-alanine-rich proteins
evolution	E31E3283	YER015W	EC1118_1E8_1123g	5076.39	1.23417	0.130898	9.42851	4.15971e-21	2.14882e-19	0.0019645	FAA2	YER015W	Medium chain fatty acyl-CoA synthetase; activates imported fatty acids; accepts a wide range of fatty acid chain lengths with a preference for medium chains, C9:0-C13:0; localized to the peroxisome; comparative analysis suggests that a mitochondrially targeted form may result from translation starting at a non-canonical codon upstream of the annotated start codon
evolution	E31E3283	YER055C	EC1118_1E8_1651g	5543.91	-1.22663	0.16244	-7.5513	4.30946e-14	9.57676e-13	0.0131668	HIS1	YER055C	ATP phosphoribosyltransferase; a hexameric enzyme, catalyzes the first step in histidine biosynthesis; mutations cause histidine auxotrophy and sensitivity to Cu, Co, and Ni salts; transcription is regulated by general amino acid control
evolution	E31E3283	YER069W	EC1118_1E8_1849g	9501.94	-2.43163	0.131694	-18.4642	4.0099e-76	2.62381e-73	1.34337e-09	ARG5,6	YER069W	Acetylglutamate kinase and N-acetyl-gamma-glutamyl-phosphate reductase; N-acetyl-L-glutamate kinase (NAGK) catalyzes the 2nd and N-acetyl-gamma-glutamyl-phosphate reductase (NAGSA), the 3rd step in arginine biosynthesis; synthesized as a precursor which is processed in the mitochondrion to yield mature NAGK and NAGSA; enzymes form a metabolon complex with Arg2p; NAGK C-terminal domain stabilizes …
evolution	E31E3283	YER081W	EC1118_1E8_2025g	4677.89	1.29073	0.141421	9.12685	7.05203e-20	3.29598e-18	0.00273091	SER3	YER081W	3-phosphoglycerate dehydrogenase and alpha-ketoglutarate reductase; 3PG dehydrogenase that catalyzes the first step in serine and glycine biosynthesis; also functions as an alpha-ketoglutarate reductase, converting alpha-ketoglutarate to D-2-hydroxyglutarate (D-2HG); localizes to the cytoplasm; SER3 has a paralog, SER33, that arose from the whole genome duplication
evolution	E31E3283	YER103W	EC1118_1E8_2355g	8527.5	-1.56597	0.1482	-10.5666	4.25588e-26	3.34172e-24	0.000521996	SSA4	YER103W	Heat shock protein that is highly induced upon stress; plays a role in SRP-dependent cotranslational protein-membrane targeting and translocation; member of the HSP70 family; cytoplasmic protein that concentrates in nuclei upon starvation; SSA4 has a paralog, SSA3, that arose from the whole genome duplication
evolution	E31E3283	YER121W	EC1118_1E8_2564g	993.688	1.50859	0.146029	10.3308	5.11344e-25	3.42194e-23	0.00069439	YER121W	YER121W	Putative protein of unknown function; may be involved in phosphatase regulation and/or generation of precursor metabolites and energy
evolution	E31E3283	YER124C	EC1118_1E8_2597g	1077.42	2.28174	0.144108	15.8335	1.82663e-56	5.1224e-54	2.00977e-07	DSE1	YER124C	Daughter cell-specific protein; may regulate cross-talk between the mating and filamentation pathways; deletion affects cell separation after division and sensitivity to alpha-factor and drugs affecting the cell wall; relocalizes from bud neck to cytoplasm upon DNA replication stress
evolution	E31E3283	YER163C	EC1118_1E8_3103g	1308.62	-1.12424	0.108537	-10.3581	3.84355e-25	2.63194e-23	0.000671981	GCG1	YER163C	Gamma-glutamyl cyclotransferase; cleaves the gamma-glutamyl bond of glutathione to yield 5-oxoproline and a Cys-Gly dipeptide; similar to mammalian pro-apoptotic protein ChaC1; expression of mouse ChaC1 in yeast increases apoptosis; green fluorescent protein (GFP)-fusion protein localizes to the cytoplasm and nucleus; periodically expressed during the metabolic cycle
evolution	E31E3283	YER175C	EC1118_1E8_3257g	2060.79	-1.21026	0.15259	-7.93144	2.16623e-15	5.61979e-14	0.0092134	TMT1	YER175C	Trans-aconitate methyltransferase; cytosolic enzyme that catalyzes the methyl esterification of 3-isopropylmalate, an intermediate of the leucine biosynthetic pathway, and trans-aconitate, which inhibits the citric acid cycle
evolution	E31E3283	YFL010C	EC1118_1F14_0804g	1265.38	-1.11282	0.124657	-8.92707	4.37458e-19	1.82709e-17	0.00337966	WWM1	YFL010C	WW domain containing protein of unknown function; binds to Mca1p, a caspase-related protease that regulates H2O2-induced apoptosis; overexpression causes G1 phase growth arrest and clonal death that is suppressed by overexpression of MCA1
evolution	E31E3283	YFL021W	EC1118_1F14_0628g	3503.61	-1.23866	0.160998	-7.69364	1.43006e-14	3.42343e-13	0.0115383	GAT1	YFL021W	Transcriptional activator of nitrogen catabolite repression genes; contains a GATA-1-type zinc finger DNA-binding motif; activity and localization regulated by nitrogen limitation and Ure2p; different translational starts produce two major and two minor isoforms that are differentially regulated and localized
evolution	E31E3283	YFL026W	EC1118_1F14_0562g	219.659	1.0977	0.1729	6.34878	2.17028e-10	2.68504e-09	0.0371222	STE2	YFL026W	Receptor for alpha-factor pheromone; seven transmembrane-domain GPCR that interacts with both pheromone and a heterotrimeric G protein to initiate the signaling response that leads to mating between haploid a and alpha cells
evolution	E31E3283	YFL059W	EC1118_1J19_1156g	803.673	-1.95558	0.168182	-11.6277	2.97853e-31	3.50811e-29	0.000134758	SNZ3	YFL059W	Member of a stationary phase-induced gene family; expressed in the presence of galactose; transcription of SNZ3 is induced prior to diauxic shift, and also in the absence of thiamin in a Thi2p-dependent manner; forms a coregulated gene pair with SNO3
evolution	E31E3283	YGL028C	EC1118_1G1_2663g	1427.4	1.73075	0.165522	10.4563	1.37086e-25	1.0219e-23	0.000596955	SCW11	YGL028C	Cell wall protein with similarity to glucanases; may play a role in conjugation during mating based on its regulation by Ste12p
evolution	E31E3283	YGL123C-A	EC1118_1G1_1618g	197.129	-1.31973	0.187718	-7.03038	2.05972e-12	3.65353e-11	0.0209881	YGL123C-A	YGL123C-A	Dubious open reading frame; unlikely to encode a functional protein, based on available experimental and comparative sequence data; overlaps the verified gene RPS2/YGL123W
evolution	E31E3283	YGL125W	EC1118_1G1_1585g	7876.9	-1.2147	0.14865	-8.1715	3.04587e-16	8.66527e-15	0.00729982	MET13	YGL125W	Major isozyme of methylenetetrahydrofolate reductase; catalyzes the reduction of 5,10-methylenetetrahydrofolate to 5-methyltetrahydrofolate in the methionine biosynthesis pathway
evolution	E31E3283	YGL186C	EC1118_1G1_0914g	5187.43	-1.44866	0.0980595	-14.7733	2.17885e-49	5.13249e-47	1.23258e-06	TPN1	YGL186C	Plasma membrane pyridoxine (vitamin B6) transporter; member of the purine-cytosine permease subfamily within the major facilitator superfamily; proton symporter with similarity to Fcy21p, Fcy2p, and Fcy22p
evolution	E31E3283	YGL196W	EC1118_1G1_0782g	2430.33	-1.14161	0.145188	-7.86295	3.7519e-15	9.48281e-14	0.00983587	DSD1	YGL196W	D-serine dehydratase (aka D-serine ammonia-lyase); converts D-serine to pyruvate and ammonia by a reaction dependent on pyridoxal 5'-phosphate and zinc; may play a role in D-serine detoxification; L-serine is not a substrate
evolution	E31E3283	YGL202W	EC1118_1G1_0716g	7369.64	-1.15223	0.148823	-7.74229	9.76446e-15	2.37615e-13	0.0110242	ARO8	YGL202W	Aromatic aminotransferase I; expression is regulated by general control of amino acid biosynthesis
evolution	E31E3283	YGL205W	EC1118_1G1_0683g	6410.94	1.7555	0.20102	8.73298	2.48045e-18	9.12729e-17	0.0041413	POX1	YGL205W	Fatty-acyl coenzyme A oxidase; involved in the fatty acid beta-oxidation pathway; localized to the peroxisomal matrix
evolution	E31E3283	YGL224C	EC1118_1G1_0474g	902.293	-1.3456	0.13163	-10.2226	1.57075e-24	9.53625e-23	0.00079004	SDT1	YGL224C	Pyrimidine nucleotidase; responsible for production of nicotinamide riboside and nicotinic acid riboside; overexpression suppresses the 6-AU sensitivity of transcription elongation factor S-II, as well as resistance to other pyrimidine derivatives; SDT1 has a paralog, PHM8, that arose from the whole genome duplication
evolution	E31E3283	YGL253W	EC1118_1G1_0144g	1014.13	-1.79649	0.122361	-14.6819	8.41673e-49	1.83578e-46	1.43316e-06	HXK2	YGL253W	Hexokinase isoenzyme 2; phosphorylates glucose in cytosol; predominant hexokinase during growth on glucose; represses expression of HXK1, GLK1, induces expression of its own gene; antiapoptotic; phosphorylation/dephosphorylation at Ser14 by kinase Snf1p, phosphatase Glc7p-Reg1p regulates nucleocytoplasmic shuttling of Hxk2p; functions downstream of Sit4p in control of cell cycle, mitochondrial fu…
evolution	E31E3283	YGR041W	EC1118_1G1_3466g	394.756	1.16054	0.156903	7.39651	1.39805e-13	2.89899e-12	0.0151653	BUD9	YGR041W	Protein involved in bud-site selection; mutant has increased aneuploidy tolerance; diploid mutants display a unipolar budding pattern instead of the wild-type bipolar pattern, and bud at the distal pole; BUD9 has a paralog, BUD8, that arose from the whole genome duplication
evolution	E31E3283	YGR052W	EC1118_1G1_3587g	3720.14	1.75727	0.194642	9.02822	1.74489e-19	7.6684e-18	0.00303545	FMP48	YGR052W	Putative protein of unknown function; the authentic, non-tagged protein is detected in highly purified mitochondria in high-throughput studies; induced by treatment with 8-methoxypsoralen and UVA irradiation
evolution	E31E3283	YGR055W	EC1118_1G1_3620g	6652.07	2.48573	0.150322	16.536	2.0205e-61	6.6104e-59	5.66521e-08	MUP1	YGR055W	High affinity methionine permease; integral membrane protein with 13 putative membrane-spanning regions; also involved in cysteine uptake
evolution	E31E3283	YGR154C	EC1118_1G1_4753g	1669.31	1.21983	0.145725	8.37073	5.7264e-17	1.77488e-15	0.00599127	GTO1	YGR154C	Omega-class glutathione transferase; induced under oxidative stress; putative peroxisomal localization
evolution	E31E3283	YGR205W	EC1118_1G1_5358g	3160.78	1.53994	0.136251	11.3022	1.27905e-29	1.29868e-27	0.000206664	TDA10	YGR205W	ATP-binding protein of unknown function; crystal structure resembles that of E.coli pantothenate kinase and other small kinases; null mutant is sensitive to expression of the top1-T722A allele
evolution	E31E3283	YGR234W	EC1118_1G1_5677g	14348.4	-1.23524	0.108027	-11.4346	2.80939e-30	3.12161e-28	0.000173916	YHB1	YGR234W	Nitric oxide oxidoreductase; flavohemoglobin that plays role in oxidative and nitrosative stress responses; protects against nitration of cellular targets and against cell growth inhibition under aerobic or anaerobic conditions; yeast flavohemoglobin Yhb1p and human homolog neuroglobin NGB protect cells against alpha-synuclein cytotoxicity and aggregate formation; protein increases in abundance, …
evolution	E31E3283	YHL020C	EC1118_1P2_3631g	150.266	-1.49137	0.214106	-6.96558	3.27042e-12	5.66456e-11	0.0222002	OPI1	YHL020C	Transcriptional regulator of a variety of genes; phosphorylation by protein kinase A stimulates Opi1p function in negative regulation of phospholipid biosynthetic genes; involved in telomere maintenance; null exhibits disrupted mitochondrial metabolism and low cardiolipin content, strongly correlated with overproduction of inositol; binds to phosphatidic acid
evolution	E31E3283	YHL042W	EC1118_1H21_0078g	217.826	-1.42684	0.1595	-8.94575	3.6944e-19	1.56204e-17	0.00331352	YHL042W	YHL042W	Protein of unknown function; member of the DUP380 subfamily of conserved, often subtelomerically-encoded proteins; SWAT-GFP and mCherry fusion proteins localize to the vacuole
evolution	E31E3283	YHR030C	EC1118_1H23_0012g	221.419	-1.25685	0.168818	-7.44497	9.69631e-14	2.03934e-12	0.0145126	SLT2	YHR030C	Serine/threonine MAP kinase; coordinates expression of all 19S regulatory particle assembly-chaperones (RACs) to control proteasome abundance; involved in regulating maintenance of cell wall integrity, cell cycle progression, nuclear mRNA retention in heat shock, septum assembly; required for mitophagy, pexophagy; affects recruitment of mitochondria to phagophore assembly site; plays role in adap…
evolution	E31E3283	YHR037W	EC1118_1H23_0111g	13569.6	1.3368	0.0618037	21.6298	9.4244e-104	1.11001e-100	1.23457e-12	PUT2	YHR037W	Delta-1-pyrroline-5-carboxylate dehydrogenase; nuclear-encoded mitochondrial protein involved in utilization of proline as sole nitrogen source; deficiency of human homolog ALDH4A1 causes type II hyperprolinemia (HPII), an autosomal recessive inborn error of metabolism; human homolog ALDH4A1 can complement yeast null mutant
evolution	E31E3283	YHR048W	EC1118_1H23_0243g	101.7	-2.70704	0.247028	-10.9585	6.05211e-28	5.43544e-26	0.000320849	YHK8	YHR048W	Presumed antiporter of the major facilitator superfamily; member of the 12-spanner drug:H(+) antiporter DHA1 family; expression of gene is up-regulated in cells exhibiting reduced susceptibility to azoles
evolution	E31E3283	YHR116W	EC1118_1H13_0826g	511.649	-1.15492	0.157018	-7.35529	1.90516e-13	3.86878e-12	0.0157407	COX23	YHR116W	Protein that functions in mitochondrial copper homeostasis; mitochondrial intermembrane space protein; essential for functional cytochrome oxidase expression; homologous to Cox17p; contains twin cysteine-x9-cysteine motifs
evolution	E31E3283	YHR137W	EC1118_1H13_1079g	446.779	-2.75359	0.437223	-6.29791	3.0169e-10	3.6632e-09	0.0386668	ARO9	YHR137W	Aromatic aminotransferase II; catalyzes the first step of tryptophan, phenylalanine, and tyrosine catabolism
evolution	E31E3283	YHR139C	EC1118_1H13_1112g	15907.1	2.33699	0.364637	6.4091	1.46384e-10	1.87812e-09	0.0353592	SPS100	YHR139C	Protein required for spore wall maturation; expressed during sporulation; may be a component of the spore wall; expression also induced in cells treated with the mycotoxin patulin; SPS100 has a paralog, YGP1, that arose from the whole genome duplication
evolution	E31E3283	YHR143W	EC1118_1H13_1167g	915.5	1.52812	0.176165	8.67435	4.15917e-18	1.45794e-16	0.00440027	DSE2	YHR143W	Daughter cell-specific secreted protein with similarity to glucanases; degrades cell wall from the daughter side causing daughter to separate from mother; expression is repressed by cAMP
evolution	E31E3283	YHR163W	EC1118_1H13_1387g	1770.17	-1.86242	0.181065	-10.286	8.15229e-25	5.10732e-23	0.000732637	SOL3	YHR163W	6-phosphogluconolactonase; catalyzes the second step of the pentose phosphate pathway; weak multicopy suppressor of los1-1 mutation; homologous to Sol2p and Sol1p; SOL3 has a paralog, SOL4, that arose from the whole genome duplication
evolution	E31E3283	YHR208W	EC1118_1H13_1981g	7249.78	-1.2807	0.173831	-7.3675	1.73853e-13	3.56732e-12	0.0155683	BAT1	YHR208W	Mitochondrial branched-chain amino acid (BCAA) aminotransferase; preferentially involved in BCAA biosynthesis; homolog of murine ECA39; highly expressed during logarithmic phase and repressed during stationary phase; BAT1 has a paralog, BAT2, that arose from the whole genome duplication
evolution	E31E3283	YHR209W	EC1118_1H13_1992g	690.762	-1.02715	0.130152	-7.89189	2.97645e-15	7.621e-14	0.00956841	CRG1	YHR209W	S-AdoMet-dependent methyltransferase involved in lipid homeostasis; mediates resistance to a drug cantharidin
evolution	E31E3283	YIL057C	EC1118_1I12_1332g	11999.9	3.33242	0.384209	8.67346	4.19182e-18	1.46069e-16	0.00440431	RGI2	YIL057C	Protein of unknown function; involved in energy metabolism under respiratory conditions; expression induced under carbon limitation and repressed under high glucose; RGI2 has a paralog, RGI1, that arose from the whole genome duplication
evolution	E31E3283	YIL072W	EC1118_1I12_1134g	102.11	-1.45512	0.223108	-6.52205	6.93528e-11	9.34596e-10	0.0322494	HOP1	YIL072W	Meiosis-specific protein required for chromosome synapsis; displays Red1p dependent localization to the unsynapsed axial-lateral elements of the synaptonemal complex; required for chiasma formation; in vitro, displays the ability to promote intra- and intermolecular synapsis between double-stranded DNA molecules and to fold DNA into rigid protein-DNA filaments
evolution	E31E3283	YIL113W	EC1118_1I12_0661g	349.779	1.16453	0.172069	6.7678	1.30756e-11	2.01773e-10	0.026284	SDP1	YIL113W	Stress-inducible dual-specificity MAP kinase phosphatase; negatively regulates Slt2p MAP kinase by direct dephosphorylation, diffuse localization under normal conditions shifts to punctate localization after heat shock; SDP1 has a paralog, MSG5, that arose from the whole genome duplication
evolution	E31E3283	YIL116W	EC1118_1I12_0617g	6520.96	-1.10275	0.146583	-7.52302	5.35234e-14	1.1674e-12	0.0135135	HIS5	YIL116W	Histidinol-phosphate aminotransferase; catalyzes the seventh step in histidine biosynthesis; responsive to general control of amino acid biosynthesis; mutations cause histidine auxotrophy and sensitivity to Cu, Co, and Ni salts
evolution	E31E3283	YIL117C	EC1118_1I12_0606g	542.586	-2.95685	0.166513	-17.7575	1.50767e-70	8.0715e-68	5.53914e-09	PRM5	YIL117C	Pheromone-regulated protein, predicted to have 1 transmembrane segment; induced during cell integrity signaling; PRM5 has a paralog, YNL058C, that arose from the whole genome duplication
evolution	E31E3283	YIL121W	EC1118_1I12_0562g	245.023	-2.18828	0.191251	-11.4419	2.58156e-30	2.92362e-28	0.00017225	QDR2	YIL121W	Plasma membrane transporter of the major facilitator superfamily; member of the 12-spanner drug:H(+) antiporter DHA1 family; exports copper; has broad substrate specificity and can transport many mono- and divalent cations; transports a variety of drugs and is required for resistance to quinidine, barban, cisplatin, and bleomycin; contributes to potassium homeostasis; expression is regulated by c…
evolution	E31E3283	YIL166C	EC1118_1I12_0023g	483.507	-2.06659	0.198668	-10.4022	2.42302e-25	1.78365e-23	0.000637296	YIL166C	YIL166C	Putative protein with similarity to allantoate permease; similar to the allantoate permease (Dal5p) subfamily of the major facilitator superfamily; mRNA expression is elevated by sulfur limitation; YIL166C is a non-essential gene
evolution	E31E3283	YIR027C	EC1118_1I12_2410g	635.727	-4.11478	0.488305	-8.42666	3.55683e-17	1.1446e-15	0.00566405	DAL1	YIR027C	Allantoinase; converts allantoin to allantoate in the first step of allantoin degradation; expression sensitive to nitrogen catabolite repression
evolution	E31E3283	YIR028W	EC1118_1I12_2421g	497.786	-4.55775	0.683592	-6.66735	2.60461e-11	3.77797e-10	0.0285961	DAL4	YIR028W	Allantoin permease; expression sensitive to nitrogen catabolite repression and induced by allophanate, an intermediate in allantoin degradation
evolution	E31E3283	YIR030C	EC1118_1I12_2443g	138.222	-2.75154	0.259265	-10.6128	2.59726e-26	2.12434e-24	0.000493269	DCG1	YIR030C	Protein of unknown function; expression is sensitive to nitrogen catabolite repression and regulated by Dal80p; contains transmembrane domain
evolution	E31E3283	YIR032C	EC1118_1I12_2476g	1022	-3.49011	0.44379	-7.86434	3.71063e-15	9.41893e-14	0.00982292	DAL3	YIR032C	Ureidoglycolate lyase; converts ureidoglycolate to glyoxylate and urea in the third step of allantoin degradation; expression is sensitive to nitrogen catabolite repression; this enzyme is sometimes referred to "ureidoglycolate hydrolase" but should not be confused with the Arabidopsis thaliana ureidoglycolate hydrolase enzyme which converts ureidoglycolate to glyoxylate, ammonia and carbon dioxi…
evolution	E31E3283	YIR033W	EC1118_1I12_2487g	3794.49	1.31809	0.120287	10.9579	6.09168e-28	5.43544e-26	0.000321088	MGA2	YIR033W	ER membrane protein involved in regulation of OLE1 transcription; inactive ER form dimerizes and one subunit is then activated by ubiquitin/proteasome-dependent processing followed by nuclear targeting; MGA2 has a paralog, SPT23, that arose from the whole genome duplication
evolution	E31E3283	YJL078C	EC1118_1J11_1695g	2256.58	1.96887	0.15729	12.5174	5.9958e-36	8.61202e-34	3.96191e-05	PRY3	YJL078C	Cell wall-associated protein involved in export of acetylated sterols; member of the CAP protein superfamily (cysteine-rich secretory proteins (CRISP), antigen 5, and pathogenesis related 1 proteins); role in mating efficiency; expression of full-length transcript is daughter cell-specific; in response to alpha factor, a short transcript starting at +452 is expressed and the long form is represse…
evolution	E31E3283	YJL088W	EC1118_1J11_1585g	3776.53	-3.12085	0.18634	-16.7482	5.83871e-63	2.14901e-60	3.82546e-08	ARG3	YJL088W	Ornithine carbamoyltransferase; also known as carbamoylphosphate:L-ornithine carbamoyltransferase; catalyzes the biosynthesis of the arginine precursor citrulline
evolution	E31E3283	YJL133C-A	EC1118_1J11_1090g	5114.33	-1.60441	0.133026	-12.0609	1.69962e-33	2.17589e-31	7.50122e-05	YJL133C-A	YJL133C-A	Putative protein of unknown function; the authentic, non-tagged protein is detected in highly purified mitochondria in high-throughput studies
evolution	E31E3283	YJR025C	EC1118_1J11_2872g	4228.46	-1.62616	0.129202	-12.5862	2.51552e-36	3.70347e-34	3.59202e-05	BNA1	YJR025C	3-hydroxyanthranilic acid dioxygenase; required for the de novo biosynthesis of NAD from tryptophan via kynurenine; expression regulated by Hst1p
evolution	E31E3283	YJR096W	EC1118_1J19_0430g	5334.81	-1.22404	0.104256	-11.7407	7.88446e-32	9.47583e-30	0.000115883	YJR096W	YJR096W	Xylose and arabinose reductase; member of the aldo-keto reductase (AKR) family; GFP-fusion protein is induced in response to the DNA-damaging agent MMS
evolution	E31E3283	YJR147W	EC1118_1J19_1035g	217.544	1.20673	0.198865	6.06807	1.29453e-09	1.44385e-08	0.0463429	HMS2	YJR147W	Protein with similarity to heat shock transcription factors; overexpression suppresses the pseudohyphal filamentation defect of a diploid mep1 mep2 homozygous null mutant; HMS2 has a paralog, SKN7, that arose from the whole genome duplication
evolution	E31E3283	YJR156C	EC1118_1J19_1145g	1070.47	-1.11456	0.135369	-8.23344	1.81914e-16	5.35645e-15	0.00686785	THI11	YJR156C	Protein involved in synthesis of the thiamine precursor HMP; member of a subtelomeric gene family including THI5, THI11, THI12, and THI13; hydroxymethylpyrimidine is also known as HMP
evolution	E31E3283	YJR160C	EC1118_1D22_0023g	272.435	-1.55441	0.150484	-10.3294	5.18879e-25	3.43335e-23	0.000695559	MPH3	YJR160C	Alpha-glucoside permease; transports maltose, maltotriose, alpha-methylglucoside, and turanose; identical to Mph2p; encoded in a subtelomeric position in a region likely to have undergone duplication
evolution	E31E3283	YKL043W	EC1118_1K5_2058g	1299.5	1.41738	0.196609	7.20915	5.6303e-13	1.08711e-11	0.0179382	PHD1	YKL043W	Transcriptional activator that enhances pseudohyphal growth; physically interacts with the Tup1-Cyc8 complex and recruits Tup1p to its targets; regulates expression of FLO11, an adhesin required for pseudohyphal filament formation; similar to StuA, an A. nidulans developmental regulator; potential Cdc28p substrate; PHD1 has a paralog, SOK2, that arose from the whole genome duplication
evolution	E31E3283	YKL065W-A	EC1118_1K5_1794g	334.491	1.18142	0.197722	5.97517	2.29844e-09	2.43007e-08	0.0497909	YKL065W-A	YKL065W-A	Putative protein of unknown function; SWAT-GFP fusion protein localizes to the endoplasmic reticulum (ER) while mCherry fusion localizes to both the ER and vacuole
evolution	E31E3283	YKL071W	EC1118_1K5_1717g	143.761	-1.59732	0.182544	-8.75034	2.12702e-18	7.87802e-17	0.0040673	YKL071W	YKL071W	Putative protein of unknown function; expression induced in cells treated with the mycotoxin patulin, and also the quinone methide triterpene celastrol; green fluorescent protein (GFP)-fusion protein localizes to the cytoplasm
evolution	E31E3283	YKL072W	EC1118_1K5_1706g	366.751	1.51873	0.12836	11.8318	2.6734e-32	3.34971e-30	0.000102502	STB6	YKL072W	Protein that binds Sin3p in a two-hybrid assay; STB6 has a paralog, STB2, that arose from the whole genome duplication
evolution	E31E3283	YKL086W	EC1118_1K5_1552g	1095.95	-1.01373	0.121573	-8.33843	7.52841e-17	2.29714e-15	0.0061879	SRX1	YKL086W	Sulfiredoxin; contributes to oxidative stress resistance by reducing cysteine-sulfinic acid groups in the peroxiredoxin Tsa1p, which is formed upon exposure to oxidants; conserved in higher eukaryotes; protein abundance increases in response to DNA replication stress
evolution	E31E3283	YKL096W	EC1118_1K5_1442g	45788.1	1.09765	0.121201	9.05644	1.34775e-19	6.0265e-18	0.00294529	CWP1	YKL096W	Cell wall mannoprotein that localizes to birth scars of daughter cells; linked to a beta-1,3- and beta-1,6-glucan heteropolymer through a phosphodiester bond; required for propionic acid resistance
evolution	E31E3283	YKL148C	EC1118_1J11_2113g	7909.13	1.17873	0.149582	7.88016	3.26951e-15	8.33514e-14	0.00967599	SDH1	YKL148C	Flavoprotein subunit of succinate dehydrogenase; couples the oxidation of succinate to the transfer of electrons to ubiquinone as part of the TCA cycle and the mitochondrial respiratory chain; FAD binding to Sdh1p is required for the assembly of the succinate dehydrogenase subunits; mutations in human ortholog SDHA are associated with Leigh syndrome
evolution	E31E3283	YKL163W	EC1118_1K5_0628g	22917.5	-2.22309	0.156246	-14.2282	6.12699e-46	1.28864e-43	2.99213e-06	PIR3	YKL163W	O-glycosylated covalently-bound cell wall protein; required for cell wall stability; expression is cell cycle regulated, peaking in M/G1 and also subject to regulation by the cell integrity pathway; coding sequence contains length polymorphisms in different strains; PIR3 has a paralog, HSP150, that arose from the whole genome duplication
evolution	E31E3283	YKL178C	EC1118_1K5_0452g	216.359	1.59187	0.153136	10.3951	2.61051e-25	1.87479e-23	0.000642774	STE3	YKL178C	Receptor for a factor pheromone; couples to MAP kinase cascade to mediate pheromone response; transcribed in alpha cells and required for mating by alpha cells, ligand bound receptors endocytosed and recycled to the plasma membrane; GPCR
evolution	E31E3283	YKL187C	EC1118_1K5_0342g	4136.53	3.63754	0.199793	18.2065	4.58184e-74	2.69824e-71	2.26554e-09	FAT3	YKL187C	Protein required for fatty acid uptake; protein abundance increases in cortical patches in response to oleate exposure; the authentic, non-tagged protein is detected in a phosphorylated state in highly purified mitochondria in high-throughput studies; FAT3 has a paralog, YLR413W, that arose from the whole genome duplication
evolution	E31E3283	YKL218C	EC1118_1K5_0023g	956.862	-1.36334	0.191414	-7.1225	1.05989e-12	1.94445e-11	0.0193643	SRY1	YKL218C	3-hydroxyaspartate dehydratase; deaminates L-threo-3-hydroxyaspartate to form oxaloacetate and ammonia; required in the presence of hydroxyaspartate; highly similar to mouse serine racemase (Srr) but has no serine racemase activity
evolution	E31E3283	YKR009C	EC1118_1K5_2663g	7423.66	1.42446	0.207724	6.85746	7.00946e-12	1.13092e-10	0.0243585	FOX2	YKR009C	3-hydroxyacyl-CoA dehydrogenase and enoyl-CoA hydratase; multifunctional enzyme of the peroxisomal fatty acid beta-oxidation pathway; mutation is functionally complemented by human HSD17B4
evolution	E31E3283	YKR034W	EC1118_1K5_2938g	769.589	-3.84477	0.371917	-10.3377	4.75693e-25	3.21995e-23	0.000688647	DAL80	YKR034W	Negative regulator of genes in multiple nitrogen degradation pathways; expression is regulated by nitrogen levels and by Gln3p; member of the GATA-binding family, forms homodimers and heterodimers with Gzf3p; DAL80 has a paralog, GZF3, that arose from the whole genome duplication
evolution	E31E3283	YKR039W	EC1118_1K5_3004g	23322	-1.73971	0.199921	-8.70198	3.26147e-18	1.15704e-16	0.00427646	GAP1	YKR039W	General amino acid permease; Gap1p senses the presence of amino acid substrates to regulate localization to the plasma membrane when needed; essential for invasive growth
evolution	E31E3283	YKR067W	EC1118_1K5_3312g	7355.99	1.01422	0.140772	7.20471	5.8166e-13	1.11577e-11	0.0180089	GPT2	YKR067W	Glycerol-3-phosphate/dihydroxyacetone phosphate sn-1 acyltransferase; located in lipid particles and the ER; involved in the stepwise acylation of glycerol-3-phosphate and dihydroxyacetone in lipid biosynthesis; the most conserved motifs and functionally relevant residues are oriented towards the ER lumen
evolution	E31E3283	YKR080W	EC1118_1K5_3466g	13204.6	-1.94706	0.32432	-6.00352	1.93082e-09	2.06738e-08	0.0487166	MTD1	YKR080W	NAD-dependent 5,10-methylenetetrahydrafolate dehydrogenase; plays a catalytic role in oxidation of cytoplasmic one-carbon units; expression is regulated by Bas1p and Bas2p, repressed by adenine, and may be induced by inositol and choline
evolution	E31E3283	YLL009C	EC1118_1L10_0595g	1538.97	-1.0764	0.143106	-7.52173	5.40546e-14	1.17464e-12	0.0135295	COX17	YLL009C	Copper metallochaperone that transfers copper to Sco1p and Cox11p; eventual delivery to cytochrome c oxidase; contains twin cysteine-x9-cysteine motifs; interacts with the MICOS complex, and interaction is promoted by copper ions; human homolog COX17 partially complements yeast null mutant
evolution	E31E3283	YLL012W	EC1118_1L10_0562g	1161.38	1.06719	0.152194	7.01201	2.34914e-12	4.12958e-11	0.0213257	YEH1	YLL012W	Steryl ester hydrolase; one of three gene products (Yeh1p, Yeh2p, Tgl1p) responsible for steryl ester hydrolase activity and involved in sterol homeostasis; localized to lipid particle membranes; YEH1 has a paralog, YEH2, that arose from the whole genome duplication
evolution	E31E3283	YLL024C	EC1118_1L10_0419g	892.779	-2.5821	0.390707	-6.60878	3.87507e-11	5.48564e-10	0.0300236	SSA2	YLL024C	HSP70 family ATP-binding protein; involved in protein folding, vacuolar import of proteins; required for ubiquitin-dependent degradation of short-lived proteins; associated with chaperonin-containing T-complex; 98% identical to paralog Ssa1p with distinct functional specificity in propagation of yeast [URE3] prions and vacuolar-mediated degradation of gluconeogenesis enzymes; binds tRNA, has role…
evolution	E31E3283	YLR042C	EC1118_1L10_1156g	236.403	-3.95974	0.284	-13.9427	3.48377e-44	6.83864e-42	4.70239e-06	YLR042C	YLR042C	Cell wall protein of unknown function; localizes to the cytoplasm; deletion improves xylose fermentation in industrially engineered strains; YLR042C is not an essential gene
evolution	E31E3283	YLR058C	EC1118_1L10_1332g	68595.6	-1.63139	0.119236	-13.682	1.30012e-42	2.25189e-40	7.05395e-06	SHM2	YLR058C	Cytosolic serine hydroxymethyltransferase; converts serine to glycine plus 5,10 methylenetetrahydrofolate; major isoform involved in generating precursors for purine, pyrimidine, amino acid, and lipid biosynthesis
evolution	E31E3283	YLR076C	EC1118_1L10_1530g	133.51	-1.33183	0.209713	-6.35073	2.14293e-10	2.65678e-09	0.037064	YLR076C	YLR076C	Dubious open reading frame; unlikely to encode a functional protein, based on available experimental and comparative sequence data; partially overlaps the essential gene RPL10 which encodes the ribosomal protein L10
evolution	E31E3283	YLR089C	EC1118_1L10_1673g	5755.75	-1.20712	0.116234	-10.3853	2.89326e-25	2.02838e-23	0.000650411	ALT1	YLR089C	Alanine transaminase (glutamic pyruvic transaminase); involved in alanine biosynthesis and catabolism; TOR1-independent role in determining chronological lifespan; expression is induced in the presence of alanine; repression is mediated by Nrg1p; ALT1 has a paralog, ALT2, that arose from the whole genome duplication; Alt2p is catalytically inactive
evolution	E31E3283	YLR090W	EC1118_1L10_1684g	2741.41	-1.20693	0.0735613	-16.4072	1.69904e-60	5.26611e-58	7.17347e-08	XDJ1	YLR090W	Chaperone with a role in facilitating mitochondrial protein import; ascomycete-specific member of the DnaJ-like family, closely related to Ydj1p; predicted to be C-terminally prenylated; the authentic, non-tagged protein is detected in highly purified mitochondria in high-throughput studies
evolution	E31E3283	YLR121C	EC1118_1L10_2047g	420.19	-1.41367	0.1711	-8.26224	1.42967e-16	4.2522e-15	0.00667496	YPS3	YLR121C	Aspartic protease; member of the yapsin family of proteases involved in cell wall growth and maintenance; attached to the plasma membrane via a glycosylphosphatidylinositol (GPI) anchor
evolution	E31E3283	YLR142W	EC1118_1L10_2278g	19986.5	3.56219	0.136565	26.0841	5.51684e-150	3.24887e-146	2.22045e-16	PUT1	YLR142W	Proline oxidase; nuclear-encoded mitochondrial protein involved in utilization of proline as sole nitrogen source; PUT1 transcription is induced by Put3p in the presence of proline and the absence of a preferred nitrogen source
evolution	E31E3283	YLR237W	EC1118_1L7_0837g	8300.47	1.16959	0.120565	9.70092	2.98779e-22	1.59956e-20	0.00144761	THI7	YLR237W	Plasma membrane transporter responsible for the uptake of thiamine; contributes to uptake of 5-aminoimidazole-4-carboxamide-1-beta-D-ribofuranoside (acadesine); member of the major facilitator superfamily of transporters; mutation of human ortholog causes thiamine-responsive megaloblastic anemia
evolution	E31E3283	YLR256W	EC1118_1L7_1046g	4880.86	1.42114	0.0856835	16.5859	8.81689e-62	3.05427e-59	5.16777e-08	HAP1	YLR256W	Zinc finger transcription factor; involved in the complex regulation of gene expression in response to levels of heme and oxygen; localizes to the mitochondrion as well as to the nucleus; the S288C sequence differs from other strain backgrounds due to a Ty1 insertion in the carboxy terminus
evolution	E31E3283	YML070W	EC1118_1M3_0749g	8175.8	-1.04258	0.0914518	-11.4003	4.16774e-30	4.54515e-28	0.000181898	DAK1	YML070W	Dihydroxyacetone kinase; required for detoxification of dihydroxyacetone (DHA); involved in stress adaptation
evolution	E31E3283	YML089C	EC1118_1M3_0529g	233.521	1.06346	0.159586	6.66389	2.66673e-11	3.84911e-10	0.0286788	YML089C	YML089C	Dubious open reading frame; unlikely to encode a functional protein, based on available experimental and comparative sequence data; expression induced by calcium shortage
evolution	E31E3283	YMR006C	EC1118_1M3_1640g	4362.68	2.65095	0.111724	23.7276	1.86999e-124	5.50619e-121	6.66134e-15	PLB2	YMR006C	Phospholipase B (lysophospholipase) involved in lipid metabolism; displays transacylase activity in vitro; overproduction confers resistance to lysophosphatidylcholine
evolution	E31E3283	YMR031C	EC1118_1M3_1937g	12563.3	1.02546	0.11378	9.0126	2.0123e-19	8.7781e-18	0.00308642	EIS1	YMR031C	Component of the eisosome required for proper eisosome assembly; similar to Uso1p; authentic, non-tagged protein is detected in a phosphorylated state in highly purified mitochondria in high-throughput studies; protein increases in abundance and relocalizes from plasma membrane to cytoplasm upon DNA replication stress; EIS1 has a paralog, YKL050C, that arose from the whole genome duplication
evolution	E31E3283	YMR062C	EC1118_1M3_2267g	4296.35	-1.05125	0.113444	-9.26673	1.91936e-20	9.57889e-19	0.00234674	ARG7	YMR062C	Mitochondrial ornithine acetyltransferase; catalyzes the fifth step in arginine biosynthesis; also possesses acetylglutamate synthase activity, regenerates acetylglutamate while forming ornithine
evolution	E31E3283	YMR095C	EC1118_1M3_2652g	1451.67	-2.09359	0.152986	-13.6848	1.25136e-42	2.23311e-40	7.02378e-06	SNO1	YMR095C	Protein of unconfirmed function; involved in pyridoxine metabolism; expression is induced during stationary phase; forms a putative glutamine amidotransferase complex with Snz1p, with Sno1p serving as the glutaminase
evolution	E31E3283	YMR096W	EC1118_1M3_2663g	26355.8	-3.25367	0.141724	-22.9577	1.23493e-116	2.42417e-113	4.79616e-14	SNZ1	YMR096W	Protein involved in vitamin B6 biosynthesis; member of a stationary phase-induced gene family; coregulated with SNO1; interacts with Sno1p and with Yhr198p, perhaps as a multiprotein complex containing other Snz and Sno proteins
evolution	E31E3283	YMR136W	EC1118_1M3_3147g	4040.41	1.01973	0.135939	7.5014	6.31405e-14	1.35706e-12	0.013784	GAT2	YMR136W	Protein containing GATA family zinc finger motifs; similar to Gln3p and Dal80p; expression repressed by leucine
evolution	E31E3283	YMR173W-A	EC1118_1M3_3620g	257.317	-1.24581	0.136103	-9.15349	5.51226e-20	2.68279e-18	0.00265359	YMR173W-A	YMR173W-A	Dubious open reading frame; unlikely to encode a functional protein, based on available experimental and comparative sequence data; overlaps the verified gene DDR48/YML173W
evolution	E31E3283	YMR189W	EC1118_1M3_3818g	23102.6	-1.69501	0.135874	-12.4749	1.02384e-35	1.40218e-33	4.20859e-05	GCV2	YMR189W	P subunit of the mitochondrial glycine decarboxylase complex; glycine decarboxylase is required for the catabolism of glycine to 5,10-methylene-THF; expression is regulated by levels of 5,10-methylene-THF in the cytoplasm
evolution	E31E3283	YMR265C	EC1118_1M3_4720g	215.588	-1.01617	0.167106	-6.08098	1.19453e-09	1.33737e-08	0.0458803	YMR265C	YMR265C	Putative protein of unknown function
evolution	E31E3283	YMR303C	EC1118_1M3_5182g	20146.9	3.50403	0.203739	17.1986	2.71936e-66	1.14388e-63	1.63639e-08	ADH2	YMR303C	Glucose-repressible alcohol dehydrogenase II; catalyzes the conversion of ethanol to acetaldehyde; involved in the production of certain carboxylate esters; regulated by ADR1
evolution	E31E3283	YMR319C	EC1118_1M3_5424g	955.111	1.51984	0.172494	8.81101	1.24029e-18	4.77389e-17	0.00381812	FET4	YMR319C	Low-affinity Fe(II) transporter of the plasma membrane
evolution	E31E3283	YNL009W	EC1118_1N18_0287g	992.293	1.05111	0.132386	7.9397	2.02671e-15	5.28109e-14	0.00914074	IDP3	YNL009W	Peroxisomal NADP-dependent isocitrate dehydrogenase; catalyzes oxidation of isocitrate to alpha-ketoglutarate with the formation of NADP(H+), required for growth on unsaturated fatty acids; IDP3 has a paralog, IDP2, that arose from the whole genome duplication
evolution	E31E3283	YNL036W	EC1118_1N26_0078g	7376.33	1.23307	0.149037	8.27359	1.2998e-16	3.88556e-15	0.00660024	NCE103	YNL036W	Carbonic anhydrase; metalloenzyme that catalyzes CO2 hydration to bicarbonate, which is an important metabolic substrate, and protons; not expressed under conditions of high CO2, such as inside a growing colony, but transcription is induced in response to low CO2 levels, such as on the colony surface in ambient air; poorly transcribed under aerobic conditions and at an undetectable level under an…
evolution	E31E3283	YNL066W	EC1118_1N9_3048g	858.8	1.6689	0.187815	8.88585	6.34331e-19	2.57626e-17	0.00352982	SUN4	YNL066W	Cell wall protein related to glucanases; possibly involved in cell wall septation; member of the SUN family; SUN4 has a paralog, SIM1, that arose from the whole genome duplication
evolution	E31E3283	YNL117W	EC1118_1I12_2465g	589.168	-1.501	0.248027	-6.05175	1.43284e-09	1.57425e-08	0.0469339	MLS1	YNL117W	Malate synthase, enzyme of the glyoxylate cycle; involved in utilization of non-fermentable carbon sources; expression is subject to carbon catabolite repression; localizes in peroxisomes during growth on oleic acid, otherwise cytosolic; can accept butyryl-CoA as acyl-CoA donor in addition to traditional substrate acetyl-CoA
evolution	E31E3283	YNL142W	EC1118_1N9_2135g	13519.4	-4.14704	0.403939	-10.2665	9.97606e-25	6.11969e-23	0.000749845	MEP2	YNL142W	Ammonium permease involved in regulation of pseudohyphal growth; belongs to a ubiquitous family of cytoplasmic membrane proteins that transport only ammonium (NH4+); expression is under the nitrogen catabolite repression regulation
evolution	E31E3283	YNL160W	EC1118_1N9_1915g	28953.8	1.32877	0.196401	6.7656	1.32755e-11	2.04124e-10	0.0263328	YGP1	YNL160W	Cell wall-related secretory glycoprotein; induced by nutrient deprivation-associated growth arrest and upon entry into stationary phase; may be involved in adaptation prior to stationary phase entry; YGP1 has a paralog, SPS100, that arose from the whole genome duplication
evolution	E31E3283	YNL194C	EC1118_1N9_1530g	4540.75	1.35149	0.165575	8.16239	3.28454e-16	9.21078e-15	0.00736532	YNL194C	YNL194C	Integral membrane protein; required for sporulation and plasma membrane sphingolipid content; similar to SUR7; GFP-fusion protein is induced in response to the DNA-damaging agent MMS; GFP-fusion protein is more abundant at MCCs (membrane compartment occupied by Can1) in the presence of glycerol and oleate; YNL194C has a paralog, FMP45, that arose from the whole genome duplication
evolution	E31E3283	YNL270C	EC1118_1N9_0694g	907.674	3.03743	0.151969	19.9872	7.11767e-89	5.98799e-86	5.30358e-11	ALP1	YNL270C	Arginine transporter; expression is normally very low and it is unclear what conditions would induce significant expression; ALP1 has a paralog, CAN1, that arose from the whole genome duplication
evolution	E31E3283	YNL327W	EC1118_1N9_0056g	1812.89	1.41579	0.156695	9.0353	1.6356e-19	7.24215e-18	0.00301261	EGT2	YNL327W	Glycosylphosphatidylinositol (GPI)-anchored cell wall endoglucanase; required for proper cell separation after cytokinesis; expression is activated by Swi5p and tightly regulated in a cell cycle-dependent manner
evolution	E31E3283	YNL332W	EC1118_1N9_0001g	518.996	-1.195	0.14547	-8.21479	2.12538e-16	6.13546e-15	0.00699543	THI12	YNL332W	Protein involved in synthesis of the thiamine precursor HMP; member of a subtelomeric gene family including THI5, THI11, THI12, and THI13; hydroxymethylpyrimidine is also known as HMP
evolution	E31E3283	YNR016C	EC1118_1N18_0573g	38782.9	1.25315	0.0714775	17.5321	8.15152e-69	4.00036e-66	8.60804e-09	ACC1	YNR016C	Acetyl-CoA carboxylase, biotin containing enzyme; catalyzes carboxylation of cytosolic acetyl-CoA to form malonyl-CoA and regulates histone acetylation by regulating the availablity of acetyl-CoA; required for de novo biosynthesis of long-chain fatty acids; ACC1 has a paralog, HFA1, that arose from the whole genome duplication
evolution	E31E3283	YNR037C	EC1118_1N18_0826g	1189.35	-1.02171	0.124537	-8.20408	2.32358e-16	6.67491e-15	0.00706963	RSM19	YNR037C	Mitochondrial ribosomal protein of the small subunit; has similarity to E. coli S19 ribosomal protein
evolution	E31E3283	YNR055C	EC1118_1N18_1024g	1924.48	1.12611	0.0901147	12.4964	7.8145e-36	1.0957e-33	4.08217e-05	HOL1	YNR055C	Putative transporter in the major facilitator superfamily; member of the 12-spanner drug:H(+) antiporter DHA1 family; mutations in membrane-spanning domains permit cation and histidinol uptake
evolution	E31E3283	YNR065C	EC1118_1N18_1134g	1291.74	-1.68124	0.121548	-13.8319	1.63682e-43	3.10944e-41	5.59208e-06	YNR065C	YNR065C	Protein of unknown function; protein-protein interactions suggest a possible role in actin patch formation; YNR065C is not an essential gene
evolution	E31E3283	YNR067C	EC1118_1N18_1156g	688.744	2.37835	0.245226	9.69861	3.05633e-22	1.62151e-20	0.00145141	DSE4	YNR067C	Daughter cell-specific secreted protein with similarity to glucanases; degrades cell wall from the daughter side causing daughter to separate from mother
evolution	E31E3283	YNR070W	EC1118_1N18_1189g	273.484	-2.27496	0.138802	-16.39	2.254e-60	6.63689e-58	7.40184e-08	PDR18	YNR070W	Putative transporter of the ATP-binding cassette (ABC) family; role in plasma membrane sterol incorporation; implicated in pleiotropic drug resistance; provides resistance to ethanol stress and contributes to a decreased intracellular accumulation of ethanol; the authentic, non-tagged protein is detected in highly purified mitochondria in high-throughput studies
evolution	E31E3283	YNR071C	EC1118_1N18_1200g	202.844	-2.09738	0.213722	-9.8136	9.83959e-23	5.36531e-21	0.00127308	YNR071C	YNR071C	Putative aldose 1-epimerase
evolution	E31E3283	YNR074C	EC1118_1N34_0001g	1452.17	-1.13672	0.112576	-10.0973	5.6766e-24	3.30985e-22	0.000915993	AIF1	YNR074C	Mitochondrial cell death effector; translocates to the nucleus in response to apoptotic stimuli, homolog of mammalian Apoptosis-Inducing Factor, putative reductase
evolution	E31E3283	YOL058W	EC1118_1O4_1189g	31000.6	-2.98928	0.131746	-22.6897	5.66102e-114	8.33443e-111	9.37028e-14	ARG1	YOL058W	Arginosuccinate synthetase; catalyzes the formation of L-argininosuccinate from citrulline and L-aspartate in the arginine biosynthesis pathway; potential Cdc28p substrate
evolution	E31E3283	YOL084W	EC1118_1O4_0892g	11352.7	1.4062	0.17239	8.15709	3.43191e-16	9.57845e-15	0.00740371	PHM7	YOL084W	Protein of unknown function; expression is regulated by phosphate levels; green fluorescent protein (GFP)-fusion protein localizes to the cell periphery and vacuole; protein abundance increases in response to DNA replication stress
evolution	E31E3283	YOL101C	EC1118_1O4_0672g	389.994	2.63264	0.175649	14.988	8.79284e-51	2.25135e-48	8.61753e-07	IZH4	YOL101C	Membrane protein involved in zinc ion homeostasis; member of the four-protein IZH family; expression induced by fatty acids and altered zinc levels; deletion reduces sensitivity to excess zinc; possible role in sterol metabolism; protein increases in abundance and relocalizes from nucleus to ER upon DNA replication stress; IZH4 has a paralog, IZH1, that arose from the whole genome duplication
evolution	E31E3283	YOL114C	EC1118_1O4_0529g	113.706	1.4847	0.206355	7.1949	6.25043e-13	1.19509e-11	0.0181661	YOL114C	YOL114C	Protein similar to the human peptidyl-tRNA hydrolase gene ICT1; associates with mitochondrial large subunit; may function in translation termination; YOL114C is not an essential gene
evolution	E31E3283	YOL119C	EC1118_1O4_0474g	4016.05	-1.75538	0.144796	-12.1231	7.96928e-34	1.04291e-31	6.88493e-05	MCH4	YOL119C	Protein with similarity to mammalian monocarboxylate permeases; monocarboxylate permeases are involved in transport of monocarboxylic acids across the plasma membrane but mutant is not deficient in monocarboxylate transport
evolution	E31E3283	YOL140W	EC1118_1O4_0243g	2396.31	-1.55661	0.131708	-11.8186	3.12763e-32	3.83721e-30	0.000104343	ARG8	YOL140W	Acetylornithine aminotransferase; catalyzes the fourth step in the biosynthesis of the arginine precursor ornithine
evolution	E31E3283	YOL155C	EC1118_1O30_0001g	1606.25	3.34828	0.195965	17.0861	1.88351e-65	7.39465e-63	2.02711e-08	HPF1	YOL155C	Haze-protective mannoprotein; reduces the particle size of aggregated proteins in white wines
evolution	E31E3283	YOR054C	EC1118_1O4_2531g	3646.3	1.01177	0.117181	8.63426	5.91076e-18	2.03558e-16	0.0045857	VHS3	YOR054C	Negative regulatory subunit of protein phosphatase 1 Ppz1p; involved in coenzyme A biosynthesis; subunit of the phosphopantothenoylcysteine decarboxylase (PPCDC; Cab3p, Sis2p, Vhs3p) complex and the CoA-Synthesizing Protein Complex (CoA-SPC: Cab2p, Cab3p, Cab4p, Cab5p, Sis2p and Vhs3p)
evolution	E31E3283	YOR202W	EC1118_1O4_4258g	3602.85	-1.39887	0.158425	-8.82988	1.04784e-18	4.08658e-17	0.00374345	HIS3	YOR202W	Imidazoleglycerol-phosphate dehydratase; catalyzes the sixth step in histidine biosynthesis; mutations cause histidine auxotrophy and sensitivity to Cu, Co, and Ni salts; transcription is regulated by general amino acid control via Gcn4p
evolution	E31E3283	YOR226C	EC1118_1O4_4522g	1329.38	-1.7612	0.184462	-9.54774	1.32554e-21	6.96976e-20	0.00172034	ISU2	YOR226C	Mitochondrial protein required for iron-sulfur protein synthesis; performs scaffolding function during Fe/S cluster assembly; involved in Fe-S cluster assembly for both mitochondrial and cytosolic proteins; protein abundance increases under DNA replication stress; ISU2 has a paralog, ISU1, that arose from the whole genome duplication; isu1 isu2 double mutant is inviable; human homolog ISCU implic…
evolution	E31E3283	YOR264W	EC1118_1O4_4940g	697.799	1.46459	0.174415	8.39714	4.57493e-17	1.44074e-15	0.00583468	DSE3	YOR264W	Daughter cell-specific protein, may help establish daughter fate; relocalizes from bud neck to cytoplasm upon DNA replication stress
evolution	E31E3283	YOR306C	EC1118_1O4_5435g	1610.32	1.94136	0.220635	8.79895	1.38108e-18	5.2472e-17	0.00386653	MCH5	YOR306C	Plasma membrane riboflavin transporter; facilitates the uptake of vitamin B2; required for FAD-dependent processes; sequence similarity to mammalian monocarboxylate permeases, however mutants are not deficient in monocarboxylate transport
evolution	E31E3283	YOR328W	EC1118_1O4_5699g	3751.56	1.00085	0.13466	7.43242	1.06629e-13	2.23466e-12	0.0146793	PDR10	YOR328W	ATP-binding cassette (ABC) transporter; multidrug transporter involved in the pleiotropic drug resistance network; regulated by Pdr1p and Pdr3p
evolution	E31E3283	YOR331C	EC1118_1O4_5743g	108.008	-1.40665	0.224876	-6.25524	3.96897e-10	4.73143e-09	0.040004	YOR331C	YOR331C	Dubious open reading frame; unlikely to encode a functional protein, based on available experimental and comparative sequence data; open reading frame overlaps the verified gene VMA4/YOR332W
evolution	E31E3283	YOR374W	EC1118_1O4_6227g	62880.9	1.34408	0.0961863	13.9737	2.25588e-44	4.58099e-42	4.47908e-06	ALD4	YOR374W	Mitochondrial aldehyde dehydrogenase; required for growth on ethanol and conversion of acetaldehyde to acetate; phosphorylated; activity is K+ dependent; utilizes NADP+ or NAD+ equally as coenzymes; expression is glucose repressed; can substitute for cytosolic NADP-dependent aldehyde dehydrogenase when directed to the cytosol; human homolog ALDH2 can complement yeast ald4 mutant
evolution	E31E3283	YOR375C	EC1118_1O4_6238g	33633.6	-2.31015	0.19986	-11.5588	6.66281e-31	7.69359e-29	0.000147666	GDH1	YOR375C	NADP(+)-dependent glutamate dehydrogenase; synthesizes glutamate from ammonia and alpha-ketoglutarate; rate of alpha-ketoglutarate utilization differs from Gdh3p; expression regulated by nitrogen and carbon sources; GDH1 has a paralog, GDH3, that arose from the whole genome duplication
evolution	E31E3283	YOR388C	EC1118_1O4_6403g	1959.5	2.3112	0.188395	12.2678	1.34829e-34	1.80456e-32	5.63143e-05	FDH1	YOR388C	NAD(+)-dependent formate dehydrogenase; may protect cells from exogenous formate
evolution	E31E3283	YPL054W	EC1118_1P2_2509g	2737.58	1.39723	0.132264	10.564	4.37605e-26	3.39086e-24	0.000523665	LEE1	YPL054W	Zinc-finger protein of unknown function
evolution	E31E3283	YPL057C	EC1118_1P2_2476g	4163.82	1.05818	0.164045	6.45055	1.11446e-10	1.45846e-09	0.0341895	SUR1	YPL057C	Mannosylinositol phosphorylceramide (MIPC) synthase catalytic subunit; forms a complex with regulatory subunit Csg2p; function in sphingolipid biosynthesis is overlapping with that of Csh1p; SUR1 has a paralog, CSH1, that arose from the whole genome duplication
evolution	E31E3283	YPL081W	EC1118_1P2_2212g	4246.11	1.10385	0.126431	8.73083	2.52799e-18	9.18973e-17	0.00415053	RPS9A	YPL081W	Protein component of the small (40S) ribosomal subunit; homologous to mammalian ribosomal protein S9 and bacterial S4; RPS9A has a paralog, RPS9B, that arose from the whole genome duplication
evolution	E31E3283	YPL147W	EC1118_1P2_1453g	2941	1.38993	0.131416	10.5766	3.82702e-26	3.04558e-24	0.000515678	PXA1	YPL147W	Subunit of heterodimeric peroxisomal ABC transport complex, with Pxa2p; required for import of long-chain fatty acids into peroxisomes; similar to human adrenoleukodystrophy transporters ABCD1and ABCD2, and ALD-related proteins; mutations in ABCD1 cause X-linked adrenoleukodystrophy (X-ALD), a peroxisomal disorder; human ABCD1 and ABCD2 can each partially complement yeast pxa1 pxa2 double null mu…
evolution	E31E3283	YPL156C	EC1118_1P2_1343g	4527.89	1.09502	0.180744	6.05838	1.37495e-09	1.51916e-08	0.0466929	PRM4	YPL156C	Pheromone-regulated protein proposed to be involved in mating; predicted to have 1 transmembrane segment; transcriptionally regulated by Ste12p during mating and by Cat8p during the diauxic shift
evolution	E31E3283	YPL171C	EC1118_1P2_1178g	704.21	-1.0145	0.150736	-6.73031	1.69305e-11	2.5565e-10	0.0271274	OYE3	YPL171C	Conserved NADPH oxidoreductase containing flavin mononucleotide (FMN); homologous to Oye2p with different ligand binding and catalytic properties; has potential roles in oxidative stress response and programmed cell death
evolution	E31E3283	YPL187W	EC1118_1P2_0991g	242.833	1.80971	0.201925	8.96227	3.18054e-19	1.35726e-17	0.00325601	MF(ALPHA)1	YPL187W	Mating pheromone alpha-factor, made by alpha cells; interacts with mating type a cells to induce cell cycle arrest and other responses leading to mating; also encoded by MF(ALPHA)2, although MF(ALPHA)1 produces most alpha-factor; binds copper(II) ions
evolution	E31E3283	YPL200W	EC1118_1P2_0837g	341.476	1.28407	0.124431	10.3196	5.74798e-25	3.71977e-23	0.000703789	CSM4	YPL200W	Protein required for accurate chromosome segregation during meiosis; involved in meiotic telomere clustering (bouquet formation) and telomere-led rapid prophase movements; functions with meiosis-specific telomere-binding protein Ndj1p; CSM4 has a paralog, MPS2, that arose from the whole genome duplication
evolution	E31E3283	YPL245W	EC1118_1P2_0331g	500.993	-1.31557	0.165687	-7.94011	2.01997e-15	5.28109e-14	0.00913712	YPL245W	YPL245W	Putative protein of unknown function; green fluorescent protein (GFP)-fusion protein localizes to both the nucleus and the cytoplasm
evolution	E31E3283	YPL252C	EC1118_1P2_0232g	1543.77	-1.31573	0.166511	-7.90178	2.74959e-15	7.07089e-14	0.00947855	YAH1	YPL252C	Ferredoxin of the mitochondrial matrix; required for formation of cellular iron-sulfur proteins; involved in heme A biosynthesis; human homolog FDX1L can complement yeast by allowing growth during down-regulation of yeast YAH1
evolution	E31E3283	YPR001W	EC1118_1P2_3114g	5336.18	1.10115	0.122352	8.99987	2.25979e-19	9.7852e-18	0.00312853	CIT3	YPR001W	Dual specificity mitochondrial citrate and methylcitrate synthase; catalyzes the condensation of acetyl-CoA and oxaloacetate to form citrate and that of propionyl-CoA and oxaloacetate to form 2-methylcitrate
evolution	E31E3283	YPR007C	EC1118_1P2_3191g	219.759	-1.96099	0.19737	-9.93558	2.91479e-23	1.6505e-21	0.00110618	REC8	YPR007C	Meiosis-specific component of the sister chromatid cohesion complex; alpha-kleisin family member that maintains cohesion between sister chromatids during meiosis I; maintains cohesion between centromeres of sister chromatids until meiosis II; independent of its role in sister chromatid cohesion, Rec8p promotes allelic collisions and prevents nonspecific chromosome interactions; homolog of S. pomb…
evolution	E31E3283	YPR042C	EC1118_1P2_3609g	1228.5	1.04104	0.10138	10.2687	9.75336e-25	6.04606e-23	0.0007479	PUF2	YPR042C	PUF family mRNA-binding protein; Pumilio homology domain confers RNA binding activity; preferentially binds mRNAs encoding membrane-associated proteins; binding site composed of two UAAU tetranucleotides, separated by a 3-nt linker; PUF2 has a paralog, JSN1, that arose from the whole genome duplication
evolution	E31E3283	YPR122W	EC1118_1P2_4533g	192.185	-1.64246	0.151209	-10.8622	1.74485e-27	1.53364e-25	0.000362118	AXL1	YPR122W	Haploid specific endoprotease of a-factor mating pheromone; performs one of two N-terminal cleavages during maturation of a-factor mating pheromone; required for axial budding pattern of haploid cells
evolution	E31E3283	YPR128C	EC1118_1P2_4599g	1398.41	-1.18403	0.104089	-11.3752	5.56046e-30	5.95374e-28	0.000187965	ANT1	YPR128C	Peroxisomal adenine nucleotide transporter; involved in beta-oxidation of medium-chain fatty acid; required for peroxisome proliferation
evolution	E31E3283	YPR138C	EC1118_1P2_4720g	3388.09	-1.21794	0.141582	-8.60231	7.81249e-18	2.65941e-16	0.00473851	MEP3	YPR138C	Ammonium permease of high capacity and low affinity; belongs to a ubiquitous family of cytoplasmic membrane proteins that transport only ammonium (NH4+); expression is under the nitrogen catabolite repression regulation ammonia permease; MEP3 has a paralog, MEP1, that arose from the whole genome duplication
evolution	E31E3283	YPR145W	EC1118_1P2_4797g	15604.6	-1.59871	0.175824	-9.09267	9.66375e-20	4.37768e-18	0.00283314	ASN1	YPR145W	Asparagine synthetase; catalyzes the synthesis of L-asparagine from L-aspartate in the asparagine biosynthetic pathway; ASN1 has a paralog, ASN2, that arose from the whole genome duplication
evolution	E31E3283	YPR196W	EC1118_1P2_5435g	567.387	1.00195	0.156896	6.38612	1.70143e-10	2.16409e-09	0.0360221	YPR196W	YPR196W	Putative maltose-responsive transcription factor
evolution	E32E3246	AAD16	EC1118_1P2_2135g	1336.64	-1.01562	0.13327	-7.62079	2.52131e-14	4.26666e-13	0.0173367	AAD16	YFL057C	#N/A
evolution	E32E3246	ACO2	EC1118_1J11_0320g	10171.6	-1.39408	0.208189	-6.69619	2.13918e-11	2.53473e-10	0.0365463	ACO2	YJL200C	Putative mitochondrial aconitase isozyme; similarity to Aco1p, an aconitase required for the TCA cycle; expression induced during growth on glucose, by amino acid starvation via Gcn4p, and repressed on ethanol
evolution	E32E3246	ADH2	EC1118_1M3_5182g	20146.9	1.77936	0.203802	8.7308	2.52884e-18	6.49194e-17	0.00640926	ADH2	YMR303C	Glucose-repressible alcohol dehydrogenase II; catalyzes the conversion of ethanol to acetaldehyde; involved in the production of certain carboxylate esters; regulated by ADR1
evolution	E32E3246	AFT1	EC1118_1G1_2190g	2069.18	1.6255	0.0958872	16.9522	1.85287e-64	4.54648e-62	1.20256e-07	AFT1	YGL071W	Transcription factor involved in iron utilization and homeostasis; binds consensus site PyPuCACCCPu and activates transcription in response to changes in iron availability; in iron-replete conditions localization is regulated by Grx3p, Grx4p, and Fra2p, and promoter binding is negatively regulated via Grx3p-Grx4p binding; AFT1 has a paralog, AFT2, that arose from the whole genome duplication; rel…
evolution	E32E3246	AGP1	EC1118_1C17_0474g	26066.9	1.30058	0.12266	10.6032	2.88104e-26	1.66338e-24	0.000930658	AGP1	YCL025C	Low-affinity amino acid permease with broad substrate range; involved in uptake of asparagine, glutamine, and other amino acids; expression regulated by SPS plasma membrane amino acid sensor system (Ssy1p-Ptr3p-Ssy5p); AGP1 has a paralog, GNP1, that arose from the whole genome duplication
evolution	E32E3246	AIF1	EC1118_1N34_0001g	1452.17	-1.53366	0.112376	-13.6476	2.08634e-42	2.79238e-40	2.0326e-05	AIF1	YNR074C	Mitochondrial cell death effector; translocates to the nucleus in response to apoptotic stimuli, homolog of mammalian Apoptosis-Inducing Factor, putative reductase
evolution	E32E3246	AIM17	EC1118_1H21_0331g	5668.69	-1.00421	0.136185	-7.37391	1.65692e-13	2.52787e-12	0.0213123	AIM17	YHL021C	Protein of unknown function; the authentic, non-tagged protein is detected in highly purified mitochondria in high-throughput studies; null mutant displays reduced frequency of mitochondrial genome loss
evolution	E32E3246	ALD5	EC1118_1E8_1893g	4642.97	-1.48274	0.199992	-7.41401	1.22535e-13	1.91918e-12	0.020617	ALD5	YER073W	Mitochondrial aldehyde dehydrogenase; involved in regulation or biosynthesis of electron transport chain components and acetate formation; activated by K+; utilizes NADP+ as the preferred coenzyme; constitutively expressed
evolution	E32E3246	ALK1	EC1118_1G1_2740g	1403.6	1.24897	0.131145	9.52357	1.67331e-21	6.23677e-20	0.00294322	ALK1	YGL021W	Protein kinase; along with its paralog, ALK2, required for proper spindle positioning and nuclear segregation following mitotic arrest, proper organization of cell polarity factors in mitosis, proper localization of formins and polarity factors, and survival in cells that activate spindle assembly checkpoint; phosphorylated in response to DNA damage; ALK1 has a paralog, ALK2, that arose from the …
evolution	E32E3246	ALP1	EC1118_1N9_0694g	907.674	1.35002	0.153813	8.77703	1.67854e-18	4.4129e-17	0.00613442	ALP1	YNL270C	Arginine transporter; expression is normally very low and it is unclear what conditions would induce significant expression; ALP1 has a paralog, CAN1, that arose from the whole genome duplication
evolution	E32E3246	ALT1	EC1118_1L10_1673g	5755.75	-1.25603	0.115987	-10.8291	2.50641e-27	1.57024e-25	0.000721603	ALT1	YLR089C	Alanine transaminase (glutamic pyruvic transaminase); involved in alanine biosynthesis and catabolism; TOR1-independent role in determining chronological lifespan; expression is induced in the presence of alanine; repression is mediated by Nrg1p; ALT1 has a paralog, ALT2, that arose from the whole genome duplication; Alt2p is catalytically inactive
evolution	E32E3246	AMS1	EC1118_1G1_1244g	15379.7	1.17156	0.111114	10.5437	5.43065e-26	2.93404e-24	0.000994298	AMS1	YGL156W	Vacuolar alpha mannosidase; involved in free oligosaccharide (fOS) degradation; delivered to the vacuole in a novel pathway separate from the secretory pathway
evolution	E32E3246	ANS1	EC1118_1H13_0936g	38.991	-4.55227	0.504931	-9.01563	1.95739e-19	5.91131e-18	0.00487758	ANS1	YHR126C	Putative GPI protein; SWAT-GFP and mCherry fusion proteins localize to the vacuole; transcription dependent upon Azf1p
evolution	E32E3246	APE1	EC1118_1K5_1332g	5938.53	-1.20454	0.0872741	-13.8018	2.48644e-43	3.57137e-41	1.63684e-05	APE1	YKL103C	Vacuolar aminopeptidase yscI; zinc metalloproteinase that belongs to the peptidase family M18; often used as a marker protein in studies of autophagy and cytosol to vacuole targeting (CVT) pathway; protein increases in abundance and relative distribution to cytoplasmic foci increases upon DNA replication stress
evolution	E32E3246	ARG1	EC1118_1O4_1189g	31000.6	-2.55963	0.131574	-19.4539	2.70088e-84	1.59055e-81	1.24593e-09	ARG1	YOL058W	Arginosuccinate synthetase; catalyzes the formation of L-argininosuccinate from citrulline and L-aspartate in the arginine biosynthesis pathway; potential Cdc28p substrate
evolution	E32E3246	ARG3	EC1118_1J11_1585g	3776.53	-2.96531	0.185543	-15.9818	1.71085e-57	3.3584e-55	6.03458e-07	ARG3	YJL088W	Ornithine carbamoyltransferase; also known as carbamoylphosphate:L-ornithine carbamoyltransferase; catalyzes the biosynthesis of the arginine precursor citrulline
evolution	E32E3246	ARG4	EC1118_1H21_0826g	30048	-2.03031	0.117787	-17.2371	1.39862e-66	4.33498e-64	7.36403e-08	ARG4	YHR018C	Argininosuccinate lyase; catalyzes the final step in the arginine biosynthesis pathway
evolution	E32E3246	ARG5,6	EC1118_1E8_1849g	9501.94	-1.97853	0.131266	-15.0727	2.44994e-51	4.37203e-49	2.52328e-06	ARG5,6	YER069W	Acetylglutamate kinase and N-acetyl-gamma-glutamyl-phosphate reductase; N-acetyl-L-glutamate kinase (NAGK) catalyzes the 2nd and N-acetyl-gamma-glutamyl-phosphate reductase (NAGSA), the 3rd step in arginine biosynthesis; synthesized as a precursor which is processed in the mitochondrion to yield mature NAGK and NAGSA; enzymes form a metabolon complex with Arg2p; NAGK C-terminal domain stabilizes …
evolution	E32E3246	ARG7	EC1118_1M3_2267g	4296.35	-1.28783	0.11325	-11.3716	5.79173e-30	4.67226e-28	0.000384313	ARG7	YMR062C	Mitochondrial ornithine acetyltransferase; catalyzes the fifth step in arginine biosynthesis; also possesses acetylglutamate synthase activity, regenerates acetylglutamate while forming ornithine
evolution	E32E3246	ARG8	EC1118_1O4_0243g	2396.31	-1.46603	0.130959	-11.1946	4.33407e-29	3.2308e-27	0.000473423	ARG8	YOL140W	Acetylornithine aminotransferase; catalyzes the fourth step in the biosynthesis of the arginine precursor ornithine
evolution	E32E3246	ARN1	EC1118_1H21_0100g	5456.64	3.87004	0.153915	25.1441	1.64122e-139	3.22171e-136	4.21885e-15	ARN1	YHL040C	ARN family transporter for siderophore-iron chelates; responsible for uptake of iron bound to ferrirubin, ferrirhodin, and related siderophores; protein increases in abundance and relocalizes to the vacuole upon DNA replication stress
evolution	E32E3246	ARN2	EC1118_1H21_0023g	2663.52	3.02324	0.106253	28.4532	4.45342e-178	2.62262e-174	2.22045e-16	ARN2	YHL047C	Transporter; member of the ARN family of transporters that specifically recognize siderophore-iron chelates; responsible for uptake of iron bound to the siderophore triacetylfusarinine C
evolution	E32E3246	ARO3	EC1118_1D0_2806g	6797.25	-1.51867	0.126654	-11.9907	3.9756e-33	3.44299e-31	0.000181162	ARO3	YDR035W	3-deoxy-D-arabino-heptulosonate-7-phosphate (DAHP) synthase; catalyzes the first step in aromatic amino acid biosynthesis and is feedback-inhibited by phenylalanine or high concentration of tyrosine or tryptophan
evolution	E32E3246	ARO4	EC1118_1B15_4291g	9926.36	-1.04625	0.10533	-9.93307	2.98922e-23	1.31369e-21	0.00192565	ARO4	YBR249C	3-deoxy-D-arabino-heptulosonate-7-phosphate (DAHP) synthase; catalyzes the first step in aromatic amino acid biosynthesis and is feedback-inhibited by tyrosine or high concentrations of phenylalanine or tryptophan; relative distribution to the nucleus increases upon DNA replication stress
evolution	E32E3246	ARO8	EC1118_1G1_0716g	7369.64	-1.097	0.148643	-7.38013	1.58133e-13	2.43146e-12	0.0212032	ARO8	YGL202W	Aromatic aminotransferase I; expression is regulated by general control of amino acid biosynthesis
evolution	E32E3246	ASN1	EC1118_1P2_4797g	15604.6	-1.15601	0.175688	-6.57991	4.70728e-11	5.38276e-10	0.0399284	ASN1	YPR145W	Asparagine synthetase; catalyzes the synthesis of L-asparagine from L-aspartate in the asparagine biosynthetic pathway; ASN1 has a paralog, ASN2, that arose from the whole genome duplication
evolution	E32E3246	ATR1	EC1118_1M3_0188g	2308.28	-1.20706	0.143738	-8.39762	4.55634e-17	1.01638e-15	0.00874045	ATR1	YML116W	Multidrug efflux pump of the major facilitator superfamily; required for resistance to aminotriazole and 4-nitroquinoline-N-oxide; ATR1 has a paralog, YMR279C, that arose from the whole genome duplication; protein abundance increases in response to DNA replication stress
evolution	E32E3246	BAT1	EC1118_1H13_1981g	7249.78	-1.50956	0.173744	-8.68839	3.67618e-18	9.16623e-17	0.00667109	BAT1	YHR208W	Mitochondrial branched-chain amino acid (BCAA) aminotransferase; preferentially involved in BCAA biosynthesis; homolog of murine ECA39; highly expressed during logarithmic phase and repressed during stationary phase; BAT1 has a paralog, BAT2, that arose from the whole genome duplication
evolution	E32E3246	BAT2	EC1118_1J19_1046g	2976.28	-1.04154	0.139526	-7.4648	8.34258e-14	1.33142e-12	0.0197648	BAT2	YJR148W	Cytosolic branched-chain amino acid (BCAA) aminotransferase; preferentially involved in BCAA catabolism; homolog of murine ECA39; highly expressed during stationary phase and repressed during logarithmic phase; BAT2 has a paralog, BAT1, that arose from the whole genome duplication
evolution	E32E3246	BDF2	EC1118_1D0_1585g	4349.93	1.29921	0.119203	10.8992	1.16314e-27	7.44537e-26	0.000666213	BDF2	YDL070W	Protein involved in transcription initiation; acts at TATA-containing promoters; associates with the basal transcription factor TFIID; contains two bromodomains; corresponds to the C-terminal region of mammalian TAF1; redundant with Bdf1p; protein abundance increases in response to DNA replication stress; BDF2 has a paralog, BDF1, that arose from the whole genome duplication
evolution	E32E3246	BIO3	EC1118_1N18_1057g	1272.73	-1.50437	0.157122	-9.57453	1.0232e-21	3.8875e-20	0.00279417	BIO3	YNR058W	7,8-diamino-pelargonic acid aminotransferase (DAPA); catalyzes the second step in the biotin biosynthesis pathway; BIO3 is in a cluster of 3 genes (BIO3, BIO4, and BIO5) that mediate biotin synthesis; BIO3 and BIO4 were acquired by horizontal gene transfer (HGT) from bacteria
evolution	E32E3246	BIO4	EC1118_1N18_1046g	970.161	-1.16124	0.156944	-7.39904	1.37172e-13	2.12742e-12	0.0208743	BIO4	YNR057C	Dethiobiotin synthetase; catalyzes the third step in the biotin biosynthesis pathway; BIO4 is in a cluster of 3 genes (BIO3, BIO4, and BIO5) that mediate biotin synthesis; BIO3 and BIO4 were acquired by horizontal gene transfer (HGT) from bacteria; expression appears to be repressed at low iron levels
evolution	E32E3246	BIO5	EC1118_1N18_1035g	545.192	-1.78294	0.228627	-7.79849	6.26545e-15	1.10803e-13	0.0148929	BIO5	YNR056C	Putative transmembrane protein involved in the biotin biosynthesis; responsible for uptake of 7-keto 8-aminopelargonic acid; BIO5 is in a cluster of 3 genes (BIO3, BIO4, and BIO5) that mediate biotin synthesis
evolution	E32E3246	BNA1	EC1118_1J11_2872g	4228.46	-2.16197	0.129227	-16.73	7.92538e-63	1.8669e-60	1.7537e-07	BNA1	YJR025C	3-hydroxyanthranilic acid dioxygenase; required for the de novo biosynthesis of NAD from tryptophan via kynurenine; expression regulated by Hst1p
evolution	E32E3246	BNS1	EC1118_1G1_5633g	434.518	1.02476	0.140482	7.29457	2.99607e-13	4.42203e-12	0.0227485	BNS1	YGR230W	Protein of unknown function; overexpression bypasses need for Spo12p, but not required for meiosis; BNS1 has a paralog, SPO12, that arose from the whole genome duplication
evolution	E32E3246	BOP2	EC1118_1L7_1189g	3625.61	-1.64487	0.220372	-7.46405	8.39054e-14	1.33546e-12	0.0197772	BOP2	YLR267W	Protein of unknown function
evolution	E32E3246	BSC1	EC1118_1D0_1948g	141.307	-1.21815	0.193405	-6.29844	3.0066e-10	3.12825e-09	0.0492291	BSC1	YDL037C	Protein of unconfirmed function; similar to cell surface flocculin Flo11p; ORF exhibits genomic organization compatible with a translational readthrough-dependent mode of expression; in W303 strain one continuous open reading frame comprising of YDL037C, the intergenic region and YDL039C encodes the gene IMI1
evolution	E32E3246	BUD9	EC1118_1G1_3466g	394.756	1.78824	0.153349	11.6612	2.01181e-31	1.64549e-29	0.000271525	BUD9	YGR041W	Protein involved in bud-site selection; mutant has increased aneuploidy tolerance; diploid mutants display a unipolar budding pattern instead of the wild-type bipolar pattern, and bud at the distal pole; BUD9 has a paralog, BUD8, that arose from the whole genome duplication
evolution	E32E3246	CAF120	EC1118_1N9_0595g	1021.62	1.18167	0.181776	6.50067	7.99636e-11	8.90181e-10	0.0423823	CAF120	YNL278W	Part of the CCR4-NOT transcriptional regulatory complex; involved in controlling mRNA initiation, elongation, and degradation; contains a PH-like domain; CAF120 has a paralog, SKG3, that arose from the whole genome duplication
evolution	E32E3246	CAX4	EC1118_1G1_3411g	349.794	1.26053	0.128845	9.78327	1.32849e-22	5.3955e-21	0.0022529	CAX4	YGR036C	Dolichyl pyrophosphate (Dol-P-P) phosphatase; has a luminally oriented active site in the ER; cleaves the anhydride linkage in Dol-P-P; required for Dol-P-P-linked oligosaccharide intermediate synthesis and protein N-glycosylation
evolution	E32E3246	CCC2	EC1118_1D0_5501g	4196.1	1.24394	0.0904463	13.7533	4.86305e-43	6.8187e-41	1.75249e-05	CCC2	YDR270W	Cu(+2)-transporting P-type ATPase; required for export of copper from the cytosol into an extracytosolic compartment; similar to human proteins involved in Menkes and Wilsons diseases; protein abundance increases in response to DNA replication stress; affects TBSV model (+)RNA virus replication by regulating copper metabolism; human homologs ATP7A and ATP7B both complement yeast null mutant
evolution	E32E3246	CCW14	EC1118_1L7_2674g	21064.5	-1.02471	0.104474	-9.80827	1.03727e-22	4.33227e-21	0.00219495	CCW14	YLR390W-A	Covalently linked cell wall glycoprotein; present in the inner layer of the cell wall
evolution	E32E3246	CLN3	EC1118_1A20_0331g	6911.94	1.21229	0.150851	8.03637	9.25416e-16	1.80456e-14	0.0120989	CLN3	YAL040C	G1 cyclin involved in cell cycle progression; activates Cdc28p kinase to promote G1 to S phase transition; plays a role in regulating transcription of other G1 cyclins, CLN1 and CLN2; regulated by phosphorylation and proteolysis; acetyl-CoA induces CLN3 transcription in response to nutrient repletion to promote cell-cycle entry; cell cycle arrest phenotype of the cln1 cln2 cln3 triple null mutant…
evolution	E32E3246	COG7	EC1118_1G1_2949g	2054.55	1.39104	0.101972	13.6413	2.27342e-42	2.97515e-40	2.05045e-05	COG7	YGL005C	Component of the conserved oligomeric Golgi complex; a cytosolic tethering complex (Cog1p through Cog8p) that functions in protein trafficking to mediate fusion of transport vesicles to Golgi compartments
evolution	E32E3246	COX23	EC1118_1H13_0826g	511.649	-1.01264	0.154449	-6.55643	5.51105e-11	6.25328e-10	0.0406426	COX23	YHR116W	Protein that functions in mitochondrial copper homeostasis; mitochondrial intermembrane space protein; essential for functional cytochrome oxidase expression; homologous to Cox17p; contains twin cysteine-x9-cysteine motifs
evolution	E32E3246	COX5B	EC1118_1I12_0683g	765.103	-1.03234	0.116116	-8.89062	6.07677e-19	1.72049e-17	0.00550361	COX5B	YIL111W	Subunit Vb of cytochrome c oxidase; cytochrome c oxidase is the terminal member of the mitochondrial inner membrane electron transport chain; Cox5Bp is predominantly expressed during anaerobic growth while its isoform Va (Cox5Ap) is expressed during aerobic growth; COX5B has a paralog, COX5A, that arose from the whole genome duplication
evolution	E32E3246	CRC1	EC1118_1O4_3070g	20837.8	-1.3386	0.0998227	-13.4098	5.30048e-41	6.64138e-39	2.82642e-05	CRC1	YOR100C	Mitochondrial inner membrane carnitine transporter; required for carnitine-dependent transport of acetyl-CoA from peroxisomes to mitochondria during fatty acid beta-oxidation; human homolog SLC25A20 complements yeast null mutant
evolution	E32E3246	CRR1	EC1118_1L7_0573g	1984.85	1.26901	0.143017	8.87312	7.11233e-19	1.98505e-17	0.00559681	CRR1	YLR213C	Putative glycoside hydrolase of the spore wall envelope; required for normal spore wall assembly, possibly for cross-linking between the glucan and chitosan layers; expressed during sporulation
evolution	E32E3246	CWP1	EC1118_1K5_1442g	45788.1	1.13964	0.12118	9.40453	5.22639e-21	1.85411e-19	0.00332006	CWP1	YKL096W	Cell wall mannoprotein that localizes to birth scars of daughter cells; linked to a beta-1,3- and beta-1,6-glucan heteropolymer through a phosphodiester bond; required for propionic acid resistance
evolution	E32E3246	CYC3	EC1118_1A20_0342g	6527.85	-1.24615	0.11865	-10.5027	8.39204e-26	4.45232e-24	0.00104052	CYC3	YAL039C	Cytochrome c heme lyase (holocytochrome c synthase); attaches heme to apo-cytochrome c (Cyc1p or Cyc7p) in mitochondrial intermembrane space; human homolog HCCS implicated in microphthalmia with linear skin defects (MLS), and can complement yeast null mutant
evolution	E32E3246	CYC7	EC1118_1E8_0408g	1186.74	-2.79473	0.16467	-16.9717	1.33043e-64	3.40649e-62	1.16322e-07	CYC7	YEL039C	Cytochrome c isoform 2, expressed under hypoxic conditions; also known as iso-2-cytochrome c; electron carrier of the mitochondrial intermembrane space that transfers electrons from ubiquinone-cytochrome c oxidoreductase to cytochrome c oxidase during cellular respiration; protein abundance increases in response to DNA replication stress; CYC7 has a paralog, CYC1, that arose from the whole genome…
evolution	E32E3246	DCG1	EC1118_1I12_2443g	138.222	-2.12285	0.241566	-8.78787	1.52422e-18	4.04331e-17	0.00607151	DCG1	YIR030C	Protein of unknown function; expression is sensitive to nitrogen catabolite repression and regulated by Dal80p; contains transmembrane domain
evolution	E32E3246	DIT1	EC1118_1D0_7063g	129.511	-1.16611	0.158579	-7.35351	1.93069e-13	2.89309e-12	0.0216739	DIT1	YDR403W	Sporulation-specific enzyme required for spore wall maturation; involved in the production of a soluble LL-dityrosine-containing precursor of the spore wall; transcripts accumulate at the time of prospore enclosure
evolution	E32E3246	DLD3	EC1118_1N18_1233g	8874.94	-1.17727	0.121361	-9.70057	2.99827e-22	1.18502e-20	0.00245469	DLD3	YEL071W	2-hydroxyglutarate transhydrogenase, and minor D-lactate dehydrogenase; converts D-2-hydroxyglutarate (D-2HG), an oncometabolite, to alpha-ketoglutarate in the presence of FAD, with concomitant reduction of pyruvate to D-lactate; minor lactate dehydrogenase activity; component of the retrograde regulon that consists of genes whose expression are stimulated by damage to mitochondria and reduced in…
evolution	E32E3246	DSE1	EC1118_1E8_2597g	1077.42	2.4628	0.143311	17.185	3.43697e-66	9.63824e-64	8.05921e-08	DSE1	YER124C	Daughter cell-specific protein; may regulate cross-talk between the mating and filamentation pathways; deletion affects cell separation after division and sensitivity to alpha-factor and drugs affecting the cell wall; relocalizes from bud neck to cytoplasm upon DNA replication stress
evolution	E32E3246	DSE2	EC1118_1H13_1167g	915.5	1.59941	0.175475	9.11473	7.88648e-20	2.51046e-18	0.00442788	DSE2	YHR143W	Daughter cell-specific secreted protein with similarity to glucanases; degrades cell wall from the daughter side causing daughter to separate from mother; expression is repressed by cAMP
evolution	E32E3246	DSE3	EC1118_1O4_4940g	697.799	1.19196	0.174045	6.84858	7.45849e-12	9.34532e-11	0.0324861	DSE3	YOR264W	Daughter cell-specific protein, may help establish daughter fate; relocalizes from bud neck to cytoplasm upon DNA replication stress
evolution	E32E3246	DSE4	EC1118_1N18_1156g	688.744	2.21758	0.244851	9.05686	1.34262e-19	4.18345e-18	0.00468571	DSE4	YNR067C	Daughter cell-specific secreted protein with similarity to glucanases; degrades cell wall from the daughter side causing daughter to separate from mother
evolution	E32E3246	DSF1	EC1118_1N18_1222g	494.047	-1.44834	0.128344	-11.2848	1.55948e-29	1.24105e-27	0.00042583	DSF1	YEL070W	Mannitol dehydrogenase; deletion suppresses mutation of mpt5; DSF1 has a paralog, MAN2, that arose from a segmental duplication
evolution	E32E3246	EC1118_1J11_0177g	EC1118_1J11_0177g	241.43	-2.23758	0.22234	-10.0638	7.98903e-24	3.61903e-22	0.00167642	EC1118_1J11_0177g	EC1118_1J11_0177g	#N/A
evolution	E32E3246	EC1118_1L7_0628g	EC1118_1L7_0628g	1224.34	-1.08591	0.149196	-7.27836	3.37892e-13	4.93759e-12	0.023052	EC1118_1L7_0628g	EC1118_1L7_0628g	#N/A
evolution	E32E3246	EC1118_1M36_0034g	EC1118_1M36_0034g	371.472	1.71659	0.158557	10.8263	2.58274e-27	1.60102e-25	0.00072386	EC1118_1M36_0034g	EC1118_1M36_0034g	#N/A
evolution	E32E3246	EC1118_1M36_0045g	EC1118_1M36_0045g	257.491	2.69042	0.227343	11.8342	2.59923e-32	2.21839e-30	0.000219837	EC1118_1M36_0045g	EC1118_1M36_0045g	#N/A
evolution	E32E3246	EDS1	EC1118_1B15_1640g	1325.17	1.11044	0.119257	9.31137	1.26194e-20	4.34594e-19	0.00364505	EDS1	YBR033W	Putative zinc cluster protein, predicted to be a transcription factor; not an essential gene; EDS1 has a paralog, RGT1, that arose from the whole genome duplication
evolution	E32E3246	EGT2	EC1118_1N9_0056g	1812.89	1.25476	0.156453	8.02002	1.05726e-15	2.02149e-14	0.0122748	EGT2	YNL327W	Glycosylphosphatidylinositol (GPI)-anchored cell wall endoglucanase; required for proper cell separation after cytokinesis; expression is activated by Swi5p and tightly regulated in a cell cycle-dependent manner
evolution	E32E3246	ENB1	EC1118_1O4_0034g	365.545	2.40458	0.163231	14.7311	4.06982e-49	6.84776e-47	4.23323e-06	ENB1	YOL158C	Endosomal ferric enterobactin transporter; expressed under conditions of iron deprivation; member of the major facilitator superfamily; expression is regulated by Rcs1p and affected by chloroquine treatment
evolution	E32E3246	ERG25	EC1118_1G1_3675g	44629.8	1.10163	0.100464	10.9655	5.60205e-28	3.79201e-26	0.000617488	ERG25	YGR060W	C-4 methyl sterol oxidase; catalyzes the first of three steps required to remove two C-4 methyl groups from an intermediate in ergosterol biosynthesis; mutants accumulate the sterol intermediate 4,4-dimethylzymosterol; human MSMO1 functionally complements the growth defect caused by repression of ERG25 expression
evolution	E32E3246	ESP1	EC1118_1G1_4104g	956.758	1.04066	0.117272	8.87389	7.0637e-19	1.98086e-17	0.00559271	ESP1	YGR098C	Separase, a caspase-like cysteine protease; promotes sister chromatid separation by mediating dissociation of the cohesin Scc1p from chromatin; inhibits protein phosphatase 2A-Cdc55p to promote mitotic exit; inhibited by Pds1p; relative distribution to the nucleus increases upon DNA replication stress
evolution	E32E3246	FAT3	EC1118_1K5_0342g	4136.53	1.28142	0.200359	6.39563	1.59883e-10	1.7213e-09	0.0458306	FAT3	YKL187C	Protein required for fatty acid uptake; protein abundance increases in cortical patches in response to oleate exposure; the authentic, non-tagged protein is detected in a phosphorylated state in highly purified mitochondria in high-throughput studies; FAT3 has a paralog, YLR413W, that arose from the whole genome duplication
evolution	E32E3246	FET3	EC1118_1M3_2223g	12484	2.92049	0.149005	19.5999	1.54866e-85	1.01334e-82	9.36862e-10	FET3	YMR058W	Ferro-O2-oxidoreductase; multicopper oxidase that oxidizes ferrous (Fe2+) to ferric iron (Fe3+) for subsequent cellular uptake by transmembrane permease Ftr1p; required for high-affinity iron uptake and involved in mediating resistance to copper ion toxicity, belongs to class of integral membrane multicopper oxidases; protein abundance increases in response to DNA replication stress
evolution	E32E3246	FET4	EC1118_1M3_5424g	955.111	2.79423	0.170218	16.4156	1.47896e-60	3.22577e-58	2.96667e-07	FET4	YMR319C	Low-affinity Fe(II) transporter of the plasma membrane
evolution	E32E3246	FIT2	EC1118_1O4_6337g	11004.2	5.51383	0.213141	25.8694	1.47048e-147	4.32984e-144	6.66134e-16	FIT2	YOR382W	Mannoprotein that is incorporated into the cell wall; incorporated via a glycosylphosphatidylinositol (GPI) anchor; involved in the retention of siderophore-iron in the cell wall
evolution	E32E3246	FIT3	EC1118_1O4_6348g	11008.2	3.93222	0.216268	18.1821	7.15032e-74	3.00773e-71	1.36977e-08	FIT3	YOR383C	Mannoprotein that is incorporated into the cell wall; incorporated via a glycosylphosphatidylinositol (GPI) anchor; involved in the retention of siderophore-iron in the cell wall
evolution	E32E3246	FLC3	EC1118_1G1_1431g	2961.08	1.07436	0.0624898	17.1925	3.0202e-66	8.89297e-64	7.95535e-08	FLC3	YGL139W	Putative FAD transporter, similar to Flc1p and Flc2p; localized to the ER; FLC3 has a paralog, FLC1, that arose from the whole genome duplication
evolution	E32E3246	FLO11	EC1118_1I12_2278g	14479.1	-3.2756	0.221299	-14.8017	1.4276e-49	2.4727e-47	3.80716e-06	FLO11	YIR019C	GPI-anchored cell surface glycoprotein (flocculin); required for pseudohyphal and invasive growth, flocculation, and biofilm formation; major determinant of colony morphology; transcription regulated by the MAPK pathway (Ste12p and Tec1p) and the cAMP pathway (Flo8p); required for formation of fibrous interconnections between cells of a wild strain; role in co-flocculation with other yeast specie…
evolution	E32E3246	FMP23	EC1118_1B15_1794g	1094.88	-1.00448	0.138908	-7.23129	4.78435e-13	6.83861e-12	0.0239536	FMP23	YBR047W	Putative protein of unknown function; proposed to be involved in iron or copper homeostasis; the authentic, non-tagged protein is detected in highly purified mitochondria in high-throughput studies
evolution	E32E3246	FMP48	EC1118_1G1_3587g	3720.14	2.35364	0.194346	12.1105	9.29027e-34	8.41698e-32	0.000155982	FMP48	YGR052W	Putative protein of unknown function; the authentic, non-tagged protein is detected in highly purified mitochondria in high-throughput studies; induced by treatment with 8-methoxypsoralen and UVA irradiation
evolution	E32E3246	FRE1	EC1118_1L7_0584g	8419.81	1.93638	0.154108	12.5651	3.28451e-36	3.39342e-34	8.73501e-05	FRE1	YLR214W	Ferric reductase and cupric reductase; reduces siderophore-bound iron and oxidized copper prior to uptake by transporters; expression induced by low copper and iron levels
evolution	E32E3246	FRE2	EC1118_1K5_0001g	918.834	3.20464	0.183638	17.4508	3.39154e-68	1.1096e-65	5.07129e-08	FRE2	YKL220C	Ferric reductase and cupric reductase; reduces siderophore-bound iron and oxidized copper prior to uptake by transporters; expression induced by low iron levels but not by low copper levels
evolution	E32E3246	FRE5	EC1118_1O4_6359g	425.324	4.63605	0.241907	19.1646	7.31043e-82	3.58759e-79	2.17869e-09	FRE5	YOR384W	Putative ferric reductase with similarity to Fre2p; expression induced by low iron levels; the authentic, non-tagged protein is detected in highly purified mitochondria in high-throughput studies
evolution	E32E3246	FRE6	EC1118_1L10_0122g	1437.45	1.22723	0.102227	12.005	3.34524e-33	2.94031e-31	0.00017797	FRE6	YLL051C	Putative ferric reductase with similarity to Fre2p; expression induced by low iron levels
evolution	E32E3246	FTR1	EC1118_1E8_2861g	19793.3	1.16903	0.122833	9.51721	1.77886e-21	6.5885e-20	0.00296232	FTR1	YER145C	High affinity iron permease; involved in the transport of iron across the plasma membrane; forms complex with Fet3p; expression is regulated by iron; protein abundance increases in response to DNA replication stress
evolution	E32E3246	GAS2	EC1118_1L7_2102g	786.86	-2.01463	0.0942445	-21.3766	2.20512e-101	2.16432e-98	2.47968e-11	GAS2	YLR343W	1,3-beta-glucanosyltransferase; involved with Gas4p in spore wall assembly; has similarity to Gas1p
evolution	E32E3246	GCY1	EC1118_1O4_3301g	3714.88	-1.03735	0.153258	-6.76863	1.30011e-11	1.58517e-10	0.0345655	GCY1	YOR120W	Glycerol dehydrogenase; involved in an alternative pathway for glycerol catabolism used under microaerobic conditions; also has mRNA binding activity; member of the aldo-keto reductase (AKR) family; human homolog AKR1B1 can complement yeast null mutant; protein abundance increases in response to DNA replication stress; GCY1 has a paralog, YPR1, that arose from the whole genome duplication
evolution	E32E3246	GFD2	EC1118_1C17_0342g	1380.76	-1.11852	0.138258	-8.09005	5.96407e-16	1.17772e-14	0.0115367	GFD2	YCL036W	Protein of unknown function; identified as a high-copy suppressor of a dbp5 mutation; GFD2 has a paralog, YDR514C, that arose from the whole genome duplication
evolution	E32E3246	GLN1	EC1118_1P2_3521g	41572.6	-1.08248	0.126407	-8.56344	1.09551e-17	2.58059e-16	0.00749931	GLN1	YPR035W	Glutamine synthetase (GS); synthesizes glutamine from glutamate and ammonia; with Glt1p, forms the secondary pathway for glutamate biosynthesis from ammonia; expression regulated by nitrogen source and by amino acid limitation; forms filaments of back-to-back stacks of cylindrical homo-decamers at low pH, leading to enzymatic inactivation and storage during states of advanced cellular starvation;…
evolution	E32E3246	GLT1	EC1118_1D0_0386g	15110.6	-1.27855	0.127137	-10.0564	8.60522e-24	3.86841e-22	0.00168954	GLT1	YDL171C	NAD(+)-dependent glutamate synthase (GOGAT); synthesizes glutamate from glutamine and alpha-ketoglutarate; with Gln1p, forms the secondary pathway for glutamate biosynthesis from ammonia; expression regulated by nitrogen source; assembles into filaments as cells approach stationary phase and under cytosolic acidification and starvation conditions
evolution	E32E3246	GTO1	EC1118_1G1_4753g	1669.31	1.41176	0.145152	9.72604	2.33501e-22	9.29114e-21	0.00239084	GTO1	YGR154C	Omega-class glutathione transferase; induced under oxidative stress; putative peroxisomal localization
evolution	E32E3246	HAP1	EC1118_1L7_1046g	4880.86	1.15968	0.0855665	13.553	7.60668e-42	9.73821e-40	2.31892e-05	HAP1	YLR256W	Zinc finger transcription factor; involved in the complex regulation of gene expression in response to levels of heme and oxygen; localizes to the mitochondrion as well as to the nucleus; the S288C sequence differs from other strain backgrounds due to a Ty1 insertion in the carboxy terminus
evolution	E32E3246	HES1	EC1118_1O4_4654g	143.255	-1.78673	0.198415	-9.00501	2.15646e-19	6.4464e-18	0.00492815	HES1	YOR237W	Protein implicated in the regulation of ergosterol biosynthesis; one of a seven member gene family with a common essential function and non-essential unique functions; similar to human oxysterol binding protein (OSBP); SWAT-GFP and mCherry fusion proteins localize to the bud neck and vacuolar membrane; HES1 has a paralog, KES1, that arose from the whole genome duplication
evolution	E32E3246	HIS1	EC1118_1E8_1651g	5543.91	-1.43432	0.162314	-8.83675	9.85434e-19	2.66203e-17	0.00579508	HIS1	YER055C	ATP phosphoribosyltransferase; a hexameric enzyme, catalyzes the first step in histidine biosynthesis; mutations cause histidine auxotrophy and sensitivity to Cu, Co, and Ni salts; transcription is regulated by general amino acid control
evolution	E32E3246	HIS3	EC1118_1O4_4258g	3602.85	-1.78581	0.158336	-11.2786	1.67374e-29	1.31422e-27	0.000428962	HIS3	YOR202W	Imidazoleglycerol-phosphate dehydratase; catalyzes the sixth step in histidine biosynthesis; mutations cause histidine auxotrophy and sensitivity to Cu, Co, and Ni salts; transcription is regulated by general amino acid control via Gcn4p
evolution	E32E3246	HIS5	EC1118_1I12_0617g	6520.96	-1.22423	0.14644	-8.35993	6.27573e-17	1.36881e-15	0.00904696	HIS5	YIL116W	Histidinol-phosphate aminotransferase; catalyzes the seventh step in histidine biosynthesis; responsive to general control of amino acid biosynthesis; mutations cause histidine auxotrophy and sensitivity to Cu, Co, and Ni salts
evolution	E32E3246	HIS7	EC1118_1B15_4280g	3811.07	-1.13737	0.171769	-6.62153	3.55495e-11	4.12921e-10	0.0386886	HIS7	YBR248C	Imidazole glycerol phosphate synthase; glutamine amidotransferase:cyclase that catalyzes the fifth step of histidine biosynthesis and also produces 5-aminoimidazole-4-carboxamide ribotide (AICAR), a purine precursor
evolution	E32E3246	HLR1	EC1118_1D0_8515g	828.17	1.12399	0.130225	8.63108	6.07729e-18	1.46677e-16	0.00704013	HLR1	YDR528W	Protein involved in regulation of cell wall composition and integrity; also involved in cell wall response to osmotic stress; overproduction suppresses a lysis sensitive PKC mutation; HLR1 has a paralog, LRE1, that arose from the whole genome duplication
evolution	E32E3246	HOL1	EC1118_1N18_1024g	1924.48	1.16647	0.0894959	13.0338	7.85835e-39	9.25557e-37	4.70875e-05	HOL1	YNR055C	Putative transporter in the major facilitator superfamily; member of the 12-spanner drug:H(+) antiporter DHA1 family; mutations in membrane-spanning domains permit cation and histidinol uptake
evolution	E32E3246	HOM2	EC1118_1D0_4170g	11292.3	-1.48704	0.119351	-12.4593	1.2439e-35	1.22089e-33	0.000100136	HOM2	YDR158W	Aspartic beta semi-aldehyde dehydrogenase; catalyzes the second step in the common pathway for methionine and threonine biosynthesis; expression regulated by Gcn4p and the general control of amino acid synthesis
evolution	E32E3246	HPF1	EC1118_1O4_0078g	1865.66	-1.27038	0.104414	-12.1667	4.67483e-34	4.44034e-32	0.000145343	HPF1	YOL155C	Haze-protective mannoprotein; reduces the particle size of aggregated proteins in white wines
evolution	E32E3246	HPF1	EC1118_1O30_0001g	1606.25	2.84942	0.195958	14.541	6.66105e-48	1.08964e-45	5.61923e-06	HPF1	YOL155C	Haze-protective mannoprotein; reduces the particle size of aggregated proteins in white wines
evolution	E32E3246	HSP33	EC1118_1O4_6436g	1171.69	1.52937	0.202343	7.55831	4.08331e-14	6.79283e-13	0.0182759	HSP33	YOR391C	Possible chaperone and cysteine protease; required for transcriptional reprogramming during the diauxic shift and for survival in stationary phase; similar to E. coli Hsp31 and S. cerevisiae Hsp31p, Hsp32p, and Sno4p; member of the DJ-1/ThiJ/PfpI superfamily, which includes human DJ-1 involved in Parkinson's disease and cancer
evolution	E32E3246	HXT17	EC1118_1N18_1211g	30.1432	-2.24629	0.32784	-6.85178	7.29361e-12	9.15822e-11	0.0324052	HXT17	YNR072W	Putative transmembrane polyol transporter; supports growth on and uptake of mannitol and sorbitol with moderate affinity when overexpressed in a strain deleted for hexose family members; minor hexose transport activity when overexpressed in a similar strain; induced by raffinose and galactose at pH 7.7 versus pH 4.7, repressed by high levels of glucose; HXT17 has a paralog, HXT13, that arose from…
evolution	E32E3246	HXT6	EC1118_1D0_6337g	12100.1	1.30176	0.0901396	14.4417	2.82982e-47	4.504e-45	6.50691e-06	HXT6	YDR343C	High-affinity glucose transporter; member of the major facilitator superfamily, nearly identical to Hxt7p, expressed at high basal levels relative to other HXTs, repression of expression by high glucose requires SNF3; HXT6 has a paralog, HXT1, that arose from the whole genome duplication
evolution	E32E3246	HXT7	EC1118_1D0_6326g	9607.48	1.72814	0.106305	16.2565	2.01006e-59	4.22758e-57	3.85743e-07	HXT7	YDR342C	High-affinity glucose transporter; member of the major facilitator superfamily, nearly identical to Hxt6p, expressed at high basal levels relative to other HXTs, expression repressed by high glucose levels; HXT7 has a paralog, HXT4, that arose from the whole genome duplication
evolution	E32E3246	ICS2	EC1118_1B15_3158g	491.398	-1.42692	0.15806	-9.02774	1.75258e-19	5.32009e-18	0.00482051	ICS2	YBR157C	Protein of unknown function; null mutation does not confer any obvious defects in growth, spore germination, viability, or carbohydrate utilization
evolution	E32E3246	ILV2	EC1118_1M3_2806g	19441.2	-1.0018	0.142322	-7.03899	1.93644e-12	2.59174e-11	0.0279613	ILV2	YMR108W	Acetolactate synthase; catalyses the first common step in isoleucine and valine biosynthesis and is the target of several classes of inhibitors, localizes to the mitochondria; expression of the gene is under general amino acid control
evolution	E32E3246	ILV3	EC1118_1J11_2773g	22505.2	-1.04876	0.121447	-8.63549	5.84754e-18	1.41713e-16	0.00701112	ILV3	YJR016C	Dihydroxyacid dehydratase; catalyzes third step in the common pathway leading to biosynthesis of branched-chain amino acids
evolution	E32E3246	IME1	EC1118_1J19_0397g	1420.48	-1.73994	0.167548	-10.3847	2.90992e-25	1.49013e-23	0.00118489	IME1	YJR094C	Master regulator of meiosis that is active only during meiotic events; activates transcription of early meiotic genes through interaction with Ume6p; degraded by the 26S proteasome following phosphorylation by Ime2p; transcription is negatively regulated in cis by the IRT1 long noncoding antisense RNA
evolution	E32E3246	IME4	EC1118_1G1_0837g	1106.83	1.47618	0.102626	14.384	6.51696e-47	1.00996e-44	7.08147e-06	IME4	YGL192W	mRNA N6-adenosine methyltransferase required for entry into meiosis; mediates N6-adenosine methylation of bulk mRNA during the induction of sporulation which includes the meiotic regulators IME1, IME2 and IME4 itself; repressed in haploids via production of antisense IME4 transcripts; transcribed in diploid cells where antisense transcription is repressed; orthologous to human METTL3 (MT-A70)
evolution	E32E3246	IRC4	EC1118_1D0_8647g	338.755	1.17299	0.181002	6.48056	9.13838e-11	1.00968e-09	0.043025	IRC4	YDR540C	Protein of unknown function; null mutant displays increased levels of spontaneous Rad52p foci; green fluorescent protein (GFP)-fusion protein localizes to the cytoplasm and nucleus
evolution	E32E3246	ISA1	EC1118_1L10_0386g	5013.13	-1.35539	0.112896	-12.0056	3.32022e-33	2.94031e-31	0.000177832	ISA1	YLL027W	Protein required for maturation of mitochondrial [4Fe-4S] proteins; functions in a complex with Isa2p and possibly Iba57p; isa1 deletion causes loss of mitochondrial DNA and respiratory deficiency; depletion reduces growth on nonfermentable carbon sources; functional ortholog of bacterial A-type ISC proteins; human ISCA1 can complement isa1 null mutant
evolution	E32E3246	ISU2	EC1118_1O4_4522g	1329.38	-1.28919	0.182838	-7.05101	1.77629e-12	2.38825e-11	0.0276949	ISU2	YOR226C	Mitochondrial protein required for iron-sulfur protein synthesis; performs scaffolding function during Fe/S cluster assembly; involved in Fe-S cluster assembly for both mitochondrial and cytosolic proteins; protein abundance increases under DNA replication stress; ISU2 has a paralog, ISU1, that arose from the whole genome duplication; isu1 isu2 double mutant is inviable; human homolog ISCU implic…
evolution	E32E3246	IZH4	EC1118_1O4_0672g	389.994	2.07475	0.175833	11.7995	3.92605e-32	3.25641e-30	0.000229389	IZH4	YOL101C	Membrane protein involved in zinc ion homeostasis; member of the four-protein IZH family; expression induced by fatty acids and altered zinc levels; deletion reduces sensitivity to excess zinc; possible role in sterol metabolism; protein increases in abundance and relocalizes from nucleus to ER upon DNA replication stress; IZH4 has a paralog, IZH1, that arose from the whole genome duplication
evolution	E32E3246	KAR2	EC1118_1J11_2223g	14529.3	1.02372	0.118448	8.64274	5.48795e-18	1.33548e-16	0.0069636	KAR2	YJL034W	ATPase involved in protein import into the ER; also acts as a chaperone to mediate protein folding in the ER and may play a role in ER export of soluble proteins; regulates the unfolded protein response via interaction with Ire1p
evolution	E32E3246	KRS1	EC1118_1D0_2828g	10796.8	-1.45699	0.164567	-8.85349	8.48261e-19	2.32345e-17	0.00570307	KRS1	YDR037W	Lysyl-tRNA synthetase
evolution	E32E3246	KTR2	EC1118_1K5_3246g	776.638	-1.43176	0.148093	-9.66798	4.12435e-22	1.61922e-20	0.00253864	KTR2	YKR061W	Mannosyltransferase involved in N-linked protein glycosylation; member of the KRE2/MNT1 mannosyltransferase family; KTR2 has a paralog, YUR1, that arose from the whole genome duplication
evolution	E32E3246	LEE1	EC1118_1P2_2509g	2737.58	1.02508	0.132187	7.7548	8.84848e-15	1.55548e-13	0.0154638	LEE1	YPL054W	Zinc-finger protein of unknown function
evolution	E32E3246	LEU2	EC1118_1C17_0529g	5660.49	-1.27643	0.170654	-7.47965	7.45186e-14	1.2023e-12	0.0195214	LEU2	YCL018W	Beta-isopropylmalate dehydrogenase (IMDH); catalyzes the third step in the leucine biosynthesis pathway; can additionally catalyze the conversion of beta-ethylmalate into alpha-ketovalerate
evolution	E32E3246	LEU4	EC1118_1N9_2575g	36754.8	-1.10305	0.105778	-10.428	1.84728e-25	9.54265e-24	0.00112992	LEU4	YNL104C	Alpha-isopropylmalate synthase (2-isopropylmalate synthase); the main isozyme responsible for the first step in the leucine biosynthesis pathway; LEU4 has a paralog, LEU9, that arose from the whole genome duplication
evolution	E32E3246	LYS21	EC1118_1D0_0870g	21827	-1.29519	0.144971	-8.93412	4.10445e-19	1.18486e-17	0.00527801	LYS21	YDL131W	Homocitrate synthase isozyme; catalyzes the condensation of acetyl-CoA and alpha-ketoglutarate to form homocitrate, which is the first step in the lysine biosynthesis pathway; LYS21 has a paralog, LYS20, that arose from the whole genome duplication
evolution	E32E3246	MCH4	EC1118_1O4_0474g	4016.05	-1.86391	0.144484	-12.9005	4.47413e-38	4.97135e-36	5.62545e-05	MCH4	YOL119C	Protein with similarity to mammalian monocarboxylate permeases; monocarboxylate permeases are involved in transport of monocarboxylic acids across the plasma membrane but mutant is not deficient in monocarboxylate transport
evolution	E32E3246	MEP3	EC1118_1P2_4720g	3388.09	1.1024	0.139476	7.90389	2.7033e-15	4.92871e-14	0.0135915	MEP3	YPR138C	Ammonium permease of high capacity and low affinity; belongs to a ubiquitous family of cytoplasmic membrane proteins that transport only ammonium (NH4+); expression is under the nitrogen catabolite repression regulation ammonia permease; MEP3 has a paralog, MEP1, that arose from the whole genome duplication
evolution	E32E3246	MF(ALPHA)1	EC1118_1P2_0991g	242.833	1.51611	0.201208	7.53506	4.881e-14	8.07422e-13	0.0186366	MF(ALPHA)1	YPL187W	Mating pheromone alpha-factor, made by alpha cells; interacts with mating type a cells to induce cell cycle arrest and other responses leading to mating; also encoded by MF(ALPHA)2, although MF(ALPHA)1 produces most alpha-factor; binds copper(II) ions
evolution	E32E3246	MGA1	EC1118_1G1_5853g	163.094	1.96589	0.251682	7.81102	5.67258e-15	1.0062e-13	0.0147326	MGA1	YGR249W	Protein similar to heat shock transcription factor; multicopy suppressor of pseudohyphal growth defects of ammonium permease mutants
evolution	E32E3246	MGA2	EC1118_1I12_2487g	3794.49	1.11947	0.12015	9.31727	1.1937e-20	4.15958e-19	0.00362363	MGA2	YIR033W	ER membrane protein involved in regulation of OLE1 transcription; inactive ER form dimerizes and one subunit is then activated by ubiquitin/proteasome-dependent processing followed by nuclear targeting; MGA2 has a paralog, SPT23, that arose from the whole genome duplication
evolution	E32E3246	MLS1	EC1118_1N9_2432g	82859	-1.12683	0.089805	-12.5475	4.10192e-36	4.16486e-34	8.93638e-05	MLS1	YNL117W	Malate synthase, enzyme of the glyoxylate cycle; involved in utilization of non-fermentable carbon sources; expression is subject to carbon catabolite repression; localizes in peroxisomes during growth on oleic acid, otherwise cytosolic; can accept butyryl-CoA as acyl-CoA donor in addition to traditional substrate acetyl-CoA
evolution	E32E3246	MPC1	EC1118_1G1_2091g	1396.79	1.30024	0.0998866	13.0172	9.77482e-39	1.1287e-36	4.81498e-05	MPC1	YGL080W	Highly conserved subunit of mitochondrial pyruvate carrier (MPC); MPC is a mitochondrial inner membrane complex that mediates pyruvate uptake and comprises Mpc1p and Mpc2p during fermentative growth, or Mcp1p and Mpc3p during respiratory growth; null mutant displays slow growth that is complemented by expression of human or mouse ortholog; mutation in human ortholog MPC1 is associated with lactic…
evolution	E32E3246	MPC2	EC1118_1H13_1376g	7355.9	-1.23857	0.133456	-9.28075	1.68293e-20	5.69586e-19	0.00375804	MPC2	YHR162W	Highly conserved subunit of the mitochondrial pyruvate carrier (MPC); expressed during growth on fermentable carbon sources, and heterodimerizes with Mpc1p to form the fermentative isoform of MPC; MPC localizes to the mitochondrial inner membrane and mediates pyruvate uptake; MPC2 paralog, MPC3, heterodimerizes with Mpc1p to form the respiratory MPC isoform
evolution	E32E3246	MPC3	EC1118_1G1_5787g	11265.3	1.24241	0.187156	6.63838	3.17148e-11	3.72049e-10	0.038196	MPC3	YGR243W	Highly conserved subunit of the mitochondrial pyruvate carrier (MPC); expressed during growth on nonfermentable carbon sources, and heterodimerizes with Mpc1p to form the respiratory isoform of MPC; MPC localizes to the mitochondrial inner membrane and mediates pyruvate uptake; MPC3 paralog, MPC2, heterodimerizes with Mpc1p to form the fermentative MPC isoform; protein abundance increases in resp…
evolution	E32E3246	MPH3	EC1118_1D22_0023g	272.435	-1.54654	0.146423	-10.5621	4.46453e-26	2.43441e-24	0.000974176	MPH3	YJR160C	Alpha-glucoside permease; transports maltose, maltotriose, alpha-methylglucoside, and turanose; identical to Mph2p; encoded in a subtelomeric position in a region likely to have undergone duplication
evolution	E32E3246	MRS4	EC1118_1K5_3147g	1186.99	1.04494	0.116798	8.94654	3.66788e-19	1.07463e-17	0.00521511	MRS4	YKR052C	Iron transporter of the mitochondrial carrier family; mediates Fe2+ transport across the inner mitochondrial membrane; active under low-iron conditions; may transport other cations; protein abundance increases in response to DNA replication stress; MRS4 has a paralog, MRS3, that arose from the whole genome duplication
evolution	E32E3246	MUP1	EC1118_1G1_3620g	6652.07	3.13341	0.150106	20.8746	9.11251e-97	7.66622e-94	7.13396e-11	MUP1	YGR055W	High affinity methionine permease; integral membrane protein with 13 putative membrane-spanning regions; also involved in cysteine uptake
evolution	E32E3246	NCE103	EC1118_1N26_0078g	7376.33	1.46283	0.148901	9.82418	8.8592e-23	3.75337e-21	0.00215881	NCE103	YNL036W	Carbonic anhydrase; metalloenzyme that catalyzes CO2 hydration to bicarbonate, which is an important metabolic substrate, and protons; not expressed under conditions of high CO2, such as inside a growing colony, but transcription is induced in response to low CO2 levels, such as on the colony surface in ambient air; poorly transcribed under aerobic conditions and at an undetectable level under an…
evolution	E32E3246	NIT1	EC1118_1I12_0045g	1715.78	-3.06732	0.373484	-8.21273	2.16217e-16	4.48345e-15	0.010338	NIT1	YIL164C	Nitrilase; member of the nitrilase branch of the nitrilase superfamily; in closely related species and other S. cerevisiae strain backgrounds YIL164C and adjacent ORF, YIL165C, likely constitute a single ORF encoding a nitrilase gene
evolution	E32E3246	NRT1	EC1118_1O4_2729g	2202.32	-1.09263	0.133715	-8.17131	3.05059e-16	6.11052e-15	0.0107297	NRT1	YOR071C	High-affinity nicotinamide riboside transporter; also transports thiamine with low affinity; major transporter for 5-aminoimidazole-4-carboxamide-1-beta-D-ribofuranoside (acadesine) uptake; shares sequence similarity with Thi7p and Thi72p; proposed to be involved in 5-fluorocytosine sensitivity
evolution	E32E3246	NTG1	EC1118_1A20_0705g	1273.07	-1.15558	0.128263	-9.00952	2.06965e-19	6.21846e-18	0.00490663	NTG1	YAL015C	DNA N-glycosylase and apurinic/apyrimidinic (AP) lyase; involved in base excision repair; acts in both nucleus and mitochondrion; creates a double-strand break at mtDNA origins that stimulates replication in response to oxidative stress; required for maintaining mitochondrial genome integrity; NTG1 has a paralog, NTG2, that arose from the whole genome duplication
evolution	E32E3246	NUP145	EC1118_1G1_1959g	3160.91	1.06854	0.0804606	13.2803	3.01272e-40	3.69623e-38	3.37466e-05	NUP145	YGL092W	Essential protein with distinct roles in two nuclear pore subcomplexes; catalyzes its own proteolytic cleavage in vivo to generate a C-terminal fragment that is a structural component of the Nup84p subcomplex (with roles in NPC biogenesis and localization of genes to the nuclear periphery), and an N-terminal fragment that is one of several FG-nucleoporins within the NPC central core directly resp…
evolution	E32E3246	OLE1	EC1118_1G1_2388g	76036.4	1.18435	0.139826	8.47013	2.45119e-17	5.59499e-16	0.00817672	OLE1	YGL055W	Delta(9) fatty acid desaturase; required for monounsaturated fatty acid synthesis and for normal distribution of mitochondria
evolution	E32E3246	OPT2	EC1118_1P2_5413g	1761.42	1.42467	0.158595	8.98308	2.63284e-19	7.79136e-18	0.00503405	OPT2	YPR194C	Oligopeptide transporter; localized to peroxisomes and affects glutathione redox homeostasis; also localizes to the plasma membrane (PM) and to the late Golgi, and has a role in maintenance of lipid asymmetry between the inner and outer leaflets of the PM; member of the OPT family, with potential orthologs in S. pombe and C. albicans; also plays a role in formation of mature vacuoles and in polar…
evolution	E32E3246	OYE3	EC1118_1P2_1178g	704.21	-1.02322	0.14927	-6.85481	7.14089e-12	8.98562e-11	0.0323288	OYE3	YPL171C	Conserved NADPH oxidoreductase containing flavin mononucleotide (FMN); homologous to Oye2p with different ligand binding and catalytic properties; has potential roles in oxidative stress response and programmed cell death
evolution	E32E3246	PAN2	EC1118_1G1_1937g	1791.58	1.1192	0.110832	10.0982	5.62721e-24	2.60934e-22	0.00161589	PAN2	YGL094C	Catalytic subunit of the Pan2p-Pan3p poly(A)-ribonuclease complex; complex acts to control poly(A) tail length and regulate the stoichiometry and activity of postreplication repair complexes
evolution	E32E3246	PDC1	EC1118_1L10_1178g	118021	1.10162	0.150184	7.33512	2.2152e-13	3.30261e-12	0.0220043	PDC1	YLR044C	Major of three pyruvate decarboxylase isozymes; key enzyme in alcoholic fermentation; decarboxylates pyruvate to acetaldehyde; involved in amino acid catabolism; subject to glucose-, ethanol-, and autoregulation; activated by phosphorylation in response to glucose levels; N-terminally propionylated in vivo
evolution	E32E3246	PHD1	EC1118_1K5_2058g	1299.5	1.79601	0.195927	9.16674	4.87547e-20	1.58628e-18	0.00420724	PHD1	YKL043W	Transcriptional activator that enhances pseudohyphal growth; physically interacts with the Tup1-Cyc8 complex and recruits Tup1p to its targets; regulates expression of FLO11, an adhesin required for pseudohyphal filament formation; similar to StuA, an A. nidulans developmental regulator; potential Cdc28p substrate; PHD1 has a paralog, SOK2, that arose from the whole genome duplication
evolution	E32E3246	PHM7	EC1118_1O4_0892g	11352.7	1.66022	0.172312	9.63497	5.69114e-22	2.17631e-20	0.00262637	PHM7	YOL084W	Protein of unknown function; expression is regulated by phosphate levels; green fluorescent protein (GFP)-fusion protein localizes to the cell periphery and vacuole; protein abundance increases in response to DNA replication stress
evolution	E32E3246	PHO92	EC1118_1D0_6711g	40.2595	-4.11555	0.376661	-10.9264	8.61946e-28	5.64e-26	0.000645773	PHO92	YDR374C	Posttranscriptional regulator of phosphate metabolism; facilitates PHO4 mRNA degradation by interacting with Pop2p; regulates PHO4 mRNA stability by binding to PHO4's 3'UTR in a phosphate-dependent manner; contains highly conserved YTH (YT521-B Homology) domain that exhibits RNA-binding activity; human homolog YTHDF2 can complement yeast null mutant
evolution	E32E3246	PIR3	EC1118_1K5_0628g	22917.5	-2.66457	0.156233	-17.0551	3.20473e-65	8.57849e-63	1.00833e-07	PIR3	YKL163W	O-glycosylated covalently-bound cell wall protein; required for cell wall stability; expression is cell cycle regulated, peaking in M/G1 and also subject to regulation by the cell integrity pathway; coding sequence contains length polymorphisms in different strains; PIR3 has a paralog, HSP150, that arose from the whole genome duplication
evolution	E32E3246	PLB2	EC1118_1M3_1640g	4362.68	2.01759	0.11177	18.0512	7.717e-73	3.02969e-70	1.73793e-08	PLB2	YMR006C	Phospholipase B (lysophospholipase) involved in lipid metabolism; displays transacylase activity in vitro; overproduction confers resistance to lysophosphatidylcholine
evolution	E32E3246	PMA1	EC1118_1G1_2894g	76807.7	1.59527	0.082886	19.2465	1.50945e-82	8.08105e-80	1.86132e-09	PMA1	YGL008C	Plasma membrane P2-type H+-ATPase; pumps protons out of cell; major regulator of cytoplasmic pH and plasma membrane potential; long-lived protein asymmetrically distributed at plasma membrane between mother cells and buds; accumulates at high levels in mother cells during aging, buds emerge with very low levels of Pma1p, newborn cells have low levels of Pma1p; Hsp30p plays a role in Pma1p regulat…
evolution	E32E3246	POP6	EC1118_1G1_3323g	620.205	1.15299	0.144221	7.99455	1.30048e-15	2.45465e-14	0.0125535	POP6	YGR030C	Subunit of RNase MRP, nuclear RNase P and telomerase; forms a soluble heterodimer with Pop7p that binds P3 domain of RNase MRP and RNase P RNAs; RNase MRP cleaves pre-rRNA, nuclear RNase P cleaves tRNA precursors to generate mature 5' ends and facilitates turnover of nuclear RNAs, while telomerase replenishes telomeric DNA; relocalizes to the cytosol in response to hypoxia
evolution	E32E3246	POX1	EC1118_1G1_0683g	6410.94	2.20616	0.200876	10.9827	4.62809e-28	3.16916e-26	0.000605353	POX1	YGL205W	Fatty-acyl coenzyme A oxidase; involved in the fatty acid beta-oxidation pathway; localized to the peroxisomal matrix
evolution	E32E3246	PRM4	EC1118_1P2_1343g	4527.89	1.47652	0.180521	8.1792	2.85746e-16	5.78267e-15	0.0106541	PRM4	YPL156C	Pheromone-regulated protein proposed to be involved in mating; predicted to have 1 transmembrane segment; transcriptionally regulated by Ste12p during mating and by Cat8p during the diauxic shift
evolution	E32E3246	PRM5	EC1118_1I12_0606g	542.586	-3.96788	0.173065	-22.9271	2.49668e-116	2.94059e-113	8.14682e-13	PRM5	YIL117C	Pheromone-regulated protein, predicted to have 1 transmembrane segment; induced during cell integrity signaling; PRM5 has a paralog, YNL058C, that arose from the whole genome duplication
evolution	E32E3246	PRY3	EC1118_1J11_1695g	2256.58	1.75707	0.157132	11.1822	4.98612e-29	3.67041e-27	0.000480354	PRY3	YJL078C	Cell wall-associated protein involved in export of acetylated sterols; member of the CAP protein superfamily (cysteine-rich secretory proteins (CRISP), antigen 5, and pathogenesis related 1 proteins); role in mating efficiency; expression of full-length transcript is daughter cell-specific; in response to alpha factor, a short transcript starting at +452 is expressed and the long form is represse…
evolution	E32E3246	PUG1	EC1118_1E8_3389g	65.6807	-1.55872	0.218594	-7.13066	9.98919e-13	1.3973e-11	0.025984	PUG1	YER185W	Plasma membrane protein involved in protoprophyrin and heme transport; roles in the uptake of protoprophyrin IX and the efflux of heme; expression is induced under both low-heme and low-oxygen conditions; member of the fungal lipid-translocating exporter (LTE) family of proteins
evolution	E32E3246	REC8	EC1118_1P2_3191g	219.759	-2.0717	0.193817	-10.689	1.14652e-26	6.88968e-25	0.000845409	REC8	YPR007C	Meiosis-specific component of the sister chromatid cohesion complex; alpha-kleisin family member that maintains cohesion between sister chromatids during meiosis I; maintains cohesion between centromeres of sister chromatids until meiosis II; independent of its role in sister chromatid cohesion, Rec8p promotes allelic collisions and prevents nonspecific chromosome interactions; homolog of S. pomb…
evolution	E32E3246	RGI2	EC1118_1I12_1332g	11999.9	2.6292	0.384216	6.84302	7.7541e-12	9.6951e-11	0.0326272	RGI2	YIL057C	Protein of unknown function; involved in energy metabolism under respiratory conditions; expression induced under carbon limitation and repressed under high glucose; RGI2 has a paralog, RGI1, that arose from the whole genome duplication
evolution	E32E3246	RIB5	EC1118_1B15_4379g	3973.97	-1.1735	0.142906	-8.21169	2.18093e-16	4.50649e-15	0.0103476	RIB5	YBR256C	Riboflavin synthase; catalyzes the last step of the riboflavin biosynthesis pathway
evolution	E32E3246	RNP1	EC1118_1L10_0177g	29.0052	-2.8929	0.363147	-7.9662	1.63634e-15	3.03987e-14	0.0128703	RNP1	YLL046C	Ribonucleoprotein that contains two RNA recognition motifs (RRM); RNP1 has a paralog, SBP1, that arose from the whole genome duplication
evolution	E32E3246	RPS9A	EC1118_1P2_2212g	4246.11	1.40161	0.126125	11.1128	1.08676e-28	7.71078e-27	0.000520793	RPS9A	YPL081W	Protein component of the small (40S) ribosomal subunit; homologous to mammalian ribosomal protein S9 and bacterial S4; RPS9A has a paralog, RPS9B, that arose from the whole genome duplication
evolution	E32E3246	RRT6	EC1118_1G1_1354g	2344.09	1.49182	0.0830804	17.9563	4.28311e-72	1.57645e-69	2.06319e-08	RRT6	YGL146C	Putative protein of unknown function; non-essential gene identified in a screen for mutants with increased levels of rDNA transcription; contains two putative transmembrane spans, but no significant homology to other known proteins
evolution	E32E3246	RTC2	EC1118_1B15_3048g	7924.64	-1.01087	0.126365	-7.99956	1.24865e-15	2.37202e-14	0.0124983	RTC2	YBR147W	Putative vacuolar membrane transporter for cationic amino acids; likely contributes to amino acid homeostasis by exporting cationic amino acids from the vacuole; positive regulation by Lys14p suggests that lysine may be the primary substrate; member of the PQ-loop family, with seven transmembrane domains; similar to mammalian PQLC2 vacuolar transporter; RTC2 has a paralog, YPQ1, that arose from t…
evolution	E32E3246	SAM4	EC1118_1P2_0012g	94.4778	-1.2756	0.18515	-6.88956	5.5967e-12	7.1806e-11	0.0314627	SAM4	YPL273W	S-adenosylmethionine-homocysteine methyltransferase; functions along with Mht1p in the conversion of S-adenosylmethionine (AdoMet) to methionine to control the methionine/AdoMet ratio; SAM4 has a paralog, YMR321C, that arose from a single-locus duplication
evolution	E32E3246	SCW11	EC1118_1G1_2663g	1427.4	2.32027	0.164628	14.094	4.13458e-45	6.08714e-43	1.07921e-05	SCW11	YGL028C	Cell wall protein with similarity to glucanases; may play a role in conjugation during mating based on its regulation by Ste12p
evolution	E32E3246	SHM2	EC1118_1L10_1332g	68595.6	-1.03207	0.119183	-8.65954	4.7369e-18	1.15749e-16	0.00685467	SHM2	YLR058C	Cytosolic serine hydroxymethyltransferase; converts serine to glycine plus 5,10 methylenetetrahydrofolate; major isoform involved in generating precursors for purine, pyrimidine, amino acid, and lipid biosynthesis
evolution	E32E3246	SIT1	EC1118_1E8_0089g	12926.9	4.12443	0.165894	24.8619	1.92192e-136	2.82955e-133	8.21565e-15	SIT1	YEL065W	Ferrioxamine B transporter; member of the ARN family of transporters that specifically recognize siderophore-iron chelates; transcription is induced during iron deprivation and diauxic shift; potentially phosphorylated by Cdc28p
evolution	E32E3246	SLT2	EC1118_1H23_0012g	221.419	-1.65717	0.168534	-9.83286	8.12801e-23	3.49386e-21	0.00213932	SLT2	YHR030C	Serine/threonine MAP kinase; coordinates expression of all 19S regulatory particle assembly-chaperones (RACs) to control proteasome abundance; involved in regulating maintenance of cell wall integrity, cell cycle progression, nuclear mRNA retention in heat shock, septum assembly; required for mitophagy, pexophagy; affects recruitment of mitochondria to phagophore assembly site; plays role in adap…
evolution	E32E3246	SMF3	EC1118_1L10_1068g	3614.19	1.08159	0.100303	10.7832	4.13167e-27	2.53452e-25	0.000760141	SMF3	YLR034C	Putative divalent metal ion transporter involved in iron homeostasis; transcriptionally regulated by metal ions; member of the Nramp family of metal transport proteins; protein abundance increases in response to DNA replication stress
evolution	E32E3246	SNO1	EC1118_1M3_2652g	1451.67	-1.6362	0.15097	-10.8379	2.27664e-27	1.44162e-25	0.000714419	SNO1	YMR095C	Protein of unconfirmed function; involved in pyridoxine metabolism; expression is induced during stationary phase; forms a putative glutamine amidotransferase complex with Snz1p, with Sno1p serving as the glutaminase
evolution	E32E3246	SNT2	EC1118_1G1_1519g	1198.5	1.22795	0.101311	12.1206	8.21828e-34	7.56211e-32	0.000154027	SNT2	YGL131C	Subunit of Snt2C complex, RING finger ubiquitin ligase (E3); physically associates with Ecm5p and Rpd3p; along with Ecm5p, recruits Rpd3p to small number of promoters; colocalizes with Ecm5p, independently of Rpd3p, to promoters of stress response genes upon oxidative stress; involved in ubiquitination, degradation of excess histones; interacts with Ubc4p; role in regulating genes encoding amine …
evolution	E32E3246	SNZ1	EC1118_1M3_2663g	26355.8	-2.60415	0.14147	-18.4079	1.13643e-75	5.14803e-73	9.05171e-09	SNZ1	YMR096W	Protein involved in vitamin B6 biosynthesis; member of a stationary phase-induced gene family; coregulated with SNO1; interacts with Sno1p and with Yhr198p, perhaps as a multiprotein complex containing other Snz and Sno proteins
evolution	E32E3246	SOL3	EC1118_1H13_1387g	1770.17	-1.98254	0.180495	-10.9839	4.5677e-28	3.16461e-26	0.000604528	SOL3	YHR163W	6-phosphogluconolactonase; catalyzes the second step of the pentose phosphate pathway; weak multicopy suppressor of los1-1 mutation; homologous to Sol2p and Sol1p; SOL3 has a paralog, SOL4, that arose from the whole genome duplication
evolution	E32E3246	SPO22	EC1118_1I12_1123g	142.104	1.7836	0.266435	6.69429	2.16715e-11	2.56272e-10	0.0365995	SPO22	YIL073C	Meiosis-specific protein essential for chromosome synapsis; involved in completion of nuclear divisions during meiosis; induced early in meiosis
evolution	E32E3246	SPS4	EC1118_1O4_5512g	200.774	1.2522	0.167664	7.46846	8.11368e-14	1.30195e-12	0.0197045	SPS4	YOR313C	Protein whose expression is induced during sporulation; not required for sporulation; heterologous expression in E. coli induces the SOS response that senses DNA damage
evolution	E32E3246	SRL1	EC1118_1O4_4753g	1577.09	1.15513	0.170429	6.77779	1.2203e-11	1.49404e-10	0.0343216	SRL1	YOR247W	Mannoprotein that exhibits a tight association with the cell wall; required for cell wall stability in the absence of GPI-anchored mannoproteins; has a high serine-threonine content; expression is induced in cell wall mutants; SRL1 has a paralog, SVS1, that arose from the whole genome duplication
evolution	E32E3246	SRT1	EC1118_1M3_2718g	86.819	-2.00559	0.286896	-6.99062	2.73665e-12	3.6216e-11	0.0290558	SRT1	YMR101C	Forms the dehydrodolichyl diphosphate syntase (DDS) complex with NUS1; involved in synthesis of long-chain dolichols (19-22 isoprene units; as opposed to Rer2p which synthesizes shorter-chain dolichols); localizes to lipid bodies; transcription is induced during stationary phase
evolution	E32E3246	SRX1	EC1118_1K5_1552g	1095.95	-1.16511	0.120736	-9.65001	4.91521e-22	1.90432e-20	0.00258607	SRX1	YKL086W	Sulfiredoxin; contributes to oxidative stress resistance by reducing cysteine-sulfinic acid groups in the peroxiredoxin Tsa1p, which is formed upon exposure to oxidants; conserved in higher eukaryotes; protein abundance increases in response to DNA replication stress
evolution	E32E3246	SRY1	EC1118_1K5_0023g	956.862	-1.54867	0.190748	-8.11892	4.70335e-16	9.38916e-15	0.0112439	SRY1	YKL218C	3-hydroxyaspartate dehydratase; deaminates L-threo-3-hydroxyaspartate to form oxaloacetate and ammonia; required in the presence of hydroxyaspartate; highly similar to mouse serine racemase (Srr) but has no serine racemase activity
evolution	E32E3246	SSA4	EC1118_1E8_2355g	8527.5	-2.47505	0.148359	-16.6828	1.74831e-62	3.95991e-60	1.89882e-07	SSA4	YER103W	Heat shock protein that is highly induced upon stress; plays a role in SRP-dependent cotranslational protein-membrane targeting and translocation; member of the HSP70 family; cytoplasmic protein that concentrates in nuclei upon starvation; SSA4 has a paralog, SSA3, that arose from the whole genome duplication
evolution	E32E3246	STB6	EC1118_1K5_1706g	366.751	1.53613	0.126488	12.1445	6.13546e-34	5.73519e-32	0.000149465	STB6	YKL072W	Protein that binds Sin3p in a two-hybrid assay; STB6 has a paralog, STB2, that arose from the whole genome duplication
evolution	E32E3246	STE3	EC1118_1K5_0452g	216.359	1.58091	0.150772	10.4854	1.00822e-25	5.30127e-24	0.00106065	STE3	YKL178C	Receptor for a factor pheromone; couples to MAP kinase cascade to mediate pheromone response; transcribed in alpha cells and required for mating by alpha cells, ligand bound receptors endocytosed and recycled to the plasma membrane; GPCR
evolution	E32E3246	SUC2	EC1118_1I12_0067g	5891.91	2.01462	0.114611	17.5779	3.63749e-69	1.26007e-66	4.05441e-08	SUC2	YIL162W	Invertase; sucrose hydrolyzing enzyme; a secreted, glycosylated form is regulated by glucose repression, and an intracellular, nonglycosylated enzyme is produced constitutively
evolution	E32E3246	SUN4	EC1118_1N9_3048g	858.8	1.72219	0.187154	9.20197	3.51454e-20	1.15626e-18	0.00406349	SUN4	YNL066W	Cell wall protein related to glucanases; possibly involved in cell wall septation; member of the SUN family; SUN4 has a paralog, SIM1, that arose from the whole genome duplication
evolution	E32E3246	SWH1	EC1118_1A20_1090g	6177.72	-1.13504	0.130602	-8.69081	3.59865e-18	9.0566e-17	0.00665588	SWH1	YAR042W	Protein similar to mammalian oxysterol-binding protein; contains ankyrin repeats and FFAT motif; interacts with ER anchor Scs2p at the nucleus-vacuole junction; regulated by sterol binding; SWH1 has a paralog, OSH2, that arose from the whole genome duplication
evolution	E32E3246	TAF1	EC1118_1G1_6139g	2199.73	1.06829	0.0678215	15.7515	6.70419e-56	1.27358e-53	8.73425e-07	TAF1	YGR274C	TFIID subunit, involved in RNA pol II transcription initiation; possesses in vitro histone acetyltransferase activity but its role in vivo appears to be minor; involved in promoter binding and G1/S progression; relocalizes to the cytosol in response to hypoxia
evolution	E32E3246	TAH1	EC1118_1C17_1453g	1128.69	-1.20805	0.141816	-8.51847	1.6167e-17	3.73362e-16	0.0078192	TAH1	YCR060W	Component of conserved R2TP complex (Rvb1-Rvb2-Tah1-Pih1); R2TP complex interacts with Hsp90 (Hsp82p and Hsc82p) to mediate assembly of large protein complexes such as box C/D snoRNPs and RNA polymerase II; contains a single TPR domain with at least two TPR motifs; plays a role in determining prion variants
evolution	E32E3246	TDA10	EC1118_1G1_5358g	3160.78	1.7084	0.135946	12.5668	3.216e-36	3.38197e-34	8.71615e-05	TDA10	YGR205W	ATP-binding protein of unknown function; crystal structure resembles that of E.coli pantothenate kinase and other small kinases; null mutant is sensitive to expression of the top1-T722A allele
evolution	E32E3246	TDH3	EC1118_1G1_5204g	392040	1.46111	0.112976	12.9329	2.93456e-38	3.32338e-36	5.38789e-05	TDH3	YGR192C	Glyceraldehyde-3-phosphate dehydrogenase (GAPDH), isozyme 3; involved in glycolysis and gluconeogenesis; tetramer that catalyzes the reaction of glyceraldehyde-3-phosphate to 1,3 bis-phosphoglycerate; detected in the cytoplasm and cell wall; GAPDH-derived antimicrobial peptides secreted by S. cerevisiae are active against a wide variety of wine-related yeasts and bacteria; binds AU-rich RNA
evolution	E32E3246	THI12	EC1118_1N9_0001g	518.996	-1.33054	0.143923	-9.24482	2.35634e-20	7.88437e-19	0.00389465	THI12	YNL332W	Protein involved in synthesis of the thiamine precursor HMP; member of a subtelomeric gene family including THI5, THI11, THI12, and THI13; hydroxymethylpyrimidine is also known as HMP
evolution	E32E3246	THI13	EC1118_1D22_0067g	406.347	-1.04293	0.157912	-6.60453	3.9879e-11	4.60485e-10	0.0391911	THI13	YDL244W	Protein involved in synthesis of the thiamine precursor HMP; member of a subtelomeric gene family including THI5, THI11, THI12, and THI13; hydroxymethylpyrimidine is also known as HMP
evolution	E32E3246	TIP1	EC1118_1B15_2047g	5068.07	1.99085	0.149984	13.2737	3.28761e-40	3.95117e-38	3.40487e-05	TIP1	YBR067C	Major cell wall mannoprotein with possible lipase activity; transcription is induced by heat- and cold-shock; member of the Srp1p/Tip1p family of serine-alanine-rich proteins
evolution	E32E3246	TIR1	EC1118_1E8_1068g	629.54	-1.7752	0.168597	-10.5293	6.33314e-26	3.39053e-24	0.00101038	TIR1	YER011W	Cell wall mannoprotein; expression is downregulated at acidic pH and induced by cold shock and anaerobiosis; abundance is increased in cells cultured without shaking; member of the Srp1p/Tip1p family of serine-alanine-rich proteins
evolution	E32E3246	TIR3	EC1118_1I12_1915g	3161.55	-1.0875	0.123233	-8.82474	1.09718e-18	2.95036e-17	0.00586195	TIR3	YIL011W	Cell wall mannoprotein; member of Srp1p/Tip1p family of serine-alanine-rich proteins; expressed under anaerobic conditions and required for anaerobic growth; TIR3 has a paralog, TIR2, that arose from the whole genome duplication
evolution	E32E3246	TIS11	EC1118_1L10_2212g	3211.13	3.22059	0.159517	20.1896	1.20811e-90	8.89324e-88	2.90184e-10	TIS11	YLR136C	mRNA-binding protein expressed during iron starvation; binds to a sequence element in the 3'-untranslated regions of specific mRNAs to mediate their degradation; involved in iron homeostasis; protein increases in abundance and relative distribution to the nucleus increases upon DNA replication stress; TIS11 has a paralog, CTH1, that arose from the whole genome duplication
evolution	E32E3246	TMA10	EC1118_1L7_1915g	15499.1	1.66373	0.202469	8.21719	2.08321e-16	4.35036e-15	0.0102965	TMA10	YLR327C	Protein of unknown function that associates with ribosomes; protein abundance increases in response to DNA replication stress; TMA10 has a paralog, STF2, that arose from the whole genome duplication
evolution	E32E3246	TMT1	EC1118_1E8_3257g	2060.79	-1.13051	0.151938	-7.4406	1.0023e-13	1.5867e-12	0.020167	TMT1	YER175C	Trans-aconitate methyltransferase; cytosolic enzyme that catalyzes the methyl esterification of 3-isopropylmalate, an intermediate of the leucine biosynthetic pathway, and trans-aconitate, which inhibits the citric acid cycle
evolution	E32E3246	TRP2	EC1118_1E8_2179g	4966.53	-1.29737	0.11528	-11.2541	2.21095e-29	1.7132e-27	0.000441515	TRP2	YER090W	Anthranilate synthase; catalyzes the initial step of tryptophan biosynthesis, forms multifunctional hetero-oligomeric anthranilate synthase:indole-3-glycerol phosphate synthase enzyme complex with Trp3p
evolution	E32E3246	TRP3	EC1118_1K5_0100g	3606.94	-1.22641	0.137563	-8.91524	4.86776e-19	1.39156e-17	0.00537489	TRP3	YKL211C	Indole-3-glycerol-phosphate synthase; forms bifunctional hetero-oligomeric anthranilate synthase:indole-3-glycerol phosphate synthase enzyme complex with Trp2p
evolution	E32E3246	TSA2	EC1118_1D0_7624g	543.944	-1.01149	0.134554	-7.51737	5.58873e-14	9.21906e-13	0.0189152	TSA2	YDR453C	Stress inducible cytoplasmic thioredoxin peroxidase; cooperates with Tsa1p in the removal of reactive oxygen, nitrogen and sulfur species using thioredoxin as hydrogen donor; deletion enhances the mutator phenotype of tsa1 mutants; protein abundance increases in response to DNA replication stress; TSA2 has a paralog, TSA1, that arose from the whole genome duplication
evolution	E32E3246	TYE7	EC1118_1O4_5897g	2663.81	1.11854	0.135876	8.23206	1.84024e-16	3.87041e-15	0.0101596	TYE7	YOR344C	Serine-rich protein that contains a bHLH DNA binding motif; binds E-boxes of glycolytic genes and contributes to their activation; may function as a transcriptional activator in Ty1-mediated gene expression; bHLH stands for basic-helix-loop-helix
evolution	E32E3246	UTR4	EC1118_1E8_0419g	893.974	-1.05945	0.159146	-6.65711	2.79269e-11	3.28266e-10	0.0376548	UTR4	YEL038W	Protein with sequence similarity to acireductone synthases; involved in methionine salvage; found in both the cytoplasm and nucleus
evolution	E32E3246	UTR5	EC1118_1E8_0452g	97.2915	1.69133	0.221371	7.64023	2.16841e-14	3.69069e-13	0.0170533	UTR5	YEL035C	Protein of unknown function; transcription may be regulated by Gcr1p; essential for growth under standard (aerobic) conditions but not under anaerobic conditions
evolution	E32E3246	VHR2	EC1118_1E8_1761g	418.351	1.16935	0.163163	7.16674	7.68063e-13	1.08468e-11	0.0252395	VHR2	YER064C	Non-essential nuclear protein; null mutation has global effects on transcription; VHR2 has a paralog, VHR1, that arose from the whole genome duplication; relative distribution to the nucleus increases upon DNA replication stress
evolution	E32E3246	VMR1	EC1118_1H21_0155g	1828.92	1.38224	0.0890013	15.5306	2.15517e-54	3.96619e-52	1.23957e-06	VMR1	YHL035C	Vacuolar membrane protein; involved in multiple drug resistance and metal sensitivity; ATP-binding cassette (ABC) family member involved in drug transport; potential Cdc28p substrate; induced under respiratory conditions; VMR1 has a paralog, YBT1, that arose from the whole genome duplication
evolution	E32E3246	XDJ1	EC1118_1L10_1684g	2741.41	-1.16426	0.0726631	-16.0226	8.87898e-58	1.80304e-55	5.64873e-07	XDJ1	YLR090W	Chaperone with a role in facilitating mitochondrial protein import; ascomycete-specific member of the DnaJ-like family, closely related to Ydj1p; predicted to be C-terminally prenylated; the authentic, non-tagged protein is detected in highly purified mitochondria in high-throughput studies
evolution	E32E3246	YAH1	EC1118_1P2_0232g	1543.77	-1.3135	0.165786	-7.92288	2.32073e-15	4.28426e-14	0.013368	YAH1	YPL252C	Ferredoxin of the mitochondrial matrix; required for formation of cellular iron-sulfur proteins; involved in heme A biosynthesis; human homolog FDX1L can complement yeast by allowing growth during down-regulation of yeast YAH1
evolution	E32E3246	YCL048W-A	EC1118_1C17_0199g	206.292	2.28419	0.272803	8.37304	5.61499e-17	1.23383e-15	0.00893923	YCL048W-A	YCL048W-A	Putative protein of unknown function; SWAT-GFP and mCherry fusion proteins localize to the cell periphery and vacuole; YCL048W-A has a paralog, YDR524C-B, that arose from the whole genome duplication
evolution	E32E3246	YCR061W	EC1118_1C17_1464g	1800.28	-1.2667	0.129995	-9.74418	1.95344e-22	7.82574e-21	0.0023463	YCR061W	YCR061W	Protein of unknown function; green fluorescent protein (GFP)-fusion protein localizes to the cytoplasm in a punctate pattern; induced by treatment with 8-methoxypsoralen and UVA irradiation
evolution	E32E3246	YDL218W	EC1118_1D22_0364g	1098.51	-2.08548	0.169157	-12.3287	6.34901e-35	6.1294e-33	0.000118379	YDL218W	YDL218W	Putative protein of unknown function; YDL218W transcription is regulated by Azf1p and induced by starvation and aerobic conditions; expression also induced in cells treated with the mycotoxin patulin
evolution	E32E3246	YEL073C	EC1118_1N18_1255g	46.797	3.00522	0.34196	8.78821	1.51961e-18	4.04331e-17	0.00606955	YEL073C	YEL073C	Putative protein of unknown function; located adjacent to ARS503 and the telomere on the left arm of chromosome V; regulated by inositol/choline
evolution	E32E3246	YER121W	EC1118_1E8_2564g	993.688	1.07474	0.145936	7.36449	1.77823e-13	2.69203e-12	0.0214786	YER121W	YER121W	Putative protein of unknown function; may be involved in phosphatase regulation and/or generation of precursor metabolites and energy
evolution	E32E3246	YGL039W	EC1118_1G1_2542g	543.09	1.28463	0.114291	11.24	2.59412e-29	1.984e-27	0.00044889	YGL039W	YGL039W	Aldehyde reductase; reduces aliphatic aldehyde substrates using NADH as cofactor; shown to reduce carbonyl compounds to chiral alcohols
evolution	E32E3246	YGL072C	EC1118_1G1_2179g	180.924	2.07374	0.210003	9.87481	5.3532e-23	2.31801e-21	0.00204734	YGL072C	YGL072C	Dubious open reading frame; unlikely to encode a functional protein, based on available experimental and comparative sequence data; partially overlaps the verified gene HSF1; null mutant displays increased resistance to antifungal agents gliotoxin, cycloheximide and H2O2
evolution	E32E3246	YGL117W	EC1118_1G1_1684g	3194.07	-1.5479	0.188797	-8.19875	2.42895e-16	4.98636e-15	0.0104687	YGL117W	YGL117W	Putative protein of unknown function
evolution	E32E3246	YGP1	EC1118_1N9_1915g	28953.8	1.50745	0.196377	7.67632	1.6372e-14	2.80275e-13	0.0165377	YGP1	YNL160W	Cell wall-related secretory glycoprotein; induced by nutrient deprivation-associated growth arrest and upon entry into stationary phase; may be involved in adaptation prior to stationary phase entry; YGP1 has a paralog, SPS100, that arose from the whole genome duplication
evolution	E32E3246	YGR066C	EC1118_1G1_3741g	161.839	1.96244	0.174633	11.2375	2.66934e-29	2.01535e-27	0.000450222	YGR066C	YGR066C	Putative protein of unknown function
evolution	E32E3246	YGR067C	EC1118_1G1_3752g	21179.8	1.08924	0.0996253	10.9333	7.98659e-28	5.34466e-26	0.000640673	YGR067C	YGR067C	Putative protein of unknown function; contains a zinc finger motif similar to that of Adr1p
evolution	E32E3246	YGR204C-A	EC1118_1G1_5347g	78.0164	1.73134	0.256357	6.75362	1.442e-11	1.74372e-10	0.0349681	YGR204C-A	YGR204C-A	Putative protein of unknown function; identified by gene-trapping, microarray-based expression analysis, and genome-wide homology searching
evolution	E32E3246	YHB1	EC1118_1G1_5677g	14348.4	-1.14046	0.107887	-10.5708	4.07037e-26	2.24022e-24	0.000964825	YHB1	YGR234W	Nitric oxide oxidoreductase; flavohemoglobin that plays role in oxidative and nitrosative stress responses; protects against nitration of cellular targets and against cell growth inhibition under aerobic or anaerobic conditions; yeast flavohemoglobin Yhb1p and human homolog neuroglobin NGB protect cells against alpha-synuclein cytotoxicity and aggregate formation; protein increases in abundance, …
evolution	E32E3246	YHK8	EC1118_1H23_0243g	101.7	-2.06347	0.223064	-9.25056	2.23325e-20	7.51522e-19	0.00387254	YHK8	YHR048W	Presumed antiporter of the major facilitator superfamily; member of the 12-spanner drug:H(+) antiporter DHA1 family; expression of gene is up-regulated in cells exhibiting reduced susceptibility to azoles
evolution	E32E3246	YHL042W	EC1118_1H21_0078g	217.826	-1.33617	0.154193	-8.66553	4.49406e-18	1.10734e-16	0.00681614	YHL042W	YHL042W	Protein of unknown function; member of the DUP380 subfamily of conserved, often subtelomerically-encoded proteins; SWAT-GFP and mCherry fusion proteins localize to the vacuole
evolution	E32E3246	YIL166C	EC1118_1I12_0023g	483.507	-1.7588	0.19481	-9.02832	1.74323e-19	5.3191e-18	0.00481777	YIL166C	YIL166C	Putative protein with similarity to allantoate permease; similar to the allantoate permease (Dal5p) subfamily of the major facilitator superfamily; mRNA expression is elevated by sulfur limitation; YIL166C is a non-essential gene
evolution	E32E3246	YJR128W	EC1118_1J19_0804g	32.3937	-5.34266	0.578936	-9.2284	2.74702e-20	9.08833e-19	0.00395858	YJR128W	YJR128W	Putative protein of unknown function; conserved among S. cerevisiae strains; partially overlaps the verified ORF RSF2
evolution	E32E3246	YKL107W	EC1118_1K5_1277g	1809.17	-1.03733	0.11465	-9.04782	1.45851e-19	4.47353e-18	0.00472718	YKL107W	YKL107W	Putative short-chain dehydrogenase/reductase; proposed to be a palmitoylated membrane protein
evolution	E32E3246	YLR042C	EC1118_1L10_1156g	236.403	-2.50146	0.255584	-9.78722	1.27755e-22	5.22464e-21	0.00224364	YLR042C	YLR042C	Cell wall protein of unknown function; localizes to the cytoplasm; deletion improves xylose fermentation in industrially engineered strains; YLR042C is not an essential gene
evolution	E32E3246	YMR103C	EC1118_1M3_2740g	1277.22	-1.00741	0.104447	-9.64521	5.15078e-22	1.98254e-20	0.00259887	YMR103C	YMR103C	Putative protein of unknown function; conserved among S. cerevisiae strains; YMR103C is not an essential gene
evolution	E32E3246	YMR173W-A	EC1118_1M3_3620g	257.317	-1.1473	0.131237	-8.74224	2.28538e-18	5.9289e-17	0.00634024	YMR173W-A	YMR173W-A	Dubious open reading frame; unlikely to encode a functional protein, based on available experimental and comparative sequence data; overlaps the verified gene DDR48/YML173W
evolution	E32E3246	YNL018C	EC1118_1N18_0188g	28.2994	2.77075	0.403005	6.87523	6.18912e-12	7.88912e-11	0.0318174	YNL018C	YNL018C	Putative protein of unknown function; YNL018C has a paralog, YNL034W, that arose from a segmental duplication
evolution	E32E3246	YNL194C	EC1118_1N9_1530g	4540.75	1.22795	0.165471	7.42094	1.16291e-13	1.82624e-12	0.0204989	YNL194C	YNL194C	Integral membrane protein; required for sporulation and plasma membrane sphingolipid content; similar to SUR7; GFP-fusion protein is induced in response to the DNA-damaging agent MMS; GFP-fusion protein is more abundant at MCCs (membrane compartment occupied by Can1) in the presence of glycerol and oleate; YNL194C has a paralog, FMP45, that arose from the whole genome duplication
evolution	E32E3246	YNR065C	EC1118_1N18_1134g	1291.74	-1.71368	0.120332	-14.2412	5.08218e-46	7.67409e-44	8.72265e-06	YNR065C	YNR065C	Protein of unknown function; protein-protein interactions suggest a possible role in actin patch formation; YNR065C is not an essential gene
evolution	E32E3246	YOL131W	EC1118_1O4_0342g	65.7415	-2.31048	0.258376	-8.94231	3.81112e-19	1.11107e-17	0.00523645	YOL131W	YOL131W	Putative protein of unknown function; YOL131W has a paralog, STB1, that arose from the whole genome duplication
evolution	E32E3246	YOR203W	EC1118_1O4_4269g	69.8497	-2.35592	0.322866	-7.29687	2.94528e-13	4.36896e-12	0.0227057	YOR203W	YOR203W	Dubious open reading frame; unlikely to encode a functional protein, based on available experimental and comparative sequence data; overlaps 5' end of essential DED1 gene required for translation initiation
evolution	E32E3246	YPL245W	EC1118_1P2_0331g	500.993	-1.2449	0.163324	-7.62225	2.49285e-14	4.23065e-13	0.0173152	YPL245W	YPL245W	Putative protein of unknown function; green fluorescent protein (GFP)-fusion protein localizes to both the nucleus and the cytoplasm
evolution	E32E3246	YPR015C	EC1118_1P2_3290g	655.176	-1.39416	0.152704	-9.12978	6.86362e-20	2.19673e-18	0.00436297	YPR015C	YPR015C	Putative zinc finger transcription factor; binds DNA in sequence-specific manner; overexpression causes a cell cycle delay or arrest
evolution	E32E3246	YPR145C-A	EC1118_1P2_4808g	53.2145	-1.83862	0.28121	-6.53825	6.22442e-11	7.03563e-10	0.0412032	YPR145C-A	YPR145C-A	Putative protein of unknown function
evolution	E32E3246	YPR196W	EC1118_1P2_5435g	567.387	1.10036	0.15555	7.074	1.50529e-12	2.04726e-11	0.0271912	YPR196W	YPR196W	Putative maltose-responsive transcription factor
evolution	E32E3246	YRO2	EC1118_1B15_1871g	32413.3	1.19624	0.148226	8.07035	7.00962e-16	1.37142e-14	0.0117402	YRO2	YBR054W	Protein with a putative role in response to acid stress; null mutant is sensitive to acetic acid; transcription is regulated by Haa1p and induced in the presence of acetic acid; protein observed in plasma membrane foci in the presence of acetic acid; the authentic, non-tagged protein is detected in a phosphorylated state in highly purified mitochondria in high-throughput studies
wine must	E32E3246	EC1118_1F14_0265g	EC1118_1F14_0265g	135.781	1.03901	0.436336	2.38121	0.0172558	0.152704	0.0412676	EC1118_1F14_0265g	EC1118_1F14_0265g	#N/A
wine must	E32E3246	YBL093C	EC1118_1B15_0166g	7585.43	-1.01019	0.203765	-4.95763	7.13586e-07	7.42766e-05	2.14761e-05	ROX3	YBL093C	Subunit of the RNA polymerase II mediator complex; associates with core polymerase subunits to form the RNA polymerase II holoenzyme
wine must	E32E3246	YBR071W	EC1118_1B15_2091g	5725.78	-1.07249	0.302752	-3.54247	0.000396393	0.00958733	0.00239662	YBR071W	YBR071W	Protein of unknown function found in the cytoplasm and bud neck; mRNA expression may be regulated by the cell cycle and/or cell wall stress; overexpression of YBR071W affects endocytic protein trafficking
wine must	E32E3246	YBR117C	EC1118_1B15_2663g	1421.8	-1.43402	0.272414	-5.2641	1.4088e-07	2.12236e-05	6.43328e-06	TKL2	YBR117C	Transketolase; catalyzes conversion of xylulose-5-phosphate and ribose-5-phosphate to sedoheptulose-7-phosphate and glyceraldehyde-3-phosphate in the pentose phosphate pathway; needed for synthesis of aromatic amino acids; TKL2 has a paralog, TKL1, that arose from the whole genome duplication
wine must	E32E3246	YBR284W	EC1118_1B15_4687g	3580.43	-1.07696	0.243385	-4.42491	9.64804e-06	0.000562384	0.000149199	YBR284W	YBR284W	Putative metallo-dependent hydrolase superfamily protein; similar to AMP deaminases but lacks key catalytic residues and does not rescue purine nucleotide metabolic defect of quadruple aah1 ade8 amd1 his1 mutant; null mutant exhibits longer telomeres, altered Ty mobility, decreased resistance to rapamycin and wortmannin; induced in response to hydrostatic pressure; not an essential gene; YBR284W …
wine must	E32E3246	YCR005C	EC1118_1C17_0760g	7608.34	-1.29014	0.214905	-6.00332	1.93327e-09	5.63452e-07	2.67269e-07	CIT2	YCR005C	Citrate synthase, peroxisomal isozyme involved in glyoxylate cycle; catalyzes condensation of acetyl coenzyme A and oxaloacetate to form citrate; expression is controlled by Rtg1p and Rtg2p transcription factors; SCF-Ucc1 regulates level of Cit2p to maintain citrate homeostasis; oxaloacetate-dependent positive feedback loop inhibits Cit2p ubiquitination; CIT2 has a paralog, CIT1, that arose from …
wine must	E32E3246	YCR054C	EC1118_1C17_1420g	1019.12	-1.14428	0.181279	-6.31226	2.74984e-10	9.42873e-08	6.30383e-08	CTR86	YCR054C	Essential protein of unknown function; with orthologs in Ashbya gossypii and Candida albicans; similar to human ATXN10, mutations in which cause spinocerebellar ataxia type 10; codon usage corresponds to that observed for yeast genes expressed at low levels; relative distribution to the nucleus increases upon DNA replication stress
wine must	E32E3246	YDR259C	EC1118_1D0_5358g	1429	-1.1676	0.406664	-2.87117	0.00408954	0.0575795	0.0138645	YAP6	YDR259C	Basic leucine zipper (bZIP) transcription factor; physically interacts with the Tup1-Cyc8 complex and recruits Tup1p to its targets; overexpression increases sodium and lithium tolerance; computational analysis suggests a role in regulation of expression of genes involved in carbohydrate metabolism; YAP6 has a paralog, CIN5, that arose from the whole genome duplication
wine must	E32E3246	YDR453C	EC1118_1D0_7624g	4349.43	-1.50119	0.307492	-4.88203	1.04997e-06	0.000100333	2.86204e-05	TSA2	YDR453C	Stress inducible cytoplasmic thioredoxin peroxidase; cooperates with Tsa1p in the removal of reactive oxygen, nitrogen and sulfur species using thioredoxin as hydrogen donor; deletion enhances the mutator phenotype of tsa1 mutants; protein abundance increases in response to DNA replication stress; TSA2 has a paralog, TSA1, that arose from the whole genome duplication
wine must	E32E3246	YEL049W	EC1118_1E8_0298g	3897.1	-1.52129	0.619521	-2.45558	0.0140656	0.132838	0.0353286	PAU2	YEL049W	Member of the seripauperin multigene family; encoded mainly in subtelomeric region; active during alcoholic fermentation; regulated by anaerobiosis; negatively regulated by oxygen; repressed by heme
wine must	E32E3246	YEL070W	EC1118_1N18_1222g	3269.18	-1.54175	0.268675	-5.73834	9.56103e-09	2.32213e-06	8.73992e-07	DSF1	YEL070W	Mannitol dehydrogenase; deletion suppresses mutation of mpt5; DSF1 has a paralog, MAN2, that arose from a segmental duplication
wine must	E32E3246	YFL014W	EC1118_1F14_0727g	3065.02	-1.79203	0.741511	-2.41673	0.0156608	0.142859	0.0383337	HSP12	YFL014W	Plasma membrane protein involved in maintaining membrane organization; involved in maintaining organization during stress conditions; induced by heat shock, oxidative stress, osmostress, stationary phase, glucose depletion, oleate and alcohol; protein abundance increased in response to DNA replication stress and dietary restriction; regulated by the HOG and Ras-Pka pathways; required for dietary …
wine must	E32E3246	YGL012W	EC1118_1G1_2850g	7502.37	1.01267	0.238575	4.24464	2.18947e-05	0.00100491	0.00027488	ERG4	YGL012W	C-24(28) sterol reductase; catalyzes the final step in ergosterol biosynthesis; mutants are viable, but lack ergosterol
wine must	E32E3246	YGL030W	EC1118_1G1_2641g	3695.89	1.10448	0.320732	3.44361	0.000574004	0.012301	0.00316372	RPL30	YGL030W	Ribosomal 60S subunit protein L30; involved in pre-rRNA processing in the nucleolus; autoregulates splicing of its transcript; homologous to mammalian ribosomal protein L30, no bacterial homolog
wine must	E32E3246	YGL102C	EC1118_1G1_1849g	206.727	1.22654	0.34511	3.55406	0.000379336	0.00925168	0.00231888	YGL102C	YGL102C	Dubious open reading frame unlikely to encode a functional protein; overlaps 3' end of essential RPL28 gene encoding a large subunit ribosomal protein
wine must	E32E3246	YGL103W	EC1118_1G1_1838g	1109.62	1.12444	0.310025	3.62695	0.000286792	0.00739694	0.00188042	RPL28	YGL103W	Ribosomal 60S subunit protein L28; homologous to mammalian ribosomal protein L27A and bacterial L15; may have peptidyl transferase activity; can mutate to cycloheximide resistance
wine must	E32E3246	YGL147C	EC1118_1G1_1343g	327.919	1.04815	0.36832	2.84576	0.00443055	0.0612316	0.014729	RPL9A	YGL147C	Ribosomal 60S subunit protein L9A; homologous to mammalian ribosomal protein L9 and bacterial L6; RPL9A has a paralog, RPL9B, that arose from a single-locus duplication
wine must	E32E3246	YGL157W	EC1118_1G1_1233g	1886.07	1.24098	0.194688	6.37422	1.83901e-10	6.70831e-08	4.67999e-08	ARI1	YGL157W	NADPH-dependent aldehyde reductase; utilizes aromatic and alophatic aldehyde substrates; member of the short-chain dehydrogenase/reductase superfamily
wine must	E32E3246	YGL160W	EC1118_1G1_1200g	1128.88	1.0266	0.328865	3.12165	0.00179843	0.0307421	0.00746346	AIM14	YGL160W	NADPH oxidase localized to the perinuclear ER; produces superoxide from NADPH; overexpression causes MCA1 dependent apoptosis; likely involved in superoxide-mediated regulation of the actin cytoskeleton; member of a conserved superfamily of NADPH oxidases (NOX enzymes); has similarity to iron/copper reductases (FRE1-8), particularly Fre8p
wine must	E32E3246	YGL202W	EC1118_1G1_0716g	3135.58	1.13218	0.228654	4.95149	7.36487e-07	7.53155e-05	2.19864e-05	ARO8	YGL202W	Aromatic aminotransferase I; expression is regulated by general control of amino acid biosynthesis
wine must	E32E3246	YGL222C	EC1118_1G1_0496g	970.953	1.00982	0.200548	5.0353	4.77089e-07	5.5619e-05	1.59215e-05	EDC1	YGL222C	RNA-binding protein that activates mRNA decapping directly; binds to mRNA substrate and enhances activity of decapping proteins Dcp1p and Dcp2p; has a role in translation during heat stress; protein becomes more abundant and forms cytoplasmic foci in response to DNA replication stress; EDC1 has a paralog, EDC2, that arose from the whole genome duplication
wine must	E32E3246	YGL253W	EC1118_1G1_0144g	1788.56	1.65168	0.548897	3.00909	0.00262034	0.0408394	0.00990994	HXK2	YGL253W	Hexokinase isoenzyme 2; phosphorylates glucose in cytosol; predominant hexokinase during growth on glucose; represses expression of HXK1, GLK1, induces expression of its own gene; antiapoptotic; phosphorylation/dephosphorylation at Ser14 by kinase Snf1p, phosphatase Glc7p-Reg1p regulates nucleocytoplasmic shuttling of Hxk2p; functions downstream of Sit4p in control of cell cycle, mitochondrial fu…
wine must	E32E3246	YGL255W	EC1118_1G1_0122g	9508.17	2.36944	0.302974	7.82059	5.25753e-15	1.53231e-11	2.04625e-11	ZRT1	YGL255W	High-affinity zinc transporter of the plasma membrane; responsible for the majority of zinc uptake; transcription is induced under low-zinc conditions by the Zap1p transcription factor
wine must	E32E3246	YGR008C	EC1118_1G1_3081g	11495.1	-1.01716	0.303954	-3.34642	0.00081861	0.0166842	0.00412981	STF2	YGR008C	Protein involved in resistance to desiccation stress; Stf2p exhibits antioxidant properties, and its overexpression prevents ROS accumulation and apoptosis; binds to F0 sector of mitochondrial F1F0 ATPase in vitro and may modulate the inhibitory action of Inh1p and Stf1p; protein abundance increases in response to DNA replication stress; STF2 has a paralog, TMA10, that arose from the whole genome…
wine must	E32E3246	YGR035C	EC1118_1G1_3389g	2645.75	1.13959	0.420278	2.71151	0.00669766	0.079351	0.0201298	YGR035C	YGR035C	Putative protein of unknown function, potential Cdc28p substrate; transcription is activated by paralogous transcription factors Yrm1p and Yrr1p along with genes involved in multidrug resistance; YGR035C has a paralog, YLR346C, that arose from the whole genome duplication
wine must	E32E3246	YGR049W	EC1118_1G1_3554g	10539.2	1.05964	0.275201	3.85042	0.000117916	0.0037297	0.000966766	SCM4	YGR049W	Mitochondrial outer membrane protein of unknown function; predicted to have 4 transmembrane segments; import is mediated by Tom70p and Mim1p; interacts genetically with a cdc4 mutation; SCM4 has a paralog, ATG33, that arose from the whole genome duplication
wine must	E32E3246	YGR052W	EC1118_1G1_3587g	1071.29	1.38008	0.570496	2.41909	0.0155595	0.142381	0.0381451	FMP48	YGR052W	Putative protein of unknown function; the authentic, non-tagged protein is detected in highly purified mitochondria in high-throughput studies; induced by treatment with 8-methoxypsoralen and UVA irradiation
wine must	E32E3246	YGR054W	EC1118_1G1_3609g	2019.58	1.00417	0.2141	4.69021	2.72923e-06	0.000212116	5.82543e-05	YGR054W	YGR054W	Eukaryotic initiation factor eIF2A; associates specifically with both 40S subunits and 80 S ribosomes, and interacts genetically with both eIF5b and eIF4E; homologous to mammalian eIF2A
wine must	E32E3246	YGR060W	EC1118_1G1_3675g	38281.2	1.10909	0.304099	3.64713	0.000265182	0.00702612	0.00177324	ERG25	YGR060W	C-4 methyl sterol oxidase; catalyzes the first of three steps required to remove two C-4 methyl groups from an intermediate in ergosterol biosynthesis; mutants accumulate the sterol intermediate 4,4-dimethylzymosterol; human MSMO1 functionally complements the growth defect caused by repression of ERG25 expression
wine must	E32E3246	YGR061C	EC1118_1G1_3686g	4238.38	1.06595	0.206754	5.15565	2.52759e-07	3.50793e-05	9.93075e-06	ADE6	YGR061C	Formylglycinamidine-ribonucleotide (FGAM)-synthetase; catalyzes a step in the 'de novo' purine nucleotide biosynthetic pathway
wine must	E32E3246	YGR065C	EC1118_1G1_3730g	1439.85	1.09271	0.21624	5.05324	4.3438e-07	5.275e-05	1.48496e-05	VHT1	YGR065C	High-affinity plasma membrane H+-biotin (vitamin H) symporter; mutation results in fatty acid auxotrophy; 12 transmembrane domain containing major facilitator subfamily member; mRNA levels negatively regulated by iron deprivation and biotin
wine must	E32E3246	YGR123C	EC1118_1G1_4401g	675.472	1.08017	0.177872	6.07278	1.25716e-09	3.85683e-07	1.943e-07	PPT1	YGR123C	Protein serine/threonine phosphatase; regulates Hsp90 chaperone by affecting its ATPase and cochaperone binding activities; has similarity to human phosphatase PP5; present in both the nucleus and cytoplasm; expressed during logarithmic growth
wine must	E32E3246	YGR175C	EC1118_1G1_5017g	25810.6	1.00478	0.384716	2.61174	0.00900823	0.0985159	0.0251944	ERG1	YGR175C	Squalene epoxidase; catalyzes the epoxidation of squalene to 2,3-oxidosqualene; plays an essential role in the ergosterol-biosynthesis pathway and is the specific target of the antifungal drug terbinafine; human SQLE functionally complements the lethality of the erg1 null mutation
wine must	E32E3246	YGR229C	EC1118_1G1_5622g	1667.48	1.02398	0.148559	6.89272	5.47341e-12	3.44992e-09	3.47447e-09	SMI1	YGR229C	Protein involved in the regulation of cell wall synthesis; proposed to be involved in coordinating cell cycle progression with cell wall integrity
wine must	E32E3246	YHR094C	EC1118_1H13_0584g	1542.26	2.18703	0.556764	3.92811	8.56152e-05	0.00291843	0.000760978	HXT1	YHR094C	Low-affinity glucose transporter of the major facilitator superfamily; expression is induced by Hxk2p in the presence of glucose and repressed by Rgt1p when glucose is limiting; HXT1 has a paralog, HXT6, what arose from the whole genome duplication
wine must	E32E3246	YHR097C	EC1118_1H13_0617g	6591.09	-1.05504	0.259788	-4.06118	4.88252e-05	0.00180128	0.000500183	YHR097C	YHR097C	Putative protein of unknown function; green fluorescent protein (GFP)-fusion protein localizes to the cytoplasm and the nucleus; YHR097C has a paralog, PAL1, that arose from the whole genome duplication
wine must	E32E3246	YJL150W	EC1118_1J11_0892g	431.005	-1.28393	0.293234	-4.37852	1.19487e-05	0.000663323	0.000174984	YJL150W	YJL150W	Dubious open reading frame; unlikely to encode a functional protein, based on available experimental and comparative sequence data
wine must	E32E3246	YJL153C	EC1118_1J11_0859g	182177	-1.02437	0.255518	-4.00899	6.09792e-05	0.00218066	0.000590529	INO1	YJL153C	Inositol-3-phosphate synthase; involved in synthesis of inositol phosphates and inositol-containing phospholipids; transcription is coregulated with other phospholipid biosynthetic genes by Ino2p and Ino4p, which bind the UASINO DNA element
wine must	E32E3246	YKL183C-A	EC1118_1K5_0386g	125.137	-1.11362	0.457652	-2.43333	0.0149608	0.138108	0.0370243	YKL183C-A	YKL183C-A	Putative protein of unknown function; identified by fungal homology and RT-PCR
wine must	E32E3246	YLL012W	EC1118_1L10_0562g	9845.69	1.33092	0.554914	2.39843	0.0164654	0.148801	0.039822	YEH1	YLL012W	Steryl ester hydrolase; one of three gene products (Yeh1p, Yeh2p, Tgl1p) responsible for steryl ester hydrolase activity and involved in sterol homeostasis; localized to lipid particle membranes; YEH1 has a paralog, YEH2, that arose from the whole genome duplication
wine must	E32E3246	YLR037C	EC1118_1L10_1101g	6549.05	-2.04225	0.699555	-2.91936	0.00350756	0.0515002	0.0123476	PAU23	YLR037C	Cell wall mannoprotein; has similarity to Tir1p, Tir2p, Tir3p, and Tir4p; member of the seripauperin multigene family encoded mainly in subtelomeric regions; expressed under anaerobic conditions, completely repressed during aerobic growth
wine must	E32E3246	YLR054C	EC1118_1L10_1288g	4398.16	-1.15959	0.359198	-3.22827	0.00124541	0.0234936	0.00566082	OSW2	YLR054C	Protein of unknown function reputedly involved in spore wall assembly
wine must	E32E3246	YLR343W	EC1118_1L7_2102g	2616.02	-4.13516	0.233153	-17.7358	2.21746e-70	1.29256e-66	2.22045e-16	GAS2	YLR343W	1,3-beta-glucanosyltransferase; involved with Gas4p in spore wall assembly; has similarity to Gas1p
wine must	E32E3246	YLR350W	EC1118_1L7_2190g	10863.3	-1.18595	0.214844	-5.52008	3.38852e-08	6.37152e-06	2.23402e-06	ORM2	YLR350W	Protein that mediates sphingolipid homeostasis; evolutionarily conserved, required for resistance to agents that induce unfolded protein response; Orm1p and Orm2p together control membrane biogenesis by coordinating lipid homeostasis with protein quality control; protein abundance increases in response to DNA replication stress; ORM2 has a paralog, ORM1, that arose from the whole genome duplicati…
wine must	E32E3246	YMR175W	EC1118_1M3_3642g	2971.53	-1.50439	0.344715	-4.36415	1.27617e-05	0.000695216	0.000183786	SIP18	YMR175W	Phospholipid-binding hydrophilin; essential to overcome desiccation-rehydration process; expression is induced by osmotic stress; SIP18 has a paralog, GRE1, that arose from the whole genome duplication
wine must	E32E3246	YMR175W-A	EC1118_1M3_3653g	848.008	-1.14379	0.284479	-4.02064	5.80392e-05	0.00208834	0.000569127	YMR175W-A	YMR175W-A	Putative protein of unknown function
wine must	E32E3246	YMR189W	EC1118_1M3_3818g	1014.65	1.18196	0.265448	4.45269	8.47997e-06	0.000509585	0.000135519	GCV2	YMR189W	P subunit of the mitochondrial glycine decarboxylase complex; glycine decarboxylase is required for the catabolism of glycine to 5,10-methylene-THF; expression is regulated by levels of 5,10-methylene-THF in the cytoplasm
wine must	E32E3246	YMR251W	EC1118_1M3_4555g	1617.12	-1.24152	0.33606	-3.69433	0.000220468	0.00614885	0.0015442	GTO3	YMR251W	Omega class glutathione transferase; putative cytosolic localization
wine must	E32E3246	YMR251W-A	EC1118_1M3_4566g	28050.8	-1.13294	0.393887	-2.8763	0.00402366	0.0570656	0.0136956	HOR7	YMR251W-A	Protein of unknown function; overexpression suppresses Ca2+ sensitivity of mutants lacking inositol phosphorylceramide mannosyltransferases Csg1p and Csh1p; transcription is induced under hyperosmotic stress and repressed by alpha factor; HOR7 has a paralog, DDR2, that arose from the whole genome duplication
wine must	E32E3246	YNL006W	EC1118_1N18_0320g	4631.07	-1.10672	0.245284	-4.51199	6.42229e-06	0.000406908	0.000110171	LST8	YNL006W	Protein required for the transport of Gap1p; required for the transport of amino acid permease Gap1p from the Golgi to the cell surface; component of the TOR signaling pathway; associates with both Tor1p and Tor2p; contains a WD-repeat
wine must	E32E3246	YNL015W	EC1118_1N18_0221g	7575.8	-1.06999	0.222891	-4.8005	1.5827e-06	0.000137809	3.88363e-05	PBI2	YNL015W	Cytosolic inhibitor of vacuolar proteinase B (PRB1); required for efficient vacuole inheritance; with thioredoxin forms protein complex LMA1, which assists in priming SNARE molecules and promotes vacuole fusion; protein abundance increases in response to DNA replication stress
wine must	E32E3246	YNL208W	EC1118_1N9_1376g	35734.5	-1.0893	0.235384	-4.62776	3.69643e-06	0.000256654	7.3013e-05	YNL208W	YNL208W	Protein of unknown function; may interact with ribosomes, based on co-purification experiments; authentic, non-tagged protein is detected in purified mitochondria in high-throughput studies; potential orthologs found in other fungi
wine must	E32E3246	YNR034W-A	EC1118_1N18_0793g	12455.4	-1.39978	0.339073	-4.12825	3.65531e-05	0.00146943	0.000402952	YNR034W-A	YNR034W-A	Protein of unknown function; expression is regulated by Msn2p/Msn4p; YNR034W-A has a paralog, YCR075W-A, that arose from the whole genome duplication
wine must	E32E3246	YNR071C	EC1118_1N18_1200g	356.488	-1.45236	0.258112	-5.62684	1.83542e-08	3.82095e-06	1.4176e-06	YNR071C	YNR071C	Putative aldose 1-epimerase
wine must	E32E3246	YOL016C	EC1118_1O4_1684g	20000.3	-1.02969	0.286162	-3.59827	0.00032034	0.00815397	0.00204293	CMK2	YOL016C	Calmodulin-dependent protein kinase; may play a role in stress response, many CA++/calmodulan dependent phosphorylation substrates demonstrated in vitro, amino acid sequence similar to mammalian Cam Kinase II; CMK2 has a paralog, CMK1, that arose from the whole genome duplication
wine must	E32E3246	YOL052C-A	EC1118_1O4_1255g	2860.01	-1.03232	0.402683	-2.56362	0.0103588	0.106493	0.0280089	DDR2	YOL052C-A	Multi-stress response protein; expression is activated by a variety of xenobiotic agents and environmental or physiological stresses; DDR2 has a paralog, HOR7, that arose from the whole genome duplication
wine must	E32E3246	YOL109W	EC1118_1O4_0584g	22424.8	-1.03423	0.400284	-2.58373	0.00977386	0.104344	0.0268013	ZEO1	YOL109W	Peripheral membrane protein of the plasma membrane; interacts with Mid2p; regulates the cell integrity pathway mediated by Pkc1p and Slt2p; the authentic protein is detected in a phosphorylated state in highly purified mitochondria
wine must	E32E3246	YOL110W	EC1118_1O4_0573g	1421.22	-1.19043	0.250145	-4.75896	1.94593e-06	0.00016204	4.52894e-05	SHR5	YOL110W	Palmitoyltransferase subunit; this complex adds a palmitoyl lipid moiety to heterolipidated substrates such as Ras1p and Ras2p through a thioester linkage; palmitoylation is required for Ras2p membrane localization; Palmitoyltransferase is composed of Shr5p and Erf2
wine must	E32E3246	YOR108W	EC1118_1O4_3158g	675.111	1.22989	0.217482	5.65514	1.55722e-08	3.36187e-06	1.25489e-06	LEU9	YOR108W	Alpha-isopropylmalate synthase II (2-isopropylmalate synthase); catalyzes the first step in the leucine biosynthesis pathway; the minor isozyme, responsible for the residual alpha-IPMS activity detected in a leu4 null mutant; LEU9 has a paralog, LEU4, that arose from the whole genome duplication
wine must	E32E3246	YOR214C	EC1118_1O4_4390g	143.547	-1.22617	0.443497	-2.76477	0.00569626	0.072136	0.0178091	YOR214C	YOR214C	Putative spore wall protein; expression increases during sporulation; not an essential gene; YOR214C has a paralog, SPO19, that arose from the whole genome duplication
wine must	E32E3246	YOR375C	EC1118_1O4_6238g	4549.74	1.18729	0.275219	4.31401	1.60322e-05	0.000791995	0.000217867	GDH1	YOR375C	NADP(+)-dependent glutamate dehydrogenase; synthesizes glutamate from ammonia and alpha-ketoglutarate; rate of alpha-ketoglutarate utilization differs from Gdh3p; expression regulated by nitrogen and carbon sources; GDH1 has a paralog, GDH3, that arose from the whole genome duplication
wine must	E32E3246	YPL220W	EC1118_1G1_1475g	892.43	1.17155	0.285995	4.09639	4.19643e-05	0.00162398	0.000446702	RPL1A	YPL220W	Ribosomal 60S subunit protein L1A; N-terminally acetylated; homologous to mammalian ribosomal protein L10A and bacterial L1; RPL1A has a paralog, RPL1B, that arose from the whole genome duplication; rpl1a rpl1b double null mutation is lethal
wine must	E32E3246	YPL230W	EC1118_1P2_0496g	5172.71	-1.41557	0.341547	-4.14458	3.40435e-05	0.00140737	0.000382115	USV1	YPL230W	Putative transcription factor containing a C2H2 zinc finger; mutation affects transcriptional regulation of genes involved in growth on non-fermentable carbon sources, response to salt stress and cell wall biosynthesis; USV1 has a paralog, RGM1, that arose from the whole genome duplication
wine must	E32E3246	YPR145C-A	EC1118_1P2_4808g	891.469	-1.76793	0.257416	-6.86801	6.5104e-12	3.44992e-09	3.95016e-09	YPR145C-A	YPR145C-A	Putative protein of unknown function
wine must	E31E3283	YBR050C	EC1118_1B15_1827g	1104.37	-1.09626	0.344867	-3.1788	0.00147888	0.0587032	0.0236081	REG2	YBR050C	Regulatory subunit of the Glc7p type-1 protein phosphatase; involved with Reg1p, Glc7p, and Snf1p in regulation of glucose-repressible genes, also involved in glucose-induced proteolysis of maltose permease; REG2 has a paralog, REG1, that arose from the whole genome duplication
wine must	E31E3283	YBR169C	EC1118_1B15_3301g	37686.5	-1.06255	0.330774	-3.21232	0.00131668	0.0552553	0.0221773	SSE2	YBR169C	Member of Hsp110 subclass of the heat shock protein 70 (HSP70) family; serves as nucleotide exchange factor to load ATP onto the SSA class of cytosolic Hsp70s; may be involved in protein folding; localized to the cytoplasm; SSE2 has a paralog, SSE1, that arose from the whole genome duplication
wine must	E31E3283	YBR191W-A	EC1118_1B15_3565g	268	1.0701	0.388636	2.75348	0.00589651	0.105434	0.0499253	YBR191W-A	YBR191W-A	Dubious open reading frame; unlikely to encode a functional protein, based on available experimental and comparative sequence data
wine must	E31E3283	YBR230C	EC1118_1B15_4060g	1054.37	-1.0501	0.377917	-2.77866	0.00545836	0.100321	0.0478687	OM14	YBR230C	Mitochondrial outer membrane receptor for cytosolic ribosomes; integral protein of the outer membrane that interacts with the nascent chain-associated complex (NAC) bound to ribosomes, contributing to co-translational mitochondrial import; interacts with porin (Por1p) and Om45p; abundance is decreased in cells grown in glucose relative to other carbon sources
wine must	E31E3283	YBR230W-A	EC1118_1B15_4071g	1016.75	-1.04959	0.317909	-3.30153	0.000961576	0.0458031	0.018731	YBR230W-A	YBR230W-A	Putative protein of unknown function; YBR230W-A has a paralog, COQ8, that arose from the whole genome duplication
wine must	E31E3283	YCL026C-A	EC1118_1C17_0463g	133.588	-1.19841	0.379071	-3.16143	0.00156994	0.0594289	0.0243802	FRM2	YCL026C-A	Type II nitroreductase, using NADH as reductant; mutants are defective in fatty acid mediated repression of genes involved in fatty acid biosynthesis indicative of a role in lipid signaling; involved in the oxidative stress response; transcription induction by cadmium and selenite indicates a possible role in the metal stress response; expression induced in cells treated with the mycotoxin patulin
wine must	E31E3283	YDL012C	EC1118_1D0_2245g	7861.67	-1.17437	0.359727	-3.2646	0.00109619	0.0493372	0.0200964	YDL012C	YDL012C	Tail-anchored plasma membrane protein with a conserved CYSTM module; possibly involved in response to stress; may contribute to non-homologous end-joining (NHEJ) based on ydl012c htz1 double null phenotype; YDL012C has a paralog, YBR016W, that arose from the whole genome duplication
wine must	E31E3283	YDR034W-B	EC1118_1D0_2795g	569.664	-1.34608	0.320403	-4.20122	2.65485e-05	0.00798689	0.0027765	YDR034W-B	YDR034W-B	Predicted tail-anchored plasma membrane protein; contains conserved CYSTM module; related proteins in other organisms may be involved in response to stress; N- and C-terminal fusion proteins localize to the cell periphery; YDR034W-B has a paralog, YBR056W-A, that arose from the whole genome duplication
wine must	E31E3283	YDR155C	EC1118_1D0_4137g	11331.4	-1.101	0.295314	-3.72826	0.00019281	0.023449	0.0079382	CPR1	YDR155C	Cytoplasmic peptidyl-prolyl cis-trans isomerase (cyclophilin); catalyzes the cis-trans isomerization of peptide bonds N-terminal to proline residues; binds the drug cyclosporin A; N-terminally propionylated in vivo; protein abundance increases in response to DNA replication stress
wine must	E31E3283	YDR171W	EC1118_1D0_4335g	76421.3	-1.21224	0.407485	-2.97493	0.00293051	0.0793877	0.0341507	HSP42	YDR171W	Small heat shock protein (sHSP) with chaperone activity; forms barrel-shaped oligomers that suppress unfolded protein aggregation; involved in cytoskeleton reorganization after heat shock; protein abundance increases and forms cytoplasmic foci in response to DNA replication stress
wine must	E31E3283	YDR461W	EC1118_1D0_7712g	179.436	-1.15516	0.377814	-3.05747	0.00223214	0.0694964	0.0294763	MFA1	YDR461W	Mating pheromone a-factor; made by a cells; interacts with alpha cells to induce cell cycle arrest and other responses leading to mating; biogenesis involves C-terminal modification, N-terminal proteolysis, and export; also encoded by MFA2
wine must	E31E3283	YDR524C-B	EC1118_1D0_8449g	19696.6	-1.24265	0.379863	-3.27131	0.00107049	0.0491794	0.0198419	YDR524C-B	YDR524C-B	Putative protein of unknown function; SWAT-GFP and mCherry fusion proteins localize to the endoplasmic reticulum; YDR524C-B has a paralog, YCL048W-A, that arose from the whole genome duplication
wine must	E31E3283	YEL039C	EC1118_1E8_0408g	8610.42	-1.36688	0.481784	-2.83713	0.00455215	0.0926648	0.0433665	CYC7	YEL039C	Cytochrome c isoform 2, expressed under hypoxic conditions; also known as iso-2-cytochrome c; electron carrier of the mitochondrial intermembrane space that transfers electrons from ubiquinone-cytochrome c oxidoreductase to cytochrome c oxidase during cellular respiration; protein abundance increases in response to DNA replication stress; CYC7 has a paralog, CYC1, that arose from the whole genome…
wine must	E31E3283	YEL070W	EC1118_1N18_1222g	3269.18	-1.26965	0.300275	-4.22829	2.35473e-05	0.00798689	0.00260616	DSF1	YEL070W	Mannitol dehydrogenase; deletion suppresses mutation of mpt5; DSF1 has a paralog, MAN2, that arose from a segmental duplication
wine must	E31E3283	YFL016C	EC1118_1F14_0694g	14200.4	-1.07596	0.320288	-3.35936	0.000781231	0.0426121	0.0167561	MDJ1	YFL016C	Co-chaperone that stimulates HSP70 protein Ssc1p ATPase activity; involved in protein folding/refolding in the mitochodrial matrix; required for proteolysis of misfolded proteins; member of the HSP40 (DnaJ) family of chaperones
wine must	E31E3283	YFR033C	EC1118_1F14_1321g	21481.3	-1.0373	0.3561	-2.91295	0.00358034	0.0864741	0.0380653	QCR6	YFR033C	Subunit 6 of the ubiquinol cytochrome-c reductase complex; the complex, also known as the cytochrome bc(1) complex or Complex III, is a component of the mitochondrial inner membrane electron transport chain; highly acidic protein; required for maturation of cytochrome c1; may be loosely associated with the complex since it is easily released into the intermembrane space
wine must	E31E3283	YGR008C	EC1118_1G1_3081g	11495.1	-1.18798	0.339864	-3.49546	0.000473249	0.0353989	0.012813	STF2	YGR008C	Protein involved in resistance to desiccation stress; Stf2p exhibits antioxidant properties, and its overexpression prevents ROS accumulation and apoptosis; binds to F0 sector of mitochondrial F1F0 ATPase in vitro and may modulate the inhibitory action of Inh1p and Stf1p; protein abundance increases in response to DNA replication stress; STF2 has a paralog, TMA10, that arose from the whole genome…
wine must	E31E3283	YIL113W	EC1118_1I12_0661g	435.416	-1.23147	0.241177	-5.10607	3.28929e-07	0.00188016	0.00027717	SDP1	YIL113W	Stress-inducible dual-specificity MAP kinase phosphatase; negatively regulates Slt2p MAP kinase by direct dephosphorylation, diffuse localization under normal conditions shifts to punctate localization after heat shock; SDP1 has a paralog, MSG5, that arose from the whole genome duplication
wine must	E31E3283	YIR027C	EC1118_1I12_2410g	1493.62	-1.5771	0.327782	-4.81143	1.49858e-06	0.00285529	0.000612646	DAL1	YIR027C	Allantoinase; converts allantoin to allantoate in the first step of allantoin degradation; expression sensitive to nitrogen catabolite repression
wine must	E31E3283	YJL144W	EC1118_1J11_0958g	7323.4	-1.22887	0.370482	-3.31695	0.000910044	0.0440831	0.0181854	YJL144W	YJL144W	Cytoplasmic hydrophilin essential in desiccation-rehydration process; expression induced by osmotic stress, starvation and during stationary phase; protein abundance increases in response to DNA replication stress
wine must	E31E3283	YJL211C	EC1118_1J11_0199g	139.099	-1.22854	0.368543	-3.3335	0.000857607	0.0429906	0.0176155	YJL211C	YJL211C	Dubious open reading frame; unlikely to encode a functional protein, based on available experimental and comparative sequence data; partially overlaps the verified gene YJL210W/PEX2
wine must	E31E3283	YJR010W	EC1118_1J11_2696g	3589.23	1.03939	0.328081	3.16808	0.00153449	0.0588666	0.0240821	MET3	YJR010W	ATP sulfurylase; catalyzes the primary step of intracellular sulfate activation, essential for assimilatory reduction of sulfate to sulfide, involved in methionine metabolism; human homolog PAPSS2 complements yeast null mutant
wine must	E31E3283	YJR137C	EC1118_1J19_0914g	7724.23	1.4881	0.372659	3.99318	6.51919e-05	0.013109	0.00446451	MET5	YJR137C	Sulfite reductase beta subunit; involved in amino acid biosynthesis, transcription repressed by methionine
wine must	E31E3283	YKL086W	EC1118_1K5_1552g	428.47	-1.10867	0.27908	-3.97259	7.10952e-05	0.013109	0.00467427	SRX1	YKL086W	Sulfiredoxin; contributes to oxidative stress resistance by reducing cysteine-sulfinic acid groups in the peroxiredoxin Tsa1p, which is formed upon exposure to oxidants; conserved in higher eukaryotes; protein abundance increases in response to DNA replication stress
wine must	E31E3283	YKL219W	EC1118_1K5_0012g	606.076	1.13381	0.285018	3.97804	6.94855e-05	0.013109	0.0046179	COS9	YKL219W	Endosomal protein involved in turnover of plasma membrane proteins; member of the DUP380 subfamily of conserved, often subtelomeric COS genes; required for the multivesicular vesicle body sorting pathway that internalizes plasma membrane proteins for degradation; Cos proteins provide ubiquitin in trans for nonubiquitinated cargo proteins
wine must	E31E3283	YKR034W	EC1118_1K5_2938g	1614.36	-1.61029	0.406251	-3.96378	7.37715e-05	0.0131774	0.00476668	DAL80	YKR034W	Negative regulator of genes in multiple nitrogen degradation pathways; expression is regulated by nitrogen levels and by Gln3p; member of the GATA-binding family, forms homodimers and heterodimers with Gzf3p; DAL80 has a paralog, GZF3, that arose from the whole genome duplication
wine must	E31E3283	YLL026W	EC1118_1L10_0397g	92837.7	-1.20207	0.434208	-2.76843	0.00563269	0.102312	0.0486954	HSP104	YLL026W	Disaggregase; heat shock protein that cooperates with Ydj1p (Hsp40) and Ssa1p (Hsp70) to refold and reactivate previously denatured, aggregated proteins; responsive to stresses including: heat, ethanol, and sodium arsenite; involved in [PSI+] propagation; protein becomes more abundant and forms cytoplasmic foci in response to DNA replication stress; potentiated Hsp104p variants decrease TDP-43 pr…
wine must	E31E3283	YLL026W	EC1118_1O4_2124g	19924.2	-1.06986	0.305354	-3.50368	0.000458874	0.0353989	0.0126035	HSP104	YLL026W	Disaggregase; heat shock protein that cooperates with Ydj1p (Hsp40) and Ssa1p (Hsp70) to refold and reactivate previously denatured, aggregated proteins; responsive to stresses including: heat, ethanol, and sodium arsenite; involved in [PSI+] propagation; protein becomes more abundant and forms cytoplasmic foci in response to DNA replication stress; potentiated Hsp104p variants decrease TDP-43 pr…
wine must	E31E3283	YLR092W	EC1118_1L10_1706g	11704.6	1.75062	0.41555	4.21278	2.52243e-05	0.00798689	0.00270252	SUL2	YLR092W	High affinity sulfate permease; sulfate uptake is mediated by specific sulfate transporters Sul1p and Sul2p, which control the concentration of endogenous activated sulfate intermediates
wine must	E31E3283	YLR154C-G	EC1118_1L10_2542g	22761.2	1.18028	0.384643	3.06851	0.00215128	0.0693267	0.0288948	YLR154C-G	YLR154C-G	Putative protein of unknown function; identified by fungal homology comparisons and RT-PCR; this ORF is contained within RDN25-2 and RDN37-2
wine must	E31E3283	YLR216C	EC1118_1L7_0606g	16045.6	-1.02911	0.35804	-2.8743	0.00404919	0.0864741	0.0406939	CPR6	YLR216C	Peptidyl-prolyl cis-trans isomerase (cyclophilin); catalyzes the cis-trans isomerization of peptide bonds N-terminal to proline residues; plays a role in determining prion variants; binds to Hsp82p and contributes to chaperone activity; protein abundance increases in response to DNA replication stress
wine must	E31E3283	YLR437C	EC1118_1L7_3213g	2443.42	-1.04195	0.287067	-3.62963	0.000283829	0.0307358	0.00975316	DIF1	YLR437C	Protein that regulates nuclear localization of Rnr2p and Rnr4p; phosphorylated by Dun1p in response to DNA damage and degraded; N-terminal half shows similarity to S. pombe Spd1 protein; DIF1 has a paralog, SML1, that arose from the whole genome duplication
wine must	E31E3283	YMR088C	EC1118_1M3_2575g	2627.03	1.00044	0.279004	3.58575	0.000336116	0.0327814	0.0106734	VBA1	YMR088C	Permease of basic amino acids in the vacuolar membrane
wine must	E31E3283	YMR107W	EC1118_1M3_2795g	1046.33	-1.69319	0.412354	-4.10615	4.02314e-05	0.0111945	0.00345829	SPG4	YMR107W	Protein required for high temperature survival during stationary phase; not required for growth on nonfermentable carbon sources
wine must	E31E3283	YNL015W	EC1118_1N18_0221g	7575.8	-1.0056	0.249194	-4.03541	5.45075e-05	0.0129819	0.00406088	PBI2	YNL015W	Cytosolic inhibitor of vacuolar proteinase B (PRB1); required for efficient vacuole inheritance; with thioredoxin forms protein complex LMA1, which assists in priming SNARE molecules and promotes vacuole fusion; protein abundance increases in response to DNA replication stress
wine must	E31E3283	YNL303W	EC1118_1N9_0320g	227.19	1.06601	0.37053	2.87698	0.00401504	0.0864741	0.0405073	YNL303W	YNL303W	Dubious open reading frame; unlikely to encode a functional protein, based on available experimental and comparative sequence data
wine must	E31E3283	YNR021W	EC1118_1N18_0628g	810.941	1.07458	0.27757	3.87137	0.000108225	0.0162794	0.00584074	YNR021W	YNR021W	Putative protein of unknown function; green fluorescent protein (GFP)-fusion protein localizes to the endoplasmic reticulum; YNR021W is not an essential gene
wine must	E31E3283	YNR030W	EC1118_1N18_0727g	518.544	1.00894	0.26685	3.78091	0.000156257	0.0208087	0.00709869	ALG12	YNR030W	Alpha-1,6-mannosyltransferase localized to the ER; responsible for addition of alpha-1,6 mannose to dolichol-linked Man7GlcNAc2; acts in the dolichol pathway for N-glycosylation; human homolog ALG12 complements yeast null mutant
wine must	E31E3283	YNR075W	EC1118_1N34_0012g	3178.24	1.08687	0.332606	3.26774	0.00108408	0.0491794	0.0199769	COS10	YNR075W	Endosomal protein involved in turnover of plasma membrane proteins; member of the DUP380 subfamily of conserved, often subtelomeric COS genes; required for the multivesicular vesicle body sorting pathway that internalizes plasma membrane proteins for degradation; Cos proteins provide ubiquitin in trans for nonubiquitinated cargo proteins
wine must	E31E3283	YOL014W	EC1118_1O4_1706g	1535.18	-1.42676	0.400114	-3.56589	0.00036262	0.0327814	0.0111145	YOL014W	YOL014W	Putative protein of unknown function; mCherry fusion protein localizes to the cytosol and nucleus
wine must	E31E3283	YOL032W	EC1118_1O4_1497g	3163.15	-1.42432	0.419844	-3.39249	0.000692602	0.0405053	0.015709	OPI10	YOL032W	Protein with a possible role in phospholipid biosynthesis; null mutant displays an inositol-excreting phenotype that is suppressed by exogenous choline; protein abundance increases in response to DNA replication stress
wine must	E31E3283	YOL052C-A	EC1118_1O4_1255g	2860.01	-1.55563	0.450465	-3.45338	0.000553603	0.036232	0.0139338	DDR2	YOL052C-A	Multi-stress response protein; expression is activated by a variety of xenobiotic agents and environmental or physiological stresses; DDR2 has a paralog, HOR7, that arose from the whole genome duplication
wine must	E31E3283	YOL109W	EC1118_1O4_0584g	22424.8	-1.30228	0.447552	-2.90979	0.00361667	0.0864741	0.0382743	ZEO1	YOL109W	Peripheral membrane protein of the plasma membrane; interacts with Mid2p; regulates the cell integrity pathway mediated by Pkc1p and Slt2p; the authentic protein is detected in a phosphorylated state in highly purified mitochondria
wine must	E31E3283	YOL122C	EC1118_1O4_0441g	2535.05	1.0496	0.248832	4.21809	2.46376e-05	0.00798689	0.00266916	SMF1	YOL122C	Divalent metal ion transporter; broad specificity for di-valent and tri-valent metals; post-translationally regulated by levels of metal ions; member of the Nramp family of metal transport proteins
wine must	E31E3283	YOR336W	EC1118_1O4_5809g	1994.89	1.16853	0.258924	4.51304	6.39051e-06	0.00526369	0.00131133	KRE5	YOR336W	Protein required for beta-1,6 glucan biosynthesis; mutations result in aberrant morphology and severe growth defects
wine must	E31E3283	YPL106C	EC1118_1P2_1926g	59112.3	-1.17755	0.347194	-3.39163	0.000694784	0.0405053	0.0157355	SSE1	YPL106C	ATPase component of heat shock protein Hsp90 chaperone complex; serves as nucleotide exchange factor to load ATP onto the SSA class of cytosolic Hsp70s; plays a role in prion propagation and determining prion variants; binds unfolded proteins; member of Hsp110 subclass of HSP70 proteins; deletion results in spindle elongation in S phase; SSE1 has a paralog, SSE2, that arose from the whole genome …
wine must	E31E3283	YPL240C	EC1118_1P2_0386g	137665	-1.3203	0.375762	-3.51366	0.000441976	0.0353989	0.0123534	HSP82	YPL240C	Hsp90 chaperone; redundant in function with Hsc82p; required for pheromone signaling, negative regulation of Hsf1p; docks with Tom70p for mitochondrial preprotein delivery; promotes telomerase DNA binding, nucleotide addition; protein abundance increases in response to DNA replication stress; contains two acid-rich unstructured regions that promote solubility of chaperone-substrate complexes; HSP…
wine must	E31E3283	YPR071W	EC1118_1P2_3928g	161.444	1.25564	0.345273	3.63666	0.000276194	0.0307358	0.00961244	YPR071W	YPR071W	Putative membrane protein; YPR071W is not an essential gene; YPR071W has a paralog, YIL029C, that arose from a single-locus duplication
wine must	E31G321	YGL255W	EC1118_1G1_0122g	9508.17	3.02307	0.302933	9.97935	1.87696e-23	1.82347e-20	4.85354e-07	ZRT1	YGL255W	High-affinity zinc transporter of the plasma membrane; responsible for the majority of zinc uptake; transcription is induced under low-zinc conditions by the Zap1p transcription factor
wine must	E31G321	YLR272C	EC1118_1L7_1244g	3887.32	2.68421	0.405946	6.61224	3.7854e-11	9.19378e-09	0.000855526	YCS4	YLR272C	Subunit of the condensin complex; required for establishment and maintenance of chromosome condensation, chromosome segregation, chromatin binding of condensin, tRNA gene clustering at the nucleolus, and silencing at the mating type locus; required for replication slow zone (RSZ) breakage following Mec1p inactivation
wine must	E31G321	YGL102C	EC1118_1G1_1849g	206.727	1.89355	0.343176	5.51772	3.43428e-08	3.45145e-06	0.00539801	YGL102C	YGL102C	Dubious open reading frame unlikely to encode a functional protein; overlaps 3' end of essential RPL28 gene encoding a large subunit ribosomal protein
wine must	E31G321	YOR153W	EC1118_1O4_3675g	27227.4	1.65637	0.220733	7.50396	6.19162e-14	2.40606e-11	0.00015444	PDR5	YOR153W	Plasma membrane ATP-binding cassette (ABC) transporter; multidrug transporter actively regulated by Pdr1p; also involved in steroid transport, cation resistance, and cellular detoxification during exponential growth; PDR5 has a paralog, PDR15, that arose from the whole genome duplication
wine must	E31G321	YGR192C	EC1118_1G1_5204g	75768.1	1.62569	0.33145	4.90479	9.35289e-07	4.8246e-05	0.0133908	TDH3	YGR192C	Glyceraldehyde-3-phosphate dehydrogenase (GAPDH), isozyme 3; involved in glycolysis and gluconeogenesis; tetramer that catalyzes the reaction of glyceraldehyde-3-phosphate to 1,3 bis-phosphoglycerate; detected in the cytoplasm and cell wall; GAPDH-derived antimicrobial peptides secreted by S. cerevisiae are active against a wide variety of wine-related yeasts and bacteria; binds AU-rich RNA
wine must	E31G321	YNL337W	EC1118_1G1_6370g	385.323	1.6197	0.402494	4.02416	5.71801e-05	0.00121643	0.0424429	YNL337W	YNL337W	Dubious open reading frame; unlikely to encode a functional protein, based on available experimental and comparative sequence data
wine must	E31G321	YLR058C	EC1118_1L10_1332g	2835.35	1.61091	0.281534	5.7219	1.0534e-08	1.22744e-06	0.00391132	SHM2	YLR058C	Cytosolic serine hydroxymethyltransferase; converts serine to glycine plus 5,10 methylenetetrahydrofolate; major isoform involved in generating precursors for purine, pyrimidine, amino acid, and lipid biosynthesis
wine must	E31G321	YOL015W	EC1118_1O4_1695g	1548.45	1.59583	0.310027	5.14739	2.64142e-07	1.71076e-05	0.00944446	IRC10	YOL015W	Protein of unknown function; subunit of the leading edge protein (LEP) complex (Ssp1-Ady3-Don1-Irc10) that forms a ring-like structure at the leading edge of the prospore membrane during meiosis II; null mutant displays increased levels of spontaneous Rad52p foci
wine must	E31G321	YOR152C	EC1118_1O4_3664g	2964.66	1.55585	0.183636	8.47248	2.40218e-17	1.55581e-14	1.93564e-05	ATG40	YOR152C	Autophagy receptor with a role in endoplasmic reticulum degradation; involved specifically in autophagy of cortical and cytoplasmic ER in response to nitrogen starvation or rapamycin treatment; localizes to the cortical and cytoplasmic ER; similar to human FAM134B, which is also involved in ER autophagy and is associated with sensory neuropathy
wine must	E31G321	YOR369C	EC1118_1O4_6172g	4259.3	1.55109	0.325405	4.76665	1.87317e-06	8.399e-05	0.0162369	RPS12	YOR369C	Protein component of the small (40S) ribosomal subunit; homologous to mammalian ribosomal protein S12, no bacterial homolog
wine must	E31G321	YDR158W	EC1118_1D0_4170g	4425.1	1.54225	0.177918	8.66829	4.38657e-18	3.19616e-15	1.23723e-05	HOM2	YDR158W	Aspartic beta semi-aldehyde dehydrogenase; catalyzes the second step in the common pathway for methionine and threonine biosynthesis; expression regulated by Gcn4p and the general control of amino acid synthesis
wine must	E31G321	YGL202W	EC1118_1G1_0716g	3135.58	1.51958	0.228551	6.64878	2.95541e-11	7.8305e-09	0.000800572	ARO8	YGL202W	Aromatic aminotransferase I; expression is regulated by general control of amino acid biosynthesis
wine must	E31G321	YOL058W	EC1118_1O4_1189g	16621.1	1.5172	0.137101	11.0663	1.82801e-28	2.66387e-25	2.40381e-08	ARG1	YOL058W	Arginosuccinate synthetase; catalyzes the formation of L-argininosuccinate from citrulline and L-aspartate in the arginine biosynthesis pathway; potential Cdc28p substrate
wine must	E31G321	YOR222W	EC1118_1O4_4478g	1819.34	1.51075	0.187457	8.0592	7.67924e-16	4.47623e-13	4.82811e-05	ODC2	YOR222W	Mitochondrial inner membrane transporter; 2-oxodicarboxylate transporter, exports 2-oxoadipate and 2-oxoglutarate from the mitochondrial matrix to the cytosol for use in lysine and glutamate biosynthesis and in lysine catabolism; ODC2 has a paralog, ODC1, that arose from the whole genome duplication
wine must	E31G321	YOR375C	EC1118_1O4_6238g	4549.74	1.43498	0.275177	5.21474	1.84076e-07	1.37561e-05	0.00855119	GDH1	YOR375C	NADP(+)-dependent glutamate dehydrogenase; synthesizes glutamate from ammonia and alpha-ketoglutarate; rate of alpha-ketoglutarate utilization differs from Gdh3p; expression regulated by nitrogen and carbon sources; GDH1 has a paralog, GDH3, that arose from the whole genome duplication
wine must	E31G321	YJL088W	EC1118_1J11_1585g	6386.39	1.41865	0.214263	6.62106	3.56637e-11	9.03843e-09	0.000841955	ARG3	YJL088W	Ornithine carbamoyltransferase; also known as carbamoylphosphate:L-ornithine carbamoyltransferase; catalyzes the biosynthesis of the arginine precursor citrulline
wine must	E31G321	YDR019C	EC1118_1D0_2608g	550.178	1.41312	0.239603	5.89776	3.68479e-09	4.99503e-07	0.0029404	GCV1	YDR019C	T subunit of the mitochondrial glycine decarboxylase complex; glycine decarboxylase is required for the catabolism of glycine to 5,10-methylene-THF; expression is regulated by levels of levels of 5,10-methylene-THF in the cytoplasm
wine must	E31G321	YOR095C	EC1118_1O4_3015g	184.735	1.40963	0.318045	4.43217	9.3291e-06	0.000300438	0.0254247	RKI1	YOR095C	Ribose-5-phosphate ketol-isomerase; catalyzes the interconversion of ribose 5-phosphate and ribulose 5-phosphate in the pentose phosphate pathway; participates in pyridoxine biosynthesis
wine must	E31G321	YLR061W	EC1118_1L10_1365g	224.398	1.37643	0.350574	3.92621	8.62947e-05	0.00167114	0.0477302	RPL22A	YLR061W	Ribosomal 60S subunit protein L22A; required for translation of long 5' UTR of IME1 mRNA and meiotic entry; required for the oxidative stress response, pseudohyphal and invasive growth; homologous to mammalian ribosomal protein L22, no bacterial homolog; RPL22A has a paralog, RPL22B, that arose from the whole genome duplication
wine must	E31G321	YOR190W	EC1118_1O4_4126g	1239.45	1.37099	0.238159	5.75665	8.58021e-09	1.02069e-06	0.00369906	SPR1	YOR190W	Sporulation-specific exo-1,3-beta-glucanase; contributes to ascospore thermoresistance; SPR1 has a paralog, EXG1, that arose from the whole genome duplication
wine must	E31G321	YPL220W	EC1118_1G1_1475g	892.43	1.36623	0.285858	4.77938	1.75833e-06	8.07032e-05	0.0159538	RPL1A	YPL220W	Ribosomal 60S subunit protein L1A; N-terminally acetylated; homologous to mammalian ribosomal protein L10A and bacterial L1; RPL1A has a paralog, RPL1B, that arose from the whole genome duplication; rpl1a rpl1b double null mutation is lethal
wine must	E31G321	YDR401W	EC1118_1D0_7041g	152.105	1.36303	0.287798	4.73607	2.17903e-06	9.62081e-05	0.0169344	YDR401W	YDR401W	Dubious open reading frame; unlikely to encode a functional protein, based on available experimental and comparative sequence data
wine must	E31G321	YGL224C	EC1118_1G1_0474g	2751.51	1.32947	0.130521	10.1859	2.29266e-24	2.67278e-21	2.80411e-07	SDT1	YGL224C	Pyrimidine nucleotidase; responsible for production of nicotinamide riboside and nicotinic acid riboside; overexpression suppresses the 6-AU sensitivity of transcription elongation factor S-II, as well as resistance to other pyrimidine derivatives; SDT1 has a paralog, PHM8, that arose from the whole genome duplication
wine must	E31G321	YOR340C	EC1118_1O4_5853g	300.796	1.31748	0.275472	4.78261	1.7303e-06	8.00472e-05	0.0158828	RPA43	YOR340C	RNA polymerase I subunit A43
wine must	E31G321	YGL030W	EC1118_1G1_2641g	3695.89	1.31365	0.320701	4.09618	4.20023e-05	0.000945691	0.0388786	RPL30	YGL030W	Ribosomal 60S subunit protein L30; involved in pre-rRNA processing in the nucleolus; autoregulates splicing of its transcript; homologous to mammalian ribosomal protein L30, no bacterial homolog
wine must	E31G321	YOR108W	EC1118_1O4_3158g	675.111	1.30711	0.217413	6.01209	1.83149e-09	2.73737e-07	0.002433	LEU9	YOR108W	Alpha-isopropylmalate synthase II (2-isopropylmalate synthase); catalyzes the first step in the leucine biosynthesis pathway; the minor isozyme, responsible for the residual alpha-IPMS activity detected in a leu4 null mutant; LEU9 has a paralog, LEU4, that arose from the whole genome duplication
wine must	E31G321	YOL140W	EC1118_1O4_0243g	2169.63	1.28923	0.175249	7.35657	1.8869e-13	6.11041e-11	0.00020767	ARG8	YOL140W	Acetylornithine aminotransferase; catalyzes the fourth step in the biosynthesis of the arginine precursor ornithine
wine must	E31G321	YDL170W	EC1118_1D0_0397g	4265.8	1.28719	0.169366	7.60008	2.95955e-14	1.32702e-11	0.000126959	UGA3	YDL170W	Transcriptional activator for GABA-dependent induction of GABA genes; binds to DNA elements found in the promoters of target genes and increases their expression in the presence of GABA (gamma-aminobutyrate); zinc finger transcription factor of the Zn(2)-Cys(6) binuclear cluster domain type; localized to the nucleus; examples of GABA genes include UGA1, UGA2, and UGA4
wine must	E31G321	YHR029C	EC1118_1H21_0980g	139.048	1.28369	0.275337	4.66224	3.12785e-06	0.00012574	0.018728	YHI9	YHR029C	Protein of unknown function; null mutant is defective in unfolded protein response; possibly involved in a membrane regulation metabolic pathway; member of the PhzF superfamily, though most likely not involved in phenazine production
wine must	E31G321	YMR189W	EC1118_1M3_3818g	1014.65	1.2755	0.265399	4.80595	1.54019e-06	7.299e-05	0.0153775	GCV2	YMR189W	P subunit of the mitochondrial glycine decarboxylase complex; glycine decarboxylase is required for the catabolism of glycine to 5,10-methylene-THF; expression is regulated by levels of 5,10-methylene-THF in the cytoplasm
wine must	E31G321	YOR032W-A	EC1118_1O4_2278g	193.813	1.26379	0.314188	4.02239	5.76117e-05	0.00122116	0.0425339	YOR032W-A	YOR032W-A	Protein of unknown function; SWAT-GFP and seamless-GFP fusion proteins localize to the endoplasmic reticulum; identified by gene-trapping, microarray-based expression analysis, and genome-wide homology searching
wine must	E31G321	YNL220W	EC1118_1N9_1244g	5265.32	1.26354	0.202794	6.23067	4.6445e-10	8.46024e-08	0.0016793	ADE12	YNL220W	Adenylosuccinate synthase; catalyzes the first step in synthesis of adenosine monophosphate from inosine 5'monophosphate during purine nucleotide biosynthesis; exhibits binding to single-stranded autonomously replicating (ARS) core sequence
wine must	E31G321	YGR157W	EC1118_1G1_4786g	12019.6	1.25921	0.216304	5.8215	5.83207e-09	7.39025e-07	0.00333063	CHO2	YGR157W	Phosphatidylethanolamine methyltransferase (PEMT); catalyzes the first step in the conversion of phosphatidylethanolamine to phosphatidylcholine during the methylation pathway of phosphatidylcholine biosynthesis
wine must	E31G321	YOL091W	EC1118_1O4_0793g	139.154	1.25026	0.317517	3.93762	8.22941e-05	0.00161512	0.0470871	SPO21	YOL091W	Component of the meiotic outer plaque of the spindle pole body; involved in modifying the meiotic outer plaque that is required prior to prospore membrane formation; SPO21 has a paralog, YSW1, that arose from the whole genome duplication
wine must	E31G321	YLR134W	EC1118_1L10_2190g	14187.8	1.24893	0.270455	4.61786	3.87713e-06	0.000143037	0.0198843	PDC5	YLR134W	Minor isoform of pyruvate decarboxylase; key enzyme in alcoholic fermentation, decarboxylates pyruvate to acetaldehyde, regulation is glucose- and ethanol-dependent, repressed by thiamine, involved in amino acid catabolism
wine must	E31G321	YNR068C	EC1118_1N18_1167g	515.07	1.24713	0.269149	4.6336	3.59367e-06	0.00013833	0.0194674	YNR068C	YNR068C	Putative protein of unknown function; exhibits homology to C-terminal end of Bul1p; expressed as a readthrough product of BSC5, the readthrough locus being termed BUL3; the BUL3 readthrough product is involved in ubiquitin-mediated sorting of plasma membrane proteins and interacts with WW domains of Rsp5p in vitro, but in a functionally different way than the non-readthrough form
wine must	E31G321	YGL103W	EC1118_1G1_1838g	1109.62	1.24236	0.309974	4.00795	6.12482e-05	0.00127506	0.0432819	RPL28	YGL103W	Ribosomal 60S subunit protein L28; homologous to mammalian ribosomal protein L27A and bacterial L15; may have peptidyl transferase activity; can mutate to cycloheximide resistance
wine must	E31G321	YJL089W	EC1118_1J11_1574g	511.505	1.23671	0.311043	3.97601	7.00804e-05	0.0014184	0.0449764	SIP4	YJL089W	C6 zinc cluster transcriptional activator; binds to the carbon source-responsive element (CSRE) of gluconeogenic genes; involved in the positive regulation of gluconeogenesis; regulated by Snf1p protein kinase; localized to the nucleus
wine must	E31G321	YDR020C	EC1118_1D0_2619g	354.452	1.23389	0.196439	6.28129	3.35769e-10	6.74897e-08	0.00153863	DAS2	YDR020C	Putative protein of unknown function; non-essential gene identified in a screen for mutants with increased levels of rDNA transcription; weak similarity with uridine kinases and with phosphoribokinases
wine must	E31G321	YPR196W	EC1118_1P2_5435g	1505.93	1.22678	0.298386	4.1114	3.93266e-05	0.000898959	0.0381589	YPR196W	YPR196W	Putative maltose-responsive transcription factor
wine must	E31G321	YOR206W	EC1118_1O4_4302g	1886.06	1.21888	0.213265	5.71532	1.09499e-08	1.22744e-06	0.00395275	NOC2	YOR206W	Protein involved in ribosome biogenesis; forms a nucleolar complex with Mak21p that binds to 90S and 66S pre-ribosomes; forms a nuclear complex with Noc3p that binds to 66S pre-ribosomes; both complexes mediate intranuclear transport of ribosomal precursors; acts as part of a Mak21p-Noc2p-Rrp5p module that associates with nascent pre-rRNA during transcription and has a role in bigenesis of the la…
wine must	E31G321	YGR185C	EC1118_1G1_5127g	896.593	1.20097	0.192429	6.24112	4.3445e-10	8.44136e-08	0.00164933	TYS1	YGR185C	Cytoplasmic tyrosyl-tRNA synthetase; required for cytoplasmic protein synthesis; interacts with positions 34 and 35 of the tRNATyr anticodon; mutations in human ortholog YARS are associated with Charcot-Marie-Tooth (CMT) neuropathies; human ortholog YARS functionally complements the heat sensitivity of a ts allele; protein abundance increases in response to DNA replication stress
wine must	E31G321	YNL210W	EC1118_1N9_1354g	149.431	1.19586	0.302695	3.95073	7.79137e-05	0.00155003	0.0463572	MER1	YNL210W	mRNA-binding protein required for meiosis-specific mRNA splicing; required for chromosome pairing and meiotic recombination; Mer1p regulon embraces four essential meiotic pre-mRNAs: REC107, HFM1, AMA1 and SPO22
wine must	E31G321	YGR061C	EC1118_1G1_3686g	4238.38	1.19326	0.206732	5.77202	7.83281e-09	9.51197e-07	0.00360853	ADE6	YGR061C	Formylglycinamidine-ribonucleotide (FGAM)-synthetase; catalyzes a step in the 'de novo' purine nucleotide biosynthetic pathway
wine must	E31G321	YOR278W	EC1118_1O4_5094g	583.15	1.19284	0.237263	5.0275	4.96904e-07	2.9037e-05	0.0112421	HEM4	YOR278W	Uroporphyrinogen III synthase; catalyzes the conversion of hydroxymethylbilane to uroporphyrinogen III, the fourth step in heme biosynthesis; deficiency in the human homolog can result in the disease congenital erythropoietic porphyria
wine must	E31G321	YOR032C	EC1118_1O4_2267g	3767.63	1.18769	0.271506	4.37444	1.21744e-05	0.000362064	0.0273994	HMS1	YOR032C	bHLH protein with similarity to myc-family transcription factors; overexpression confers hyperfilamentous growth and suppresses the pseudohyphal filamentation defect of a diploid mep1 mep2 homozygous null mutant
wine must	E31G321	YGR281W	EC1118_1G1_6216g	18603.6	1.17804	0.261411	4.50648	6.59129e-06	0.00022118	0.0230649	YOR1	YGR281W	Plasma membrane ATP-binding cassette (ABC) transporter; multidrug transporter mediates export of many different organic anions including oligomycin; homolog of human cystic fibrosis transmembrane receptor (CFTR)
wine must	E31G321	YGR168C	EC1118_1G1_4918g	1146.74	1.17467	0.197479	5.94834	2.70874e-09	3.85104e-07	0.00270505	YGR168C	YGR168C	Putative protein of unknown function; YGR168C is not an essential gene
wine must	E31G321	YMR120C	EC1118_1M3_2949g	3366.64	1.17456	0.242167	4.85019	1.23344e-06	6.06574e-05	0.0144582	ADE17	YMR120C	Enzyme of 'de novo' purine biosynthesis; contains both 5-aminoimidazole-4-carboxamide ribonucleotide transformylase and inosine monophosphate cyclohydrolase activities; ADE17 has a paralog, ADE16, that arose from the whole genome duplication; ade16 ade17 mutants require adenine and histidine
wine must	E31G321	YGR139W	EC1118_1G1_4577g	299.978	1.16997	0.299746	3.90322	9.49197e-05	0.00179057	0.0490482	YGR139W	YGR139W	Dubious open reading frame; unlikely to encode a functional protein, based on available experimental and comparative sequence data
wine must	E31G321	TY1B-H	EC1118_1E8_2718g	90989.8	1.16715	0.182232	6.40474	1.5063e-10	3.13579e-08	0.00123989	TY1B-H	TY1B-H	#N/A
wine must	E31G321	YGL117W	EC1118_1G1_1684g	1428.83	1.16505	0.123427	9.43917	3.75732e-21	3.12877e-18	1.93943e-06	YGL117W	YGL117W	Putative protein of unknown function
wine must	E31G321	YGR096W	EC1118_1G1_4082g	1221.83	1.15665	0.286607	4.03565	5.44504e-05	0.00116688	0.041856	TPC1	YGR096W	Mitochondrial membrane transporter; mediates uptake of the essential cofactor thiamine pyrophosphate (ThPP) into mitochondria; expression appears to be regulated by carbon source; member of the mitochondrial carrier family
wine must	E31G321	YLR044C	EC1118_1L10_1178g	382370	1.15123	0.274945	4.18712	2.8251e-05	0.000697777	0.0347442	PDC1	YLR044C	Major of three pyruvate decarboxylase isozymes; key enzyme in alcoholic fermentation; decarboxylates pyruvate to acetaldehyde; involved in amino acid catabolism; subject to glucose-, ethanol-, and autoregulation; activated by phosphorylation in response to glucose levels; N-terminally propionylated in vivo
wine must	E31G321	YER052C	EC1118_1E8_1607g	5963.9	1.14459	0.175005	6.54031	6.13902e-11	1.37632e-08	0.000974089	HOM3	YER052C	Aspartate kinase (L-aspartate 4-P-transferase); cytoplasmic enzyme that catalyzes the first step in the common pathway for methionine and threonine biosynthesis; expression regulated by Gcn4p and the general control of amino acid synthesis
wine must	E31G321	YOR346W	EC1118_1O4_5919g	410.399	1.1352	0.279188	4.06606	4.78142e-05	0.00104751	0.0403369	REV1	YOR346W	Deoxycytidyl transferase; involved in repair of abasic sites and adducted guanines in damaged DNA by translesion synthesis (TLS); forms a complex with the subunits of DNA polymerase zeta, Rev3p and Rev7p; relocalizes from nucleus to cytoplasm upon DNA replication stress
wine must	E31G321	YOR096W	EC1118_1O4_3026g	3857.34	1.11775	0.278261	4.01693	5.89622e-05	0.00124076	0.0428154	RPS7A	YOR096W	Protein component of the small (40S) ribosomal subunit; interacts with Kti11p; deletion causes hypersensitivity to zymocin; homologous to mammalian ribosomal protein S7, no bacterial homolog; RPS7A has a paralog, RPS7B, that arose from the whole genome duplication
wine must	E31G321	YGR055W	EC1118_1G1_3620g	1181.57	1.10348	0.281744	3.9166	8.98056e-05	0.00171632	0.0482774	MUP1	YGR055W	High affinity methionine permease; integral membrane protein with 13 putative membrane-spanning regions; also involved in cysteine uptake
wine must	E31G321	YDR447C	EC1118_1D0_7558g	2857.24	1.10178	0.205933	5.35019	8.78608e-08	7.75971e-06	0.00698003	RPS17b	YDR447C	Ribosomal protein 51 (rp51) of the small (40s) subunit; homologous to mammalian ribosomal protein S17, no bacterial homolog; RPS17B has a paralog, RPS17A, that arose from the whole genome duplication; protein abundance increases in response to DNA replication stress
wine must	E31G321	YGR124W	EC1118_1G1_4412g	5090.28	1.09971	0.176452	6.23233	4.59537e-10	8.46024e-08	0.00167449	ASN2	YGR124W	Asparagine synthetase; catalyzes the synthesis of L-asparagine from L-aspartate in the asparagine biosynthetic pathway; ASN2 has a paralog, ASN1, that arose from the whole genome duplication
wine must	E31G321	YGR065C	EC1118_1G1_3730g	1439.85	1.09838	0.21626	5.07897	3.79484e-07	2.35321e-05	0.0104361	VHT1	YGR065C	High-affinity plasma membrane H+-biotin (vitamin H) symporter; mutation results in fatty acid auxotrophy; 12 transmembrane domain containing major facilitator subfamily member; mRNA levels negatively regulated by iron deprivation and biotin
wine must	E31G321	YDR035W	EC1118_1D0_2806g	10761.5	1.08815	0.177863	6.11792	9.48049e-10	1.47866e-07	0.00203609	ARO3	YDR035W	3-deoxy-D-arabino-heptulosonate-7-phosphate (DAHP) synthase; catalyzes the first step in aromatic amino acid biosynthesis and is feedback-inhibited by phenylalanine or high concentration of tyrosine or tryptophan
wine must	E31G321	YDR127W	EC1118_1D0_3829g	6028.91	1.08544	0.232549	4.66759	3.04747e-06	0.000123359	0.0185926	ARO1	YDR127W	Pentafunctional arom protein; catalyzes steps 2 through 6 in the biosynthesis of chorismate, which is a precursor to aromatic amino acids
wine must	E31G321	YGL158W	EC1118_1G1_1222g	261.477	1.08145	0.271525	3.98288	6.80842e-05	0.0013828	0.0446072	RCK1	YGL158W	Protein kinase involved in oxidative stress response; promotes pseudohyphal growth via activation of Ubp3p phosphorylation; identified as suppressor of S. pombe cell cycle checkpoint mutations; RCK1 has a paralog, RCK2, that arose from the whole genome duplication
wine must	E31G321	YGL234W	EC1118_1G1_0353g	5597.2	1.07493	0.236221	4.55051	5.35155e-06	0.000186792	0.0217582	ADE5,7	YGL234W	Enzyme of the 'de novo' purine nucleotide biosynthetic pathway; contains aminoimidazole ribotide synthetase and glycinamide ribotide synthetase activities
wine must	E31G321	YGR202C	EC1118_1G1_5314g	11059.7	1.07189	0.268716	3.98893	6.63713e-05	0.00136225	0.0442842	PCT1	YGR202C	Cholinephosphate cytidylyltransferase; a rate-determining enzyme of the CDP-choline pathway for phosphatidylcholine synthesis, inhibited by Sec14p, activated upon lipid-binding; contains an element within the regulatory domain involved in both silencing and activation of enzymatic activity
wine must	E31G321	YGR128C	EC1118_1G1_4456g	584.904	1.0696	0.199759	5.35448	8.58032e-08	7.69457e-06	0.00693484	UTP8	YGR128C	Nucleolar protein required for export of tRNAs from the nucleus; also copurifies with the small subunit (SSU) processome containing the U3 snoRNA that is involved in processing of pre-18S rRNA
wine must	E31G321	YOL017W	EC1118_1O4_1673g	850.496	1.06676	0.254278	4.19523	2.72594e-05	0.00068449	0.0343946	ESC8	YOL017W	Protein involved in telomeric and mating-type locus silencing; interacts with Sir2p and also interacts with Gal11p, which is a component of the RNA pol II mediator complex; ESC8 has a paralog, IOC3, that arose from the whole genome duplication
wine must	E31G321	YGL223C	EC1118_1G1_0485g	2105.24	1.06326	0.205381	5.17701	2.25471e-07	1.51065e-05	0.0090418	COG1	YGL223C	Essential component of the conserved oligomeric Golgi complex; a cytosolic tethering complex (Cog1p through Cog8p) that functions in protein trafficking to mediate fusion of transport vesicles to Golgi compartments
wine must	E31G321	YOR337W	EC1118_1O4_5820g	3082.78	1.04593	0.141476	7.393	1.43555e-13	4.94134e-11	0.000193108	TEA1	YOR337W	Ty1 enhancer activator involved in Ty enhancer-mediated transcription; required for full levels of Ty enhancer-mediated transcription; C6 zinc cluster DNA-binding protein
wine must	E31G321	YDR008C	EC1118_1D0_2476g	137.492	1.0428	0.237606	4.38877	1.13995e-05	0.000344287	0.0268973	YDR008C	YDR008C	Dubious open reading frame; unlikely to encode a functional protein, based on available experimental and comparative sequence data; partially overlaps TRP1/YDR007W on opposite strand
wine must	E31G321	YGR027C	EC1118_1G1_3290g	5030.95	1.03752	0.234223	4.42961	9.4404e-06	0.000302352	0.0255095	RPS25A	YGR027C	Protein component of the small (40S) ribosomal subunit; homologous to mammalian ribosomal protein S25, no bacterial homolog; RPS25A has a paralog, RPS25B, that arose from the whole genome duplication
wine must	E31G321	YGL116W	EC1118_1G1_1695g	630.719	1.03057	0.20161	5.11169	3.19287e-07	2.00121e-05	0.00995082	CDC20	YGL116W	Activator of anaphase-promoting complex/cyclosome (APC/C); APC/C is required for metaphase/anaphase transition; directs ubiquitination of mitotic cyclins, Pds1p, and other anaphase inhibitors; cell-cycle regulated; potential Cdc28p substrate; relative distribution to the nucleus increases upon DNA replication stress
wine must	E31G321	YDR253C	EC1118_1D0_5292g	3324.01	1.03018	0.198904	5.17926	2.22771e-07	1.51065e-05	0.00901188	MET32	YDR253C	Zinc-finger DNA-binding transcription factor; involved in transcriptional regulation of the methionine biosynthetic genes; targets strong transcriptional activator Met4p to promoters of sulfur metabolic genes; feedforward loop exists in the regulation of genes controlled by Met4p and Met32p; lack of such a loop for MET31 may account for the differential actions of Met32p and Met31p; MET32 has a p…
wine must	E31G321	YIL116W	EC1118_1I12_0617g	3234.84	1.01605	0.191963	5.29298	1.20336e-07	1.01658e-05	0.0076089	HIS5	YIL116W	Histidinol-phosphate aminotransferase; catalyzes the seventh step in histidine biosynthesis; responsive to general control of amino acid biosynthesis; mutations cause histidine auxotrophy and sensitivity to Cu, Co, and Ni salts
wine must	E31G321	YDL066W	EC1118_1D0_1629g	5762.92	1.01471	0.127021	7.98854	1.36544e-15	7.23559e-13	5.6214e-05	IDP1	YDL066W	Mitochondrial NADP-specific isocitrate dehydrogenase; catalyzes the oxidation of isocitrate to alpha-ketoglutarate; not required for mitochondrial respiration and may function to divert alpha-ketoglutarate to biosynthetic processes
wine must	E31G321	YOR091W	EC1118_1O4_2971g	2113.88	1.0049	0.200938	5.00106	5.70174e-07	3.22609e-05	0.0116774	TMA46	YOR091W	Protein of unknown function that associates with translating ribosomes; interacts with GTPase Rbg1p
wine must	E31G321	YGR191W	EC1118_1G1_5193g	2846.98	1.00477	0.21222	4.73457	2.19518e-06	9.62081e-05	0.0169692	HIP1	YGR191W	High-affinity histidine permease; also involved in the transport of manganese ions
wine must	E31G321	YGR292W	EC1118_1G1_6326g	283.179	1.00019	0.22746	4.39723	1.09642e-05	0.000339948	0.0266046	MAL12	YGR292W	Maltase (alpha-D-glucosidase); inducible protein involved in maltose catabolism; encoded in the MAL1 complex locus; hydrolyzes the disaccharides maltose, turanose, maltotriose, and sucrose
wine must	E31G321	YML128C	EC1118_1M3_0045g	6033.42	-1.00231	0.201534	-4.97341	6.57863e-07	3.55063e-05	0.0121484	MSC1	YML128C	Protein of unknown function; mutant is defective in directing meiotic recombination events to homologous chromatids; the authentic, non-tagged protein is detected in highly purified mitochondria and is phosphorylated
wine must	E31G321	YLL018C-A	EC1118_1L10_0496g	270.956	-1.01552	0.23067	-4.40247	1.07025e-05	0.000337215	0.0264246	COX19	YLL018C-A	Protein required for cytochrome c oxidase assembly; located in the cytosol and mitochondrial intermembrane space; putative copper metallochaperone that delivers copper to cytochrome c oxidase; contains twin cysteine-x9-cysteine motifs
wine must	E31G321	YER084W	EC1118_1E8_2058g	238.398	-1.02307	0.212395	-4.81685	1.45844e-06	6.96822e-05	0.0151463	YER084W	YER084W	Protein of unknown function; expressed at both mRNA and protein levels
wine must	E31G321	YIL113W	EC1118_1I12_0661g	435.416	-1.04752	0.214518	-4.88311	1.04424e-06	5.24732e-05	0.0138059	SDP1	YIL113W	Stress-inducible dual-specificity MAP kinase phosphatase; negatively regulates Slt2p MAP kinase by direct dephosphorylation, diffuse localization under normal conditions shifts to punctate localization after heat shock; SDP1 has a paralog, MSG5, that arose from the whole genome duplication
wine must	E31G321	YPL036W	EC1118_1P2_2718g	814.521	-1.04865	0.178524	-5.87398	4.25464e-09	5.63643e-07	0.00305737	PMA2	YPL036W	Plasma membrane H+-ATPase; isoform of Pma1p, involved in pumping protons out of the cell; regulator of cytoplasmic pH and plasma membrane potential
wine must	E31G321	YOL155C	EC1118_1O4_0078g	880.318	-1.07918	0.276328	-3.90542	9.40611e-05	0.00178014	0.0489209	HPF1	YOL155C	Haze-protective mannoprotein; reduces the particle size of aggregated proteins in white wines
wine must	E31G321	YEL011W	EC1118_1E8_0793g	12431	-1.08089	0.252221	-4.2855	1.82325e-05	0.000498955	0.0307004	GLC3	YEL011W	Glycogen branching enzyme, involved in glycogen accumulation; green fluorescent protein (GFP)-fusion protein localizes to the cytoplasm in a punctate pattern; relocalizes from nucleus to cytoplasmic foci upon DNA replication stress; glycogen accumulation defect of the null mutant is functionally complemented by human GBE1, which is associated with glycogen storage disease
wine must	E31G321	YJR005C-A	EC1118_1J11_2641g	335.909	-1.11773	0.241728	-4.62392	3.7655e-06	0.000141607	0.0197228	LSO1	YJR005C-A	Protein with a potential role in response to iron deprivation; transcription increases during iron deprivation and during treatment with 2-(6-benzyl-2-pyridyl)quinazoline (BPQ) and copper; regulated by Aft1p and, to a lesser extent, by Aft2p; originally identified as a syntenic homolog of an Ashbya gossypii gene; localizes to nucleus and cytoplasm, and nuclear localization is enhanced under iron-…
wine must	E31G321	YPR121W	EC1118_1P2_4522g	1034.33	-1.13494	0.146332	-7.75591	8.77104e-15	4.26053e-12	9.1967e-05	THI22	YPR121W	Protein with similarity to hydroxymethylpyrimidine phosphate kinases; member of a gene family with THI20 and THI21; not required for thiamine biosynthesis; SWAT-GFP and mCherry fusion proteins localize to the endoplasmic reticulum and vacuole respectively
wine must	E31G321	YKR049C	EC1118_1K5_3114g	2934.8	-1.13895	0.24114	-4.72317	2.32199e-06	9.87946e-05	0.0172365	FMP46	YKR049C	Putative redox protein containing a thioredoxin fold; the authentic, non-tagged protein is detected in highly purified mitochondria in high-throughput studies
wine must	E31G321	YBR284W	EC1118_1B15_4687g	3580.43	-1.13974	0.24343	-4.68202	2.84063e-06	0.000117433	0.0182319	YBR284W	YBR284W	Putative metallo-dependent hydrolase superfamily protein; similar to AMP deaminases but lacks key catalytic residues and does not rescue purine nucleotide metabolic defect of quadruple aah1 ade8 amd1 his1 mutant; null mutant exhibits longer telomeres, altered Ty mobility, decreased resistance to rapamycin and wortmannin; induced in response to hydrostatic pressure; not an essential gene; YBR284W …
wine must	E31G321	YAL061W	EC1118_1A20_0078g	4595.97	-1.14601	0.20124	-5.69477	1.2354e-08	1.3587e-06	0.0040847	BDH2	YAL061W	Putative medium-chain alcohol dehydrogenase with similarity to BDH1; transcription induced by constitutively active PDR1 and PDR3
wine must	E31G321	YDL022W	EC1118_1D0_2135g	8773.97	-1.15217	0.292524	-3.93871	8.19201e-05	0.00161512	0.0470259	GPD1	YDL022W	NAD-dependent glycerol-3-phosphate dehydrogenase; key enzyme of glycerol synthesis, essential for growth under osmotic stress; expression regulated by high-osmolarity glycerol response pathway; protein abundance increases in response to DNA replication stress; constitutively inactivated via phosphorylation by the protein kinases Ypk1p and Ypk2p, dephosphorylation increases catalytic activity; for…
wine must	E31G321	YMR122W-A	EC1118_1M3_2982g	6037.89	-1.17832	0.281757	-4.18206	2.88884e-05	0.000702783	0.0349643	YMR122W-A	YMR122W-A	Protein of unknown function; green fluorescent protein (GFP)-fusion protein localizes to the cytoplasm and endoplasmic reticulum
wine must	E31G321	YBL015W	EC1118_1B15_1112g	6478.84	-1.19315	0.22804	-5.23219	1.67516e-07	1.2848e-05	0.00833247	ACH1	YBL015W	Protein with CoA transferase activity; particularly for CoASH transfer from succinyl-CoA to acetate; has minor acetyl-CoA-hydrolase activity; phosphorylated; required for acetate utilization and for diploid pseudohyphal growth
wine must	E31G321	YPL223C	EC1118_1P2_0573g	425.454	-1.22838	0.252925	-4.8567	1.19356e-06	5.94637e-05	0.014327	GRE1	YPL223C	Hydrophilin essential in desiccation-rehydration process; stress induced (osmotic, ionic, oxidative, heat shock and heavy metals); regulated by the HOG pathway; GRE1 has a paralog, SIP18, that arose from the whole genome duplication
wine must	E31G321	YAL054C	EC1118_1A20_0166g	8616.39	-1.24373	0.188772	-6.58853	4.44208e-11	1.03572e-08	0.00089305	ACS1	YAL054C	Acetyl-coA synthetase isoform; along with Acs2p, acetyl-coA synthetase isoform is the nuclear source of acetyl-coA for histone acetylation; expressed during growth on nonfermentable carbon sources and under aerobic conditions
wine must	E31G321	YCR054C	EC1118_1C17_1420g	1019.12	-1.2695	0.181651	-6.98867	2.7751e-12	7.70288e-10	0.000425108	CTR86	YCR054C	Essential protein of unknown function; with orthologs in Ashbya gossypii and Candida albicans; similar to human ATXN10, mutations in which cause spinocerebellar ataxia type 10; codon usage corresponds to that observed for yeast genes expressed at low levels; relative distribution to the nucleus increases upon DNA replication stress
wine must	E31G321	YKL062W	EC1118_1K5_1838g	5809.72	-1.28073	0.296478	-4.31981	1.56167e-05	0.000440337	0.0293889	MSN4	YKL062W	Stress-responsive transcriptional activator; activated in stochastic pulses of nuclear localization in response to various stress conditions; binds DNA at stress response elements of responsive genes, inducing gene expression; involved in diauxic shift
wine must	E31G321	YIL160C	EC1118_1I12_0089g	505.222	-1.31681	0.235933	-5.58131	2.38716e-08	2.57681e-06	0.00488784	POT1	YIL160C	3-ketoacyl-CoA thiolase with broad chain length specificity; cleaves 3-ketoacyl-CoA into acyl-CoA and acetyl-CoA during beta-oxidation of fatty acids
wine must	E31G321	YHR139C	EC1118_1H13_1112g	10463.5	-1.32942	0.254903	-5.2154	1.83416e-07	1.37561e-05	0.00854275	SPS100	YHR139C	Protein required for spore wall maturation; expressed during sporulation; may be a component of the spore wall; expression also induced in cells treated with the mycotoxin patulin; SPS100 has a paralog, YGP1, that arose from the whole genome duplication
wine must	E31G321	YKL148C	EC1118_1J11_2113g	219.486	-1.33491	0.327106	-4.08098	4.48461e-05	0.000996453	0.0396089	SDH1	YKL148C	Flavoprotein subunit of succinate dehydrogenase; couples the oxidation of succinate to the transfer of electrons to ubiquinone as part of the TCA cycle and the mitochondrial respiratory chain; FAD binding to Sdh1p is required for the assembly of the succinate dehydrogenase subunits; mutations in human ortholog SDHA are associated with Leigh syndrome
wine must	E31G321	EC1118_1E37_0001g	EC1118_1E37_0001g	2669.86	-1.48161	0.28466	-5.20483	1.94169e-07	1.40364e-05	0.00867762	EC1118_1E37_0001g	EC1118_1E37_0001g	#N/A
wine must	E31G321	YPL230W	EC1118_1P2_0496g	5172.71	-1.49924	0.341578	-4.38915	1.13794e-05	0.000344287	0.026884	USV1	YPL230W	Putative transcription factor containing a C2H2 zinc finger; mutation affects transcriptional regulation of genes involved in growth on non-fermentable carbon sources, response to salt stress and cell wall biosynthesis; USV1 has a paralog, RGM1, that arose from the whole genome duplication
wine must	E31G321	YBR117C	EC1118_1B15_2663g	1421.8	-1.50686	0.27255	-5.52874	3.22539e-08	3.29839e-06	0.00530629	TKL2	YBR117C	Transketolase; catalyzes conversion of xylulose-5-phosphate and ribose-5-phosphate to sedoheptulose-7-phosphate and glyceraldehyde-3-phosphate in the pentose phosphate pathway; needed for synthesis of aromatic amino acids; TKL2 has a paralog, TKL1, that arose from the whole genome duplication
wine must	E31G321	YKL086W	EC1118_1K5_1552g	428.47	-1.56521	0.251516	-6.22309	4.87462e-10	8.61035e-08	0.00170135	SRX1	YKL086W	Sulfiredoxin; contributes to oxidative stress resistance by reducing cysteine-sulfinic acid groups in the peroxiredoxin Tsa1p, which is formed upon exposure to oxidants; conserved in higher eukaryotes; protein abundance increases in response to DNA replication stress
wine must	E31G321	YMR173W-A	EC1118_1M3_3620g	1944.65	-1.67898	0.305203	-5.50119	3.77228e-08	3.72689e-06	0.00553824	YMR173W-A	YMR173W-A	Dubious open reading frame; unlikely to encode a functional protein, based on available experimental and comparative sequence data; overlaps the verified gene DDR48/YML173W
wine must	E31G321	YKL163W	EC1118_1K5_0628g	30538	-1.68141	0.33195	-5.06526	4.07849e-07	2.45088e-05	0.0106457	PIR3	YKL163W	O-glycosylated covalently-bound cell wall protein; required for cell wall stability; expression is cell cycle regulated, peaking in M/G1 and also subject to regulation by the cell integrity pathway; coding sequence contains length polymorphisms in different strains; PIR3 has a paralog, HSP150, that arose from the whole genome duplication
wine must	E31G321	YMR174C	EC1118_1M3_3631g	2310.13	-1.78544	0.343089	-5.20399	1.9505e-07	1.40364e-05	0.00868842	PAI3	YMR174C	Cytoplasmic proteinase A (Pep4p) inhibitor; dependent on Pbs2p and Hog1p protein kinases for osmotic induction; intrinsically unstructured, N-terminal half becomes ordered in the active site of proteinase A upon contact
wine must	E31G321	YGR236C	EC1118_1G1_5699g	1644.45	-1.80609	0.349208	-5.17194	2.31674e-07	1.53458e-05	0.00910958	SPG1	YGR236C	Protein required for high temperature survival during stationary phase; not required for growth on nonfermentable carbon sources; the authentic, non-tagged protein is detected in highly purified mitochondria in high-throughput studies
wine must	E31G321	YPL061W	EC1118_1P2_2432g	6747.81	-1.94162	0.262649	-7.39248	1.44112e-13	4.94134e-11	0.000193307	ALD6	YPL061W	Cytosolic aldehyde dehydrogenase; activated by Mg2+ and utilizes NADP+ as the preferred coenzyme; required for conversion of acetaldehyde to acetate; constitutively expressed; locates to the mitochondrial outer surface upon oxidative stress
wine must	E31G321	YMR173W	EC1118_1M3_3609g	526.211	-2.01077	0.280798	-7.16092	8.01355e-13	2.42448e-10	0.000305202	DDR48	YMR173W	DNA damage-responsive protein; expression is increased in response to heat-shock stress or treatments that produce DNA lesions; contains multiple repeats of the amino acid sequence NNNDSYGS; protein abundance increases in response to DNA replication stress
wine must	E31G321	YMR175W-A	EC1118_1M3_3653g	848.008	-3.39657	0.29228	-11.6209	3.22561e-31	6.26735e-28	4.63492e-09	YMR175W-A	YMR175W-A	Putative protein of unknown function
wine must	E31G321	YLR343W	EC1118_1L7_2102g	2616.02	-3.55932	0.231588	-15.3691	2.63628e-53	1.53669e-49	9.10383e-15	GAS2	YLR343W	1,3-beta-glucanosyltransferase; involved with Gas4p in spore wall assembly; has similarity to Gas1p
wine must	E31G321	YMR175W	EC1118_1M3_3642g	2971.53	-4.10109	0.347486	-11.8022	3.80309e-32	1.10841e-28	2.66239e-09	SIP18	YMR175W	Phospholipid-binding hydrophilin; essential to overcome desiccation-rehydration process; expression is induced by osmotic stress; SIP18 has a paralog, GRE1, that arose from the whole genome duplication
wine must	E33G3213	YAL012W	EC1118_1A20_0738g	10794.1	-1.18605	0.264917	-4.47708	7.56712e-06	0.000482804	0.0362282	CYS3	YAL012W	Cystathionine gamma-lyase; catalyzes one of the two reactions involved in the transsulfuration pathway that yields cysteine from homocysteine with the intermediary formation of cystathionine; protein abundance increases in response to DNA replication stress
wine must	E33G3213	YAL054C	EC1118_1A20_0166g	8616.39	-1.00171	0.210884	-4.75004	2.03373e-06	0.000174332	0.02628	ACS1	YAL054C	Acetyl-coA synthetase isoform; along with Acs2p, acetyl-coA synthetase isoform is the nuclear source of acetyl-coA for histone acetylation; expressed during growth on nonfermentable carbon sources and under aerobic conditions
wine must	E33G3213	YBR248C	EC1118_1B15_4280g	1214.43	1.01941	0.208449	4.89044	1.0061e-06	0.000106628	0.0221535	HIS7	YBR248C	Imidazole glycerol phosphate synthase; glutamine amidotransferase:cyclase that catalyzes the fifth step of histidine biosynthesis and also produces 5-aminoimidazole-4-carboxamide ribotide (AICAR), a purine precursor
wine must	E33G3213	YBR256C	EC1118_1B15_4379g	4201.52	1.04768	0.211663	4.94976	7.43065e-07	9.0236e-05	0.020587	RIB5	YBR256C	Riboflavin synthase; catalyzes the last step of the riboflavin biosynthesis pathway
wine must	E33G3213	YCR034W	EC1118_1C17_1156g	428.729	1.07091	0.199945	5.35602	8.50731e-08	1.65297e-05	0.012227	ELO2	YCR034W	Fatty acid elongase, involved in sphingolipid biosynthesis; acts on fatty acids of up to 24 carbons in length; mutations have regulatory effects on 1,3-beta-glucan synthase, vacuolar ATPase, and the secretory pathway; ELO2 has a paralog, ELO1, that arose from the whole genome duplication; lethality of the elo2 elo3 double null mutation is functionally complemented by human ELOVL1 and weakly compl…
wine must	E33G3213	YDL037C	EC1118_1D0_1948g	704.176	-2.41591	0.453226	-5.33047	9.79606e-08	1.79325e-05	0.0126466	BSC1	YDL037C	Protein of unconfirmed function; similar to cell surface flocculin Flo11p; ORF exhibits genomic organization compatible with a translational readthrough-dependent mode of expression; in W303 strain one continuous open reading frame comprising of YDL037C, the intergenic region and YDL039C encodes the gene IMI1
wine must	E33G3213	YDL131W	EC1118_1D0_0870g	2356.81	1.65171	0.253397	6.51828	7.11187e-11	4.60612e-08	0.00229436	LYS21	YDL131W	Homocitrate synthase isozyme; catalyzes the condensation of acetyl-CoA and alpha-ketoglutarate to form homocitrate, which is the first step in the lysine biosynthesis pathway; LYS21 has a paralog, LYS20, that arose from the whole genome duplication
wine must	E33G3213	YDL184C	EC1118_1D0_0243g	181.306	1.46474	0.34691	4.22226	2.41865e-05	0.00107621	0.0482507	RPL41A	YDL184C	Ribosomal 60S subunit protein L41A; comprises only 25 amino acids; rpl41a rpl41b double null mutant is viable; homologous to mammalian ribosomal protein L41, no bacterial homolog; RPL41A has a paralog, RPL41B, that arose from the whole genome duplication
wine must	E33G3213	YDR019C	EC1118_1D0_2608g	550.178	1.54307	0.266201	5.79663	6.76597e-09	2.36965e-06	0.00669516	GCV1	YDR019C	T subunit of the mitochondrial glycine decarboxylase complex; glycine decarboxylase is required for the catabolism of glycine to 5,10-methylene-THF; expression is regulated by levels of levels of 5,10-methylene-THF in the cytoplasm
wine must	E33G3213	YDR020C	EC1118_1D0_2619g	354.452	1.21443	0.217054	5.59505	2.2056e-08	5.58975e-06	0.00886185	DAS2	YDR020C	Putative protein of unknown function; non-essential gene identified in a screen for mutants with increased levels of rDNA transcription; weak similarity with uridine kinases and with phosphoribokinases
wine must	E33G3213	YDR127W	EC1118_1D0_3829g	6028.91	1.11357	0.259861	4.28527	1.82518e-05	0.000857981	0.0450027	ARO1	YDR127W	Pentafunctional arom protein; catalyzes steps 2 through 6 in the biosynthesis of chorismate, which is a precursor to aromatic amino acids
wine must	E33G3213	YDR158W	EC1118_1D0_4170g	4425.1	1.14854	0.198771	5.77821	7.54999e-09	2.44494e-06	0.00687127	HOM2	YDR158W	Aspartic beta semi-aldehyde dehydrogenase; catalyzes the second step in the common pathway for methionine and threonine biosynthesis; expression regulated by Gcn4p and the general control of amino acid synthesis
wine must	E33G3213	YDR226W	EC1118_1D0_4984g	3843.21	1.42367	0.306814	4.64018	3.48108e-06	0.000263522	0.0299573	ADK1	YDR226W	Adenylate kinase, required for purine metabolism; localized to the cytoplasm and the mitochondria; lacks cleavable signal sequence; protein abundance increases in response to DNA replication stress; mutations affecting Adk1p catalytic activity deregulate expression of phosphate utilization genes PHO5 and PHO84; human homolog AK1 can complement yeast adk1 mutant
wine must	E33G3213	YEL017C-A	EC1118_1E8_0716g	3833.33	-1.20733	0.228111	-5.29273	1.20502e-07	1.95112e-05	0.0132895	PMP2	YEL017C-A	Proteolipid associated with plasma membrane H(+)-ATPase (Pma1p); regulates plasma membrane H(+)-ATPase activity; protein abundance increases in response to DNA replication stress; PMP2 has a paralog, PMP1, that arose from the whole genome duplication
wine must	E33G3213	YER036C	EC1118_1E8_1376g	14864.2	-1.16942	0.220714	-5.29834	1.16857e-07	1.95112e-05	0.0131921	ARB1	YER036C	ATPase of the ATP-binding cassette (ABC) family; involved in 40S and 60S ribosome biogenesis, has similarity to Gcn20p; shuttles from nucleus to cytoplasm, physically interacts with Tif6p, Lsg1p; human homolog ABCF2 can complement yeast ARB1 mutant
wine must	E33G3213	YER037W	EC1118_1E8_1387g	32980.3	-1.0881	0.245199	-4.43761	9.0962e-06	0.000514774	0.0379037	PHM8	YER037W	Lysophosphatidic acid (LPA) phosphatase, nucleotidase; principle and physiological nucleotidase working on GMP, UMP and CMP; involved in LPA hydrolysis in response to phosphate starvation and ribose salvage pathway; phosphatase activity is soluble and Mg2+ dependent; expression is induced by low phosphate levels and by inactivation of Pho85p; repressed by Gcn4p under normal conditions; PHM8 has a…
wine must	E33G3213	YER081W	EC1118_1E8_2025g	7113.74	1.51804	0.304891	4.97896	6.39255e-07	8.10047e-05	0.0198518	SER3	YER081W	3-phosphoglycerate dehydrogenase and alpha-ketoglutarate reductase; 3PG dehydrogenase that catalyzes the first step in serine and glycine biosynthesis; also functions as an alpha-ketoglutarate reductase, converting alpha-ketoglutarate to D-2-hydroxyglutarate (D-2HG); localizes to the cytoplasm; SER3 has a paralog, SER33, that arose from the whole genome duplication
wine must	E33G3213	YFL014W	EC1118_1F14_0727g	3065.02	-3.69814	0.829639	-4.45753	8.29087e-06	0.000492938	0.03705	HSP12	YFL014W	Plasma membrane protein involved in maintaining membrane organization; involved in maintaining organization during stress conditions; induced by heat shock, oxidative stress, osmostress, stationary phase, glucose depletion, oleate and alcohol; protein abundance increased in response to DNA replication stress and dietary restriction; regulated by the HOG and Ras-Pka pathways; required for dietary …
wine must	E33G3213	YFR053C	EC1118_1F14_1574g	54355.8	-1.02789	0.23603	-4.3549	1.33128e-05	0.000677074	0.0416298	HXK1	YFR053C	Hexokinase isoenzyme 1; a cytosolic protein that catalyzes phosphorylation of glucose during glucose metabolism; expression is highest during growth on non-glucose carbon sources; glucose-induced repression involves hexokinase Hxk2p; HXK1 has a paralog, HXK2, that arose from the whole genome duplication
wine must	E33G3213	YGL184C	EC1118_1G1_0936g	13043.3	-1.11143	0.221506	-5.01761	5.23185e-07	6.77699e-05	0.0189144	STR3	YGL184C	Peroxisomal cystathionine beta-lyase; converts cystathionine into homocysteine; may be redox regulated by Gto1p; involved in the release of the aromatic thiol 3-mercaptohexanol during wine fermentation
wine must	E33G3213	YGL255W	EC1118_1G1_0122g	9508.17	2.5454	0.338584	7.51778	5.57158e-14	8.11918e-11	0.000436814	ZRT1	YGL255W	High-affinity zinc transporter of the plasma membrane; responsible for the majority of zinc uptake; transcription is induced under low-zinc conditions by the Zap1p transcription factor
wine must	E33G3213	YGL258W	EC1118_1G1_0089g	175.773	1.82058	0.307832	5.91421	3.33478e-09	1.61987e-06	0.00566374	VEL1	YGL258W	Protein of unknown function; highly induced in zinc-depleted conditions and has increased expression in NAP1 deletion mutants; VEL1 has a paralog, YOR387C, that arose from a single-locus duplication
wine must	E33G3213	YGR055W	EC1118_1G1_3620g	1181.57	-1.76123	0.318852	-5.52368	3.31967e-08	7.74014e-06	0.0097675	MUP1	YGR055W	High affinity methionine permease; integral membrane protein with 13 putative membrane-spanning regions; also involved in cysteine uptake
wine must	E33G3213	YGR131W	EC1118_1G1_4489g	698.607	1.643	0.288251	5.6999	1.19879e-08	3.32749e-06	0.00766715	FHN1	YGR131W	Protein of unknown function; induced by ketoconazole; promoter region contains sterol regulatory element motif, which has been identified as a Upc2p-binding site; overexpression complements function of Nce102p in NCE102 deletion strain; FHN1 has a paralog, NCE102, that arose from the whole genome duplication
wine must	E33G3213	YGR138C	EC1118_1G1_4566g	24284.1	-1.22554	0.278483	-4.40078	1.07861e-05	0.000587591	0.0395262	TPO2	YGR138C	Polyamine transporter of the major facilitator superfamily; member of the 12-spanner drug:H(+) antiporter DHA1 family; specific for spermine; localizes to the plasma membrane; transcription of TPO2 is regulated by Haa1p; TPO2 has a paralog, TPO3, that arose from the whole genome duplication
wine must	E33G3213	YGR192C	EC1118_1G1_5204g	75768.1	1.63636	0.370564	4.41585	1.00613e-05	0.000559087	0.0388554	TDH3	YGR192C	Glyceraldehyde-3-phosphate dehydrogenase (GAPDH), isozyme 3; involved in glycolysis and gluconeogenesis; tetramer that catalyzes the reaction of glyceraldehyde-3-phosphate to 1,3 bis-phosphoglycerate; detected in the cytoplasm and cell wall; GAPDH-derived antimicrobial peptides secreted by S. cerevisiae are active against a wide variety of wine-related yeasts and bacteria; binds AU-rich RNA
wine must	E33G3213	YGR244C	EC1118_1G1_5798g	3163.87	1.11034	0.212591	5.22289	1.76151e-07	2.77508e-05	0.0145559	LSC2	YGR244C	Beta subunit of succinyl-CoA ligase; succinyl-CoA ligase is a mitochondrial enzyme of the TCA cycle that catalyzes the nucleotide-dependent conversion of succinyl-CoA to succinate
wine must	E33G3213	YGR292W	EC1118_1G1_6326g	283.179	1.05893	0.251536	4.20987	2.5552e-05	0.00111987	0.0489121	MAL12	YGR292W	Maltase (alpha-D-glucosidase); inducible protein involved in maltose catabolism; encoded in the MAL1 complex locus; hydrolyzes the disaccharides maltose, turanose, maltotriose, and sucrose
wine must	E33G3213	YHR005C	EC1118_1H21_0661g	329.575	-1.03532	0.222293	-4.65744	3.20172e-06	0.000252201	0.0293519	GPA1	YHR005C	Subunit of the G protein involved in pheromone response; GTP-binding alpha subunit of the heterotrimeric G protein; negatively regulates the mating pathway by sequestering G(beta)gamma and by triggering an adaptive response; activates Vps34p at the endosome; protein abundance increases in response to DNA replication stress
wine must	E33G3213	YHR071W	EC1118_1H13_0265g	5382.95	-1.42191	0.279633	-5.08491	3.67802e-07	5.22906e-05	0.0173739	PCL5	YHR071W	Cyclin; interacts with and phosphorylated by Pho85p cyclin-dependent kinase (Cdk), induced by Gcn4p at level of transcription, specifically required for Gcn4p degradation, may be sensor of cellular protein biosynthetic capacity
wine must	E33G3213	YHR096C	EC1118_1H13_0606g	1930.9	-1.39553	0.225079	-6.20018	5.64002e-10	2.9887e-07	0.0037267	HXT5	YHR096C	Hexose transporter with moderate affinity for glucose; induced in the presence of non-fermentable carbon sources, induced by a decrease in growth rate, contains an extended N-terminal domain relative to other HXTs; HXT5 has a paralog, HXT3, that arose from the whole genome duplication
wine must	E33G3213	YHR139C	EC1118_1H13_1112g	10463.5	-1.32288	0.284911	-4.64312	3.43186e-06	0.000263215	0.0298534	SPS100	YHR139C	Protein required for spore wall maturation; expressed during sporulation; may be a component of the spore wall; expression also induced in cells treated with the mycotoxin patulin; SPS100 has a paralog, YGP1, that arose from the whole genome duplication
wine must	E33G3213	YIL055C	EC1118_1I12_1354g	1050.35	-1.40149	0.256281	-5.46856	4.53702e-08	9.79492e-06	0.0105225	YIL055C	YIL055C	Putative protein of unknown function
wine must	E33G3213	YIL116W	EC1118_1I12_0617g	3234.84	1.03187	0.214324	4.81454	1.47542e-06	0.000143337	0.0243085	HIS5	YIL116W	Histidinol-phosphate aminotransferase; catalyzes the seventh step in histidine biosynthesis; responsive to general control of amino acid biosynthesis; mutations cause histidine auxotrophy and sensitivity to Cu, Co, and Ni salts
wine must	E33G3213	YIL134W	EC1118_1I12_0419g	239.678	1.0893	0.188036	5.79307	6.91096e-09	2.36965e-06	0.00672886	FLX1	YIL134W	Mitochondrial flavin adenine dinucleotide transporter; FAD is a synthesis product of riboflavin; human homolog SLC25A32 is implicated in multiple acyl-CoA dehydrogenase deficiency (MADD) or glutaric aciduria type II (GAII), and can complement yeast null mutant
wine must	E33G3213	YIR029W	EC1118_1I12_2432g	1605.78	1.71786	0.357921	4.79956	1.59017e-06	0.000147129	0.0247546	DAL2	YIR029W	Allantoicase; converts allantoate to urea and ureidoglycolate in the second step of allantoin degradation; expression sensitive to nitrogen catabolite repression and induced by allophanate, an intermediate in allantoin degradation
wine must	E33G3213	YIR030C	EC1118_1I12_2443g	264.777	1.61529	0.235755	6.85156	7.30499e-12	6.08297e-09	0.00135003	DCG1	YIR030C	Protein of unknown function; expression is sensitive to nitrogen catabolite repression and regulated by Dal80p; contains transmembrane domain
wine must	E33G3213	YIR035C	EC1118_1I12_2509g	1348.02	1.1824	0.206834	5.71665	1.08646e-08	3.3266e-06	0.0074903	YIR035C	YIR035C	Putative cytoplasmic short-chain dehydrogenase/reductase
wine must	E33G3213	YJL208C	EC1118_1J11_0232g	430.449	1.07485	0.212858	5.04958	4.42774e-07	6.00216e-05	0.0181682	NUC1	YJL208C	Major mitochondrial nuclease; has RNAse and DNA endo- and exonucleolytic activities; roles in mitochondrial recombination, apoptosis and maintenance of polyploidy; involved in fragmentation of genomic DNA during PND (programmed nuclear destruction); encodes ortholog of mammalian endoG
wine must	E33G3213	YKL084W	EC1118_1K5_1574g	428.303	1.068	0.182848	5.84092	5.19127e-09	2.01733e-06	0.00628831	HOT13	YKL084W	Zinc-binding mitochondrial intermembrane space (IMS) protein; involved in a disulfide relay system for IMS import of cysteine-containing proteins; binds Mia40p and stimulates its Erv1p-dependent oxidation, probably by sequestering zinc
wine must	E33G3213	YKR077W	EC1118_1K5_3433g	665.546	1.11475	0.235956	4.7244	2.30794e-06	0.000186847	0.0271015	MSA2	YKR077W	Putative transcriptional activator; interacts with G1-specific transcription factor MBF and G1-specific promoters; MSA2 has a paralog, MSA1, that arose from the whole genome duplication
wine must	E33G3213	YLL055W	EC1118_1L10_0078g	4304.97	-1.3074	0.297379	-4.39641	1.10054e-05	0.000593984	0.0397225	YCT1	YLL055W	High-affinity cysteine-specific transporter; has similarity to the Dal5p family of transporters; green fluorescent protein (GFP)-fusion protein localizes to the endoplasmic reticulum; YCT1 is not an essential gene
wine must	E33G3213	YLR120C	EC1118_1L10_2025g	14723.7	-1.63136	0.356144	-4.58062	4.63608e-06	0.000333626	0.0321299	YPS1	YLR120C	Aspartic protease; hyperglycosylated member of the yapsin family of proteases, attached to the plasma membrane via a glycosylphosphatidylinositol (GPI) anchor; involved in nutrient limitation-induced cleavage of the extracellular inhibitory domain of signaling mucin Msb2p, resulting in activation of the filamentous growth MAPK pathway; involved with other yapsins in the cell wall integrity respon…
wine must	E33G3213	YLR213C	EC1118_1L7_0573g	343.965	-1.67571	0.304716	-5.49926	3.81391e-08	8.55049e-06	0.0100959	CRR1	YLR213C	Putative glycoside hydrolase of the spore wall envelope; required for normal spore wall assembly, possibly for cross-linking between the glucan and chitosan layers; expressed during sporulation
wine must	E33G3213	YLR258W	EC1118_1L7_1068g	7131.33	-1.57978	0.328628	-4.80719	1.53065e-06	0.000143931	0.0245263	GSY2	YLR258W	Glycogen synthase; expression induced by glucose limitation, nitrogen starvation, heat shock, and stationary phase; activity regulated by cAMP-dependent, Snf1p and Pho85p kinases as well as by the Gac1p-Glc7p phosphatase; GSY2 has a paralog, GSY1, that arose from the whole genome duplication; relocalizes from cytoplasm to plasma membrane upon DNA replication stress
wine must	E33G3213	YLR343W	EC1118_1L7_2102g	2616.02	-4.80437	0.26223	-18.3212	5.60477e-75	3.26702e-71	2.22045e-16	GAS2	YLR343W	1,3-beta-glucanosyltransferase; involved with Gas4p in spore wall assembly; has similarity to Gas1p
wine must	E33G3213	YLR420W	EC1118_1L7_3026g	3188.48	-1.13527	0.254804	-4.45544	8.37209e-06	0.000492938	0.0371388	URA4	YLR420W	Dihydroorotase; catalyzes the third enzymatic step in the de novo biosynthesis of pyrimidines, converting carbamoyl-L-aspartate into dihydroorotate
wine must	E33G3213	YMR305C	EC1118_1M3_5215g	3148.65	-1.53961	0.320275	-4.80716	1.53092e-06	0.000143931	0.0245274	SCW10	YMR305C	Cell wall protein with similarity to glucanases; may play a role in conjugation during mating based on mutant phenotype and its regulation by Ste12p; SWC10 has a paralog, SCW4, that arose from the whole genome duplication
wine must	E33G3213	YNL117W	EC1118_1I12_2465g	1223.65	1.61744	0.326641	4.95175	7.35504e-07	9.0236e-05	0.0205362	MLS1	YNL117W	Malate synthase, enzyme of the glyoxylate cycle; involved in utilization of non-fermentable carbon sources; expression is subject to carbon catabolite repression; localizes in peroxisomes during growth on oleic acid, otherwise cytosolic; can accept butyryl-CoA as acyl-CoA donor in addition to traditional substrate acetyl-CoA
wine must	E33G3213	YNL160W	EC1118_1N9_1915g	120164	-2.07027	0.254978	-8.1194	4.68502e-16	9.10299e-13	0.000145741	YGP1	YNL160W	Cell wall-related secretory glycoprotein; induced by nutrient deprivation-associated growth arrest and upon entry into stationary phase; may be involved in adaptation prior to stationary phase entry; YGP1 has a paralog, SPS100, that arose from the whole genome duplication
wine must	E33G3213	YNL193W	EC1118_1N9_1541g	706.127	-1.52555	0.311299	-4.90061	9.55375e-07	0.000103127	0.0218777	YNL193W	YNL193W	Putative protein of unknown function; exhibits a two-hybrid interaction with Yhr151cp in a large-scale analysis
wine must	E33G3213	YNL234W	EC1118_1N9_1090g	878.52	-1.49985	0.208572	-7.19104	6.42988e-13	7.49595e-10	0.000768392	YNL234W	YNL234W	Protein of unknown function with similarity to globins; has a functional heme-binding domain; mutant has aneuploidy tolerance; transcription induced by stress conditions; may be involved in glucose signaling or metabolism; regulated by Rgt1
wine must	E33G3213	YOL058W	EC1118_1O4_1189g	16621.1	1.32945	0.153217	8.67689	4.06747e-18	1.18546e-14	4.92816e-05	ARG1	YOL058W	Arginosuccinate synthetase; catalyzes the formation of L-argininosuccinate from citrulline and L-aspartate in the arginine biosynthesis pathway; potential Cdc28p substrate
wine must	E33G3213	YOR375C	EC1118_1O4_6238g	4549.74	1.81052	0.307414	5.88952	3.87322e-09	1.73669e-06	0.0058676	GDH1	YOR375C	NADP(+)-dependent glutamate dehydrogenase; synthesizes glutamate from ammonia and alpha-ketoglutarate; rate of alpha-ketoglutarate utilization differs from Gdh3p; expression regulated by nitrogen and carbon sources; GDH1 has a paralog, GDH3, that arose from the whole genome duplication
wine must	E33G3213	YPR145C-A	EC1118_1P2_4808g	891.469	-1.24714	0.285841	-4.36305	1.28264e-05	0.000673438	0.0412495	YPR145C-A	YPR145C-A	Putative protein of unknown function

## Sheet: description
Table EV9 shows the differential gene expression (Wald test, n=3, fdr < 0.05, -1 > log2fc > 1) detected in evolved strains with respect to the parental strain in evolution environment and in fermentations of natural wine must (indicated in the first column).
The table is output from DESeq2 v. 1.12.0 and fdrtool v. 1.2.15 used for the differential gene expression analysis.
