# Supplementary material for: Predictive evolution of metabolic phenotypes using model‐designed environments
Source: Mol Syst Biol. 2022 Oct 6;18(10):e10980. doi: 10.15252/msb.202210980 (PMC9536503; doi:10.15252/msb.202210980)
Supplement: Supplementary file 10 — Table EV10 [file MSB-18-e10980-s010.xlsx]

## Sheet: Table_EV10_evolution_E2-1
Table EV10. Relative quantification protemics
protein_id	orf	gene_name	description	logFC	pvalue.limma
P47039	YJL060W	BNA3	Probable kynurenine--oxoglutarate transaminase BNA3 OS=Saccharomyces cerevisiae (strain ATCC 204508 / S288c) GN=BNA3 PE=1 SV=1	-4.27806	2.71967e-05
Q03656	YMR216C	SKY1	Serine/threonine-protein kinase SKY1 OS=Saccharomyces cerevisiae (strain ATCC 204508 / S288c) GN=SKY1 PE=1 SV=1	-3.0851	0.000177307
Q03148	YMR096W	SNZ1	Pyridoxal 5'-phosphate synthase subunit SNZ1 OS=Saccharomyces cerevisiae (strain ATCC 204508 / S288c) GN=SNZ1 PE=1 SV=1	-2.7679	0.000231186
P39003	YDR343C	HXT6	High-affinity hexose transporter HXT6 OS=Saccharomyces cerevisiae (strain ATCC 204508 / S288c) GN=HXT6 PE=1 SV=2	2.01271	0.00319834
P32179	YOL064C	MET22	3'(2'),5'-bisphosphate nucleotidase OS=Saccharomyces cerevisiae (strain ATCC 204508 / S288c) GN=MET22 PE=1 SV=1	-2.07213	0.00328284
P38840	YHR137W	ARO9	Aromatic amino acid aminotransferase 2 OS=Saccharomyces cerevisiae (strain ATCC 204508 / S288c) GN=ARO9 PE=1 SV=3	-2.20506	0.00377583
P13711	YGL205W	POX1	Acyl-coenzyme A oxidase OS=Saccharomyces cerevisiae (strain ATCC 204508 / S288c) GN=POX1 PE=3 SV=2	1.88707	0.0041643
Q01217	YER069W	ARG5	Protein ARG5,6, mitochondrial OS=Saccharomyces cerevisiae (strain ATCC 204508 / S288c) GN=ARG5,6 PE=1 SV=1	-1.95038	0.00420463
P08465	YNL277W	MET2	Homoserine O-acetyltransferase OS=Saccharomyces cerevisiae (strain ATCC 204508 / S288c) GN=MET2 PE=1 SV=2	-1.90316	0.00461161
P53112	YGL153W	PEX14	Peroxisomal membrane protein PEX14 OS=Saccharomyces cerevisiae (strain ATCC 204508 / S288c) GN=PEX14 PE=1 SV=1	1.7638	0.00655677
P22202	YER103W	SSA4	Heat shock protein SSA4 OS=Saccharomyces cerevisiae (strain ATCC 204508 / S288c) GN=SSA4 PE=1 SV=3	-1.70394	0.00692927
P00045	YEL039C	CYC7	Cytochrome c iso-2 OS=Saccharomyces cerevisiae (strain ATCC 204508 / S288c) GN=CYC7 PE=1 SV=1	-2.31884	0.00811179
P39518	YER015W	FAA2	Long-chain-fatty-acid--CoA ligase 2 OS=Saccharomyces cerevisiae (strain ATCC 204508 / S288c) GN=FAA2 PE=1 SV=1	1.65937	0.00815454
P07702	YBR115C	LYS2	L-2-aminoadipate reductase OS=Saccharomyces cerevisiae (strain ATCC 204508 / S288c) GN=LYS2 PE=1 SV=2	-1.93031	0.00906026
P14065	YOR120W	GCY1	Glycerol 2-dehydrogenase (NADP(+)) OS=Saccharomyces cerevisiae (strain ATCC 204508 / S288c) GN=GCY1 PE=1 SV=1	-2.30399	0.00937913
P39102	YLR090W	XDJ1	DnaJ protein homolog XDJ1 OS=Saccharomyces cerevisiae (strain ATCC 204508 / S288c) GN=XDJ1 PE=1 SV=2	-1.72262	0.0093874
P16965	YGR008C	STF2	ATPase-stabilizing factor 15 kDa protein OS=Saccharomyces cerevisiae (strain ATCC 204508 / S288c) GN=STF2 PE=1 SV=2	2.01904	0.00974407
P49573	YPR124W	CTR1	Copper transport protein CTR1 OS=Saccharomyces cerevisiae (strain ATCC 204508 / S288c) GN=CTR1 PE=1 SV=1	2.02424	0.00984936
P31373	YAL012W	CYS3	Cystathionine gamma-lyase OS=Saccharomyces cerevisiae (strain ATCC 204508 / S288c) GN=CYS3 PE=1 SV=2	-1.87014	0.00991802
Q12230	YPL004C	LSP1	Sphingolipid long chain base-responsive protein LSP1 OS=Saccharomyces cerevisiae (strain ATCC 204508 / S288c) GN=LSP1 PE=1 SV=1	1.64734	0.0132457
Q06177	YLR327C	TMA10	Translation machinery-associated protein 10 OS=Saccharomyces cerevisiae (strain ATCC 204508 / S288c) GN=TMA10 PE=1 SV=3	2.08603	0.0141127
P40106	YER062C	GPP2	Glycerol-1-phosphate phosphohydrolase 2 OS=Saccharomyces cerevisiae (strain ATCC 204508 / S288c) GN=GPP2 PE=1 SV=1	-1.67571	0.0157804
P32573	YNL202W	SPS19	Peroxisomal 2,4-dienoyl-CoA reductase SPS19 OS=Saccharomyces cerevisiae (strain ATCC 204508 / S288c) GN=SPS19 PE=1 SV=4	1.80577	0.0158558
P38998	YIR034C	LYS1	Saccharopine dehydrogenase [NAD(+), L-lysine-forming] OS=Saccharomyces cerevisiae (strain ATCC 204508 / S288c) GN=LYS1 PE=1 SV=3	-1.61796	0.0164491
P22768	YOL058W	ARG1	Argininosuccinate synthase OS=Saccharomyces cerevisiae (strain ATCC 204508 / S288c) GN=ARG1 PE=1 SV=3	-2.61069	0.0167922
P32288	YPR035W	GLN1	Glutamine synthetase OS=Saccharomyces cerevisiae (strain ATCC 204508 / S288c) GN=GLN1 PE=1 SV=4	-1.7423	0.0179082
P25376	YCL025C	AGP1	General amino acid permease AGP1 OS=Saccharomyces cerevisiae (strain ATCC 204508 / S288c) GN=AGP1 PE=1 SV=3	1.73898	0.0182578
P13587	YDR040C	ENA1	Sodium transport ATPase 1 OS=Saccharomyces cerevisiae (strain ATCC 204508 / S288c) GN=ENA1 PE=1 SV=1	-1.46977	0.0189221
P36150	YKR069W	MET1	Uroporphyrinogen-III C-methyltransferase OS=Saccharomyces cerevisiae (strain ATCC 204508 / S288c) GN=MET1 PE=1 SV=1	-1.6043	0.0193416
P40047	YER073W	ALD5	Aldehyde dehydrogenase 5, mitochondrial OS=Saccharomyces cerevisiae (strain ATCC 204508 / S288c) GN=ALD5 PE=1 SV=4	-1.60613	0.0193425
P0CX84|P0CX85	YDL191W	RPL35A|RPL35B	60S ribosomal protein L35-A OS=Saccharomyces cerevisiae (strain ATCC 204508 / S288c) GN=RPL35A PE=1 SV=1|60S ribosomal protein L35-B OS=Saccharomyces cerevisiae (strain ATCC 204508 / S288c) GN=RPL35B PE=1 SV=1	-1.44036	0.0193918
P47161	YJR126C	VPS70	Vacuolar protein sorting-associated protein 70 OS=Saccharomyces cerevisiae (strain ATCC 204508 / S288c) GN=VPS70 PE=1 SV=1	1.87316	0.0208993
P38866	YHR176W	FMO1	Thiol-specific monooxygenase OS=Saccharomyces cerevisiae (strain ATCC 204508 / S288c) GN=FMO1 PE=1 SV=2	-1.61866	0.0223438
P36059	YKL151C	YKL151C	ATP-dependent (S)-NAD(P)H-hydrate dehydratase OS=Saccharomyces cerevisiae (strain ATCC 204508 / S288c) GN=YKL151C PE=1 SV=1	-1.47416	0.0234665
P33755	YBR170C	NPL4	Nuclear protein localization protein 4 OS=Saccharomyces cerevisiae (strain ATCC 204508 / S288c) GN=NPL4 PE=1 SV=1	-1.49142	0.0235188
Q08969	YPL223C	GRE1	Protein GRE1 OS=Saccharomyces cerevisiae (strain ATCC 204508 / S288c) GN=GRE1 PE=1 SV=1	2.12229	0.0239448
P53299	YGR181W	TIM13	Mitochondrial import inner membrane translocase subunit TIM13 OS=Saccharomyces cerevisiae (strain ATCC 204508 / S288c) GN=TIM13 PE=1 SV=1	1.49662	0.0242793
P28737	YGR028W	MSP1	Protein MSP1 OS=Saccharomyces cerevisiae (strain ATCC 204508 / S288c) GN=MSP1 PE=1 SV=2	1.51853	0.0243396
P47164	YJR130C	STR2	Cystathionine gamma-synthase OS=Saccharomyces cerevisiae (strain ATCC 204508 / S288c) GN=STR2 PE=1 SV=1	-1.50902	0.0245153
P53278	YGR130C	YGR130C	Uncharacterized protein YGR130C OS=Saccharomyces cerevisiae (strain ATCC 204508 / S288c) GN=YGR130C PE=1 SV=1	1.68527	0.0245737
P41816	YPL171C	OYE3	NADPH dehydrogenase 3 OS=Saccharomyces cerevisiae (strain ATCC 204508 / S288c) GN=OYE3 PE=1 SV=2	-1.91974	0.0262807
P38853	YHR158C	KEL1	Kelch repeat-containing protein 1 OS=Saccharomyces cerevisiae (strain ATCC 204508 / S288c) GN=KEL1 PE=1 SV=1	1.52748	0.0266777
P04911|P04912	YDR225W	HTA1|HTA2	Histone H2A.1 OS=Saccharomyces cerevisiae (strain ATCC 204508 / S288c) GN=HTA1 PE=1 SV=2|Histone H2A.2 OS=Saccharomyces cerevisiae (strain ATCC 204508 / S288c) GN=HTA2 PE=1 SV=2	1.47487	0.0280285
P38230	YBR046C	ZTA1	Probable quinone oxidoreductase OS=Saccharomyces cerevisiae (strain ATCC 204508 / S288c) GN=ZTA1 PE=1 SV=1	-1.66526	0.0290458
P18494	YER040W	GLN3	Nitrogen regulatory protein GLN3 OS=Saccharomyces cerevisiae (strain ATCC 204508 / S288c) GN=GLN3 PE=1 SV=2	1.57943	0.0290692
P13259	YGR202C	PCT1	Choline-phosphate cytidylyltransferase OS=Saccharomyces cerevisiae (strain ATCC 204508 / S288c) GN=PCT1 PE=1 SV=2	1.4316	0.0294525
Q12161	YOL054W	PSH1	RING finger protein PSH1 OS=Saccharomyces cerevisiae (strain ATCC 204508 / S288c) GN=PSH1 PE=1 SV=1	1.43646	0.0308792
P33330	YOR184W	SER1	Phosphoserine aminotransferase OS=Saccharomyces cerevisiae (strain ATCC 204508 / S288c) GN=SER1 PE=1 SV=1	-1.40279	0.031108
P19882	YLR259C	HSP60	Heat shock protein 60, mitochondrial OS=Saccharomyces cerevisiae (strain ATCC 204508 / S288c) GN=HSP60 PE=1 SV=1	1.54983	0.0314869
P36152	YKR071C	DRE2	Fe-S cluster assembly protein DRE2 OS=Saccharomyces cerevisiae (strain ATCC 204508 / S288c) GN=DRE2 PE=1 SV=1	-1.40678	0.0321522
Q08224	YOL055C	THI20	Hydroxymethylpyrimidine/phosphomethylpyrimidine kinase THI20 OS=Saccharomyces cerevisiae (strain ATCC 204508 / S288c) GN=THI20 PE=1 SV=1	-1.37962	0.0323662
Q04264	YMR076C	PDS5	Sister chromatid cohesion protein PDS5 OS=Saccharomyces cerevisiae (strain ATCC 204508 / S288c) GN=PDS5 PE=1 SV=1	1.38177	0.0327779
P47137	YJR096W	YJR096W	Uncharacterized oxidoreductase YJR096W OS=Saccharomyces cerevisiae (strain ATCC 204508 / S288c) GN=YJR096W PE=1 SV=1	-1.62228	0.0359073
P11412	YNL241C	ZWF1	Glucose-6-phosphate 1-dehydrogenase OS=Saccharomyces cerevisiae (strain ATCC 204508 / S288c) GN=ZWF1 PE=1 SV=4	-1.38826	0.0362623
P50263	YMR175W	SIP18	Protein SIP18 OS=Saccharomyces cerevisiae (strain ATCC 204508 / S288c) GN=SIP18 PE=1 SV=1	1.6345	0.0368973
P42942	YGR210C	YGR210C	Uncharacterized GTP-binding protein YGR210C OS=Saccharomyces cerevisiae (strain ATCC 204508 / S288c) GN=YGR210C PE=1 SV=1	1.25556	0.0377785
P40957	YGL086W	MAD1	Spindle assembly checkpoint component MAD1 OS=Saccharomyces cerevisiae (strain ATCC 204508 / S288c) GN=MAD1 PE=1 SV=1	1.5383	0.0380322
P81450	YML081C-A	ATP18	ATP synthase subunit J, mitochondrial OS=Saccharomyces cerevisiae (strain ATCC 204508 / S288c) GN=ATP18 PE=1 SV=1	1.26763	0.0384349
Q07648	YDL219W	DTD1	D-tyrosyl-tRNA(Tyr) deacylase OS=Saccharomyces cerevisiae (strain ATCC 204508 / S288c) GN=DTD1 PE=1 SV=1	-1.26984	0.0385303
P53075	YGL228W	SHE10	Outer spore wall assembly protein SHE10 OS=Saccharomyces cerevisiae (strain ATCC 204508 / S288c) GN=SHE10 PE=1 SV=1	1.39922	0.0393219
P19414	YLR304C	ACO1	Aconitate hydratase, mitochondrial OS=Saccharomyces cerevisiae (strain ATCC 204508 / S288c) GN=ACO1 PE=1 SV=2	-1.39663	0.039424
Q05584	YDR272W	GLO2	Hydroxyacylglutathione hydrolase, cytoplasmic isozyme OS=Saccharomyces cerevisiae (strain ATCC 204508 / S288c) GN=GLO2 PE=1 SV=1	-1.31663	0.0398366
Q12040	YOR283W	YOR283W	Broad-specificity phosphatase YOR283W OS=Saccharomyces cerevisiae (strain ATCC 204508 / S288c) GN=YOR283W PE=1 SV=1	-1.3504	0.040682
P40510	YIL074C	SER33	D-3-phosphoglycerate dehydrogenase 2 OS=Saccharomyces cerevisiae (strain ATCC 204508 / S288c) GN=SER33 PE=1 SV=1	-1.82917	0.0409837
Q12252	YOL084W	PHM7	Phosphate metabolism protein 7 OS=Saccharomyces cerevisiae (strain ATCC 204508 / S288c) GN=PHM7 PE=1 SV=1	1.27798	0.0415489
Q12270	YPL246C	RBD2	Rhomboid protein 2 OS=Saccharomyces cerevisiae (strain ATCC 204508 / S288c) GN=RBD2 PE=1 SV=1	-1.61817	0.0417211
Q12032	YOR215C	AIM41	Altered inheritance of mitochondria protein 41, mitochondrial OS=Saccharomyces cerevisiae (strain ATCC 204508 / S288c) GN=AIM41 PE=1 SV=1	1.42555	0.042132
P00724|P00724-2	YIL162W	SUC2	Invertase 2 OS=Saccharomyces cerevisiae (strain ATCC 204508 / S288c) GN=SUC2 PE=1 SV=1|Isoform Intracellular of Invertase 2 OS=Saccharomyces cerevisiae (strain ATCC 204508 / S288c) GN=SUC2	1.28061	0.0422646
P32356	YDR001C	NTH1	Neutral trehalase OS=Saccharomyces cerevisiae (strain ATCC 204508 / S288c) GN=NTH1 PE=1 SV=3	-1.28443	0.0429198
P48527	YPL097W	MSY1	Tyrosine--tRNA ligase, mitochondrial OS=Saccharomyces cerevisiae (strain ATCC 204508 / S288c) GN=MSY1 PE=1 SV=1	1.28127	0.0429327
P25617	YCR016W	YCR016W	Uncharacterized protein YCR016W OS=Saccharomyces cerevisiae (strain ATCC 204508 / S288c) GN=YCR016W PE=1 SV=2	1.32833	0.0429434
P00635	YBR093C	PHO5	Repressible acid phosphatase OS=Saccharomyces cerevisiae (strain ATCC 204508 / S288c) GN=PHO5 PE=1 SV=2	1.393	0.0437062
P46971	YJR143C	PMT4	Dolichyl-phosphate-mannose--protein mannosyltransferase 4 OS=Saccharomyces cerevisiae (strain ATCC 204508 / S288c) GN=PMT4 PE=1 SV=1	-1.35507	0.0450508
Q03429	YDR493W	MZM1	Mitochondrial zinc maintenance protein 1, mitochondrial OS=Saccharomyces cerevisiae (strain ATCC 204508 / S288c) GN=MZM1 PE=1 SV=1	-1.22279	0.0450618
P28241	YOR136W	IDH2	Isocitrate dehydrogenase [NAD] subunit 2, mitochondrial OS=Saccharomyces cerevisiae (strain ATCC 204508 / S288c) GN=IDH2 PE=1 SV=1	-1.54375	0.0452269
P41277	YIL053W	GPP1	Glycerol-1-phosphate phosphohydrolase 1 OS=Saccharomyces cerevisiae (strain ATCC 204508 / S288c) GN=GPP1 PE=1 SV=3	-1.25099	0.0452558
P38634	YLR079W	SIC1	Protein SIC1 OS=Saccharomyces cerevisiae (strain ATCC 204508 / S288c) GN=SIC1 PE=1 SV=1	1.37372	0.0460649
P39976	YEL071W	DLD3	D-lactate dehydrogenase [cytochrome] 3 OS=Saccharomyces cerevisiae (strain ATCC 204508 / S288c) GN=DLD3 PE=1 SV=1	-1.49689	0.0482837
P41805	YLR075W	RPL10	60S ribosomal protein L10 OS=Saccharomyces cerevisiae (strain ATCC 204508 / S288c) GN=RPL10 PE=1 SV=1	-1.27783	0.0483906
P05739	YLR448W	RPL6B	60S ribosomal protein L6-B OS=Saccharomyces cerevisiae (strain ATCC 204508 / S288c) GN=RPL6B PE=1 SV=4	-1.29475	0.0491162
P27614	YJL172W	CPS1	Carboxypeptidase S OS=Saccharomyces cerevisiae (strain ATCC 204508 / S288c) GN=CPS1 PE=1 SV=2	-1.22315	0.0497613
P38758	YHR009C	TDA3	Putative oxidoreductase TDA3 OS=Saccharomyces cerevisiae (strain ATCC 204508 / S288c) GN=TDA3 PE=1 SV=2	-1.29203	0.0498221
P22943	YFL014W	HSP12	12 kDa heat shock protein OS=Saccharomyces cerevisiae (strain ATCC 204508 / S288c) GN=HSP12 PE=1 SV=1	1.36449	0.0500431
Q06624	YPR180W	AOS1	DNA damage tolerance protein RHC31 OS=Saccharomyces cerevisiae (strain ATCC 204508 / S288c) GN=AOS1 PE=1 SV=1	-1.31338	0.0505793
P32501	YDR211W	GCD6	Translation initiation factor eIF-2B subunit epsilon OS=Saccharomyces cerevisiae (strain ATCC 204508 / S288c) GN=GCD6 PE=1 SV=1	-1.16872	0.0506951
P33308	YNR010W	CSE2	Mediator of RNA polymerase II transcription subunit 9 OS=Saccharomyces cerevisiae (strain ATCC 204508 / S288c) GN=CSE2 PE=1 SV=1	1.30399	0.0508218
Q12495	YPR018W	RLF2	Chromatin assembly factor 1 subunit p90 OS=Saccharomyces cerevisiae (strain ATCC 204508 / S288c) GN=RLF2 PE=1 SV=1	1.20425	0.0518074
P38426	YMR261C	TPS3	Trehalose synthase complex regulatory subunit TPS3 OS=Saccharomyces cerevisiae (strain ATCC 204508 / S288c) GN=TPS3 PE=1 SV=3	-1.23449	0.0527291
P07172	YIL116W	HIS5	Histidinol-phosphate aminotransferase OS=Saccharomyces cerevisiae (strain ATCC 204508 / S288c) GN=HIS5 PE=3 SV=2	-1.33338	0.0528447
P32590	YBR169C	SSE2	Heat shock protein homolog SSE2 OS=Saccharomyces cerevisiae (strain ATCC 204508 / S288c) GN=SSE2 PE=1 SV=3	-1.24582	0.0529922
P53219	YGR031W	IMO32	Abhydrolase domain-containing protein IMO32 OS=Saccharomyces cerevisiae (strain ATCC 204508 / S288c) GN=IMO32 PE=1 SV=1	1.14333	0.0539447
P48570	YDL182W	LYS20	Homocitrate synthase, cytosolic isozyme OS=Saccharomyces cerevisiae (strain ATCC 204508 / S288c) GN=LYS20 PE=1 SV=1	-1.25909	0.0540525
Q07938	YLR017W	MEU1	S-methyl-5'-thioadenosine phosphorylase OS=Saccharomyces cerevisiae (strain ATCC 204508 / S288c) GN=MEU1 PE=1 SV=1	-1.29794	0.0549206
P12385	YBR143C	SUP45	Eukaryotic peptide chain release factor subunit 1 OS=Saccharomyces cerevisiae (strain ATCC 204508 / S288c) GN=SUP45 PE=1 SV=2	-1.32225	0.0549747
P40357	YGR009C	SEC9	Protein transport protein SEC9 OS=Saccharomyces cerevisiae (strain ATCC 204508 / S288c) GN=SEC9 PE=1 SV=1	1.43601	0.0552277
P10961	YGL073W	HSF1	Heat shock factor protein OS=Saccharomyces cerevisiae (strain ATCC 204508 / S288c) GN=HSF1 PE=1 SV=1	1.32803	0.0556385
P26364	YER170W	ADK2	GTP:AMP phosphotransferase, mitochondrial OS=Saccharomyces cerevisiae (strain ATCC 204508 / S288c) GN=ADK2 PE=1 SV=1	1.26602	0.0557351
P20051	YLR420W	URA4	Dihydroorotase OS=Saccharomyces cerevisiae (strain ATCC 204508 / S288c) GN=URA4 PE=1 SV=2	-1.16472	0.0560749
P40340	YGR270W	YTA7	Tat-binding homolog 7 OS=Saccharomyces cerevisiae (strain ATCC 204508 / S288c) GN=YTA7 PE=1 SV=2	1.2743	0.0562932
P00937	YKL211C	TRP3	Multifunctional tryptophan biosynthesis protein OS=Saccharomyces cerevisiae (strain ATCC 204508 / S288c) GN=TRP3 PE=1 SV=2	-1.40198	0.0569943
P53168	YGL061C	DUO1	DASH complex subunit DUO1 OS=Saccharomyces cerevisiae (strain ATCC 204508 / S288c) GN=DUO1 PE=1 SV=1	1.31115	0.0571068
P07262	YOR375C	GDH1	NADP-specific glutamate dehydrogenase 1 OS=Saccharomyces cerevisiae (strain ATCC 204508 / S288c) GN=GDH1 PE=1 SV=2	-1.69321	0.0571296
P04173	YCL018W	LEU2	3-isopropylmalate dehydrogenase OS=Saccharomyces cerevisiae (strain ATCC 204508 / S288c) GN=LEU2 PE=1 SV=4	-1.26482	0.0571455
P09950	YDR232W	HEM1	5-aminolevulinate synthase, mitochondrial OS=Saccharomyces cerevisiae (strain ATCC 204508 / S288c) GN=HEM1 PE=1 SV=1	-1.17468	0.0571779
P18544	YOL140W	ARG8	Acetylornithine aminotransferase, mitochondrial OS=Saccharomyces cerevisiae (strain ATCC 204508 / S288c) GN=ARG8 PE=1 SV=1	-2.53649	0.0573116
P38282	YBR152W	SPP381	Pre-mRNA-splicing factor SPP381 OS=Saccharomyces cerevisiae (strain ATCC 204508 / S288c) GN=SPP381 PE=1 SV=1	1.42228	0.0574982
P34228	YBL066C	SEF1	Putative transcription factor SEF1 OS=Saccharomyces cerevisiae (strain ATCC 204508 / S288c) GN=SEF1 PE=1 SV=4	1.3244	0.0585399
P14843	YDR035W	ARO3	Phospho-2-dehydro-3-deoxyheptonate aldolase, phenylalanine-inhibited OS=Saccharomyces cerevisiae (strain ATCC 204508 / S288c) GN=ARO3 PE=1 SV=1	-1.11316	0.0591023
Q04336	YMR196W	YMR196W	Uncharacterized protein YMR196W OS=Saccharomyces cerevisiae (strain ATCC 204508 / S288c) GN=YMR196W PE=1 SV=1	-1.40125	0.0591781
Q99369	YOR280C	FSH3	Family of serine hydrolases 3 OS=Saccharomyces cerevisiae (strain ATCC 204508 / S288c) GN=FSH3 PE=2 SV=1	-1.16503	0.0597878
P36094	YKL042W	SPC42	Spindle pole body component SPC42 OS=Saccharomyces cerevisiae (strain ATCC 204508 / S288c) GN=SPC42 PE=1 SV=1	1.23909	0.0603545
Q12164	YLL023C	POM33	Pore membrane protein of 33 kDa OS=Saccharomyces cerevisiae (strain ATCC 204508 / S288c) GN=POM33 PE=1 SV=1	-1.2097	0.0617847
Q12204	YOR022C	YOR022C	Probable phospholipase YOR022C, mitochondrial OS=Saccharomyces cerevisiae (strain ATCC 204508 / S288c) GN=YOR022C PE=1 SV=1	-1.32123	0.0618757
P38182	YBL078C	ATG8	Autophagy-related protein 8 OS=Saccharomyces cerevisiae (strain ATCC 204508 / S288c) GN=ATG8 PE=1 SV=1	-1.25318	0.0623246
O13547	YLR390W-A	CCW14	Covalently-linked cell wall protein 14 OS=Saccharomyces cerevisiae (strain ATCC 204508 / S288c) GN=CCW14 PE=1 SV=1	-1.3728	0.0625792
Q05871	YLR284C	ECI1	3,2-trans-enoyl-CoA isomerase OS=Saccharomyces cerevisiae (strain ATCC 204508 / S288c) GN=ECI1 PE=1 SV=1	1.24712	0.0627494
P54885	YOR323C	PRO2	Gamma-glutamyl phosphate reductase OS=Saccharomyces cerevisiae (strain ATCC 204508 / S288c) GN=PRO2 PE=1 SV=1	-1.16633	0.0636636
Q06217	YLR275W	SMD2	Small nuclear ribonucleoprotein Sm D2 OS=Saccharomyces cerevisiae (strain ATCC 204508 / S288c) GN=SMD2 PE=1 SV=2	-1.28743	0.0639906
P53251	YGR081C	SLX9	Ribosome biogenesis protein SLX9 OS=Saccharomyces cerevisiae (strain ATCC 204508 / S288c) GN=SLX9 PE=1 SV=1	1.30139	0.064364
Q04792	YMR250W	GAD1	Glutamate decarboxylase OS=Saccharomyces cerevisiae (strain ATCC 204508 / S288c) GN=GAD1 PE=1 SV=1	-1.19704	0.0646127
P33442	YLR441C	RPS1A	40S ribosomal protein S1-A OS=Saccharomyces cerevisiae (strain ATCC 204508 / S288c) GN=RPS1A PE=1 SV=2	-1.19276	0.0650332
P49957	YML014W	TRM9	tRNA (carboxymethyluridine(34)-5-O)-methyltransferase OS=Saccharomyces cerevisiae (strain ATCC 204508 / S288c) GN=TRM9 PE=1 SV=1	-1.10526	0.0653219
P31412	YKL080W	VMA5	V-type proton ATPase subunit C OS=Saccharomyces cerevisiae (strain ATCC 204508 / S288c) GN=VMA5 PE=1 SV=4	-1.18743	0.0657796
P39676	YGR234W	YHB1	Flavohemoprotein OS=Saccharomyces cerevisiae (strain ATCC 204508 / S288c) GN=YHB1 PE=1 SV=2	-1.32412	0.0659771
P04807	YGL253W	HXK2	Hexokinase-2 OS=Saccharomyces cerevisiae (strain ATCC 204508 / S288c) GN=HXK2 PE=1 SV=4	1.17298	0.0660076
Q08977	YPL260W	YPL260W	UPF0662 protein YPL260W OS=Saccharomyces cerevisiae (strain ATCC 204508 / S288c) GN=YPL260W PE=1 SV=1	1.27481	0.0663268
O13539	YHR167W	THP2	THO complex subunit THP2 OS=Saccharomyces cerevisiae (strain ATCC 204508 / S288c) GN=THP2 PE=1 SV=1	1.17867	0.0670154
P31787	YGR037C	ACB1	Acyl-CoA-binding protein OS=Saccharomyces cerevisiae (strain ATCC 204508 / S288c) GN=ACB1 PE=1 SV=3	1.09548	0.067738
Q05881	YLR287C	YLR287C	Uncharacterized protein YLR287C OS=Saccharomyces cerevisiae (strain ATCC 204508 / S288c) GN=YLR287C PE=1 SV=1	1.16542	0.0681374
P13188	YOR168W	GLN4	Glutamine--tRNA ligase OS=Saccharomyces cerevisiae (strain ATCC 204508 / S288c) GN=GLN4 PE=1 SV=2	-1.1274	0.0682071
Q04120	YDR453C	TSA2	Peroxiredoxin TSA2 OS=Saccharomyces cerevisiae (strain ATCC 204508 / S288c) GN=TSA2 PE=1 SV=3	-1.18866	0.0682315
P10659	YLR180W	SAM1	S-adenosylmethionine synthase 1 OS=Saccharomyces cerevisiae (strain ATCC 204508 / S288c) GN=SAM1 PE=1 SV=2	-1.36576	0.069027
Q99382	YLR065C	ENV10	Late endosome and vacuole interface protein 10 OS=Saccharomyces cerevisiae (strain ATCC 204508 / S288c) GN=ENV10 PE=1 SV=1	-1.51512	0.0690642
P39522	YJR016C	ILV3	Dihydroxy-acid dehydratase, mitochondrial OS=Saccharomyces cerevisiae (strain ATCC 204508 / S288c) GN=ILV3 PE=1 SV=2	-1.31138	0.0690992
P00899	YER090W	TRP2	Anthranilate synthase component 1 OS=Saccharomyces cerevisiae (strain ATCC 204508 / S288c) GN=TRP2 PE=1 SV=4	-1.14563	0.0694705
P19541	YPL133C	RDS2	Regulator of drug sensitivity 2 OS=Saccharomyces cerevisiae (strain ATCC 204508 / S288c) GN=RDS2 PE=1 SV=2	1.20371	0.069655
P32787	YJR144W	MGM101	Mitochondrial genome maintenance protein MGM101 OS=Saccharomyces cerevisiae (strain ATCC 204508 / S288c) GN=MGM101 PE=1 SV=1	-1.2586	0.0700668
P53090	YGL202W	ARO8	Aromatic/aminoadipate aminotransferase 1 OS=Saccharomyces cerevisiae (strain ATCC 204508 / S288c) GN=ARO8 PE=1 SV=1	-1.31692	0.0712134
P38929	YGL006W	PMC1	Calcium-transporting ATPase 2 OS=Saccharomyces cerevisiae (strain ATCC 204508 / S288c) GN=PMC1 PE=1 SV=1	1.04112	0.0714023
P40161	YNL206C	RTT106	Histone chaperone RTT106 OS=Saccharomyces cerevisiae (strain ATCC 204508 / S288c) GN=RTT106 PE=1 SV=1	-1.06302	0.0714492
Q02326	YML073C	RPL6A	60S ribosomal protein L6-A OS=Saccharomyces cerevisiae (strain ATCC 204508 / S288c) GN=RPL6A PE=1 SV=2	-1.20701	0.0716272
P38236	YBR057C	MUM2	Protein MUM2 OS=Saccharomyces cerevisiae (strain ATCC 204508 / S288c) GN=MUM2 PE=1 SV=1	1.0739	0.0719256
P10614	YHR007C	ERG11	Lanosterol 14-alpha demethylase OS=Saccharomyces cerevisiae (strain ATCC 204508 / S288c) GN=ERG11 PE=1 SV=1	-1.1927	0.0721813
Q01519	YLR038C	COX12	Cytochrome c oxidase subunit 6B OS=Saccharomyces cerevisiae (strain ATCC 204508 / S288c) GN=COX12 PE=1 SV=2	1.13888	0.0724719
P0C2H6|P0C2H7	YHR010W	RPL27A|RPL27B	60S ribosomal protein L27-A OS=Saccharomyces cerevisiae (strain ATCC 204508 / S288c) GN=RPL27A PE=1 SV=1|60S ribosomal protein L27-B OS=Saccharomyces cerevisiae (strain ATCC 204508 / S288c) GN=RPL27B PE=1 SV=1	-1.09954	0.0725316
P33891	YGL145W	TIP20	Protein transport protein TIP20 OS=Saccharomyces cerevisiae (strain ATCC 204508 / S288c) GN=TIP20 PE=1 SV=1	1.13488	0.0726867
P34231	YKL187C	YKL187C	Uncharacterized protein YKL187C OS=Saccharomyces cerevisiae (strain ATCC 204508 / S288c) GN=YKL187C PE=1 SV=1	1.15776	0.0735172
P53163	YGL068W	MNP1	54S ribosomal protein L12, mitochondrial OS=Saccharomyces cerevisiae (strain ATCC 204508 / S288c) GN=MNP1 PE=1 SV=1	1.14929	0.0749065
Q02207	YKR009C	FOX2	Peroxisomal hydratase-dehydrogenase-epimerase OS=Saccharomyces cerevisiae (strain ATCC 204508 / S288c) GN=FOX2 PE=2 SV=1	1.1357	0.0750556
P49167	YLR325C	RPL38	60S ribosomal protein L38 OS=Saccharomyces cerevisiae (strain ATCC 204508 / S288c) GN=RPL38 PE=1 SV=1	-1.06701	0.0751862
P40032	YER049W	TPA1	Prolyl 3,4-dihydroxylase TPA1 OS=Saccharomyces cerevisiae (strain ATCC 204508 / S288c) GN=TPA1 PE=1 SV=1	-1.09502	0.0754419
Q06686	YLR411W	CTR3	Copper transport protein CTR3 OS=Saccharomyces cerevisiae (strain ATCC 204508 / S288c) GN=CTR3 PE=1 SV=1	1.14101	0.0755889
Q12458	YDR368W	YPR1	Putative reductase 1 OS=Saccharomyces cerevisiae (strain ATCC 204508 / S288c) GN=YPR1 PE=1 SV=1	-1.35968	0.0757989
Q12466	YOR086C	TCB1	Tricalbin-1 OS=Saccharomyces cerevisiae (strain ATCC 204508 / S288c) GN=TCB1 PE=1 SV=1	-1.11223	0.0759536
Q06892	YPL188W	POS5	NADH kinase POS5, mitochondrial OS=Saccharomyces cerevisiae (strain ATCC 204508 / S288c) GN=POS5 PE=1 SV=2	-1.18465	0.0763925
P18239	YBL030C	PET9	ADP,ATP carrier protein 2 OS=Saccharomyces cerevisiae (strain ATCC 204508 / S288c) GN=PET9 PE=1 SV=2	1.06468	0.0786899
Q03935	YDR259C	YAP6	AP-1-like transcription factor YAP6 OS=Saccharomyces cerevisiae (strain ATCC 204508 / S288c) GN=YAP6 PE=1 SV=1	1.05676	0.079107
P40188	YIL057C	RGI2	Respiratory growth induced protein 2 OS=Saccharomyces cerevisiae (strain ATCC 204508 / S288c) GN=RGI2 PE=1 SV=1	1.15573	0.0803037
P23639	YML092C	PRE8	Proteasome subunit alpha type-2 OS=Saccharomyces cerevisiae (strain ATCC 204508 / S288c) GN=PRE8 PE=1 SV=1	-1.44866	0.0803991
P01119	YOR101W	RAS1	Ras-like protein 1 OS=Saccharomyces cerevisiae (strain ATCC 204508 / S288c) GN=RAS1 PE=1 SV=2	-1.11104	0.0811689
P53844	YNL264C	PDR17	Phosphatidylinositol transfer protein PDR17 OS=Saccharomyces cerevisiae (strain ATCC 204508 / S288c) GN=PDR17 PE=1 SV=1	-1.0693	0.0818145
Q02196	YKL001C	MET14	Adenylyl-sulfate kinase OS=Saccharomyces cerevisiae (strain ATCC 204508 / S288c) GN=MET14 PE=1 SV=1	-1.09428	0.0820157
Q12462	YOL147C	PEX11	Peroxisomal membrane protein PMP27 OS=Saccharomyces cerevisiae (strain ATCC 204508 / S288c) GN=PEX11 PE=1 SV=2	1.02798	0.0822263
P07275	YHR037W	PUT2	Delta-1-pyrroline-5-carboxylate dehydrogenase, mitochondrial OS=Saccharomyces cerevisiae (strain ATCC 204508 / S288c) GN=PUT2 PE=1 SV=2	-1.13545	0.0825034
P32660	YER166W	DNF1	Phospholipid-transporting ATPase DNF1 OS=Saccharomyces cerevisiae (strain ATCC 204508 / S288c) GN=DNF1 PE=1 SV=2	1.09496	0.0832663
P54861	YLL001W	DNM1	Dynamin-related protein DNM1 OS=Saccharomyces cerevisiae (strain ATCC 204508 / S288c) GN=DNM1 PE=1 SV=1	1.13533	0.0834262
Q3E824	YOR020W-A	YOR020W	Uncharacterized protein YOR020W-A OS=Saccharomyces cerevisiae (strain ATCC 204508 / S288c) GN=YOR020W-A PE=4 SV=1	1.17616	0.0834739
P32449	YBR249C	ARO4	Phospho-2-dehydro-3-deoxyheptonate aldolase, tyrosine-inhibited OS=Saccharomyces cerevisiae (strain ATCC 204508 / S288c) GN=ARO4 PE=1 SV=2	-0.993542	0.084006
P36016	YKL073W	LHS1	Heat shock protein 70 homolog LHS1 OS=Saccharomyces cerevisiae (strain ATCC 204508 / S288c) GN=LHS1 PE=1 SV=1	1.03663	0.0850316
P27882	YGR029W	ERV1	Mitochondrial FAD-linked sulfhydryl oxidase ERV1 OS=Saccharomyces cerevisiae (strain ATCC 204508 / S288c) GN=ERV1 PE=1 SV=2	1.13976	0.0850367
Q03735	YML117W	NAB6	RNA-binding protein NAB6 OS=Saccharomyces cerevisiae (strain ATCC 204508 / S288c) GN=NAB6 PE=1 SV=1	-1.04402	0.0864828
P22438	YGR171C	MSM1	Methionine--tRNA ligase, mitochondrial OS=Saccharomyces cerevisiae (strain ATCC 204508 / S288c) GN=MSM1 PE=1 SV=2	1.1324	0.0865371
P09959	YLR182W	SWI6	Regulatory protein SWI6 OS=Saccharomyces cerevisiae (strain ATCC 204508 / S288c) GN=SWI6 PE=1 SV=1	1.07662	0.087084
P38081	YBR056W	YBR056W	Uncharacterized glycosyl hydrolase YBR056W OS=Saccharomyces cerevisiae (strain ATCC 204508 / S288c) GN=YBR056W PE=1 SV=1	-1.04054	0.0874837
Q04951	YMR305C	SCW10	Probable family 17 glucosidase SCW10 OS=Saccharomyces cerevisiae (strain ATCC 204508 / S288c) GN=SCW10 PE=1 SV=1	-1.19639	0.0877735
P39692	YFR030W	MET10	Sulfite reductase [NADPH] flavoprotein component OS=Saccharomyces cerevisiae (strain ATCC 204508 / S288c) GN=MET10 PE=1 SV=2	-1.35706	0.0880289
P36116	YKR020W	VPS51	Vacuolar protein sorting-associated protein 51 OS=Saccharomyces cerevisiae (strain ATCC 204508 / S288c) GN=VPS51 PE=1 SV=1	1.21637	0.0881004
Q12692	YOL012C	HTZ1	Histone H2A.Z OS=Saccharomyces cerevisiae (strain ATCC 204508 / S288c) GN=HTZ1 PE=1 SV=3	1.0947	0.0881873
P32604	YJL155C	FBP26	Fructose-2,6-bisphosphatase OS=Saccharomyces cerevisiae (strain ATCC 204508 / S288c) GN=FBP26 PE=1 SV=2	-1.08556	0.0882638
P40495	YIL094C	LYS12	Homoisocitrate dehydrogenase, mitochondrial OS=Saccharomyces cerevisiae (strain ATCC 204508 / S288c) GN=LYS12 PE=1 SV=1	-1.02392	0.0892832
P53140	YGL107C	RMD9	Protein RMD9, mitochondrial OS=Saccharomyces cerevisiae (strain ATCC 204508 / S288c) GN=RMD9 PE=1 SV=1	0.977949	0.0894763
P39729	YAL036C	RBG1	Ribosome-interacting GTPase 1 OS=Saccharomyces cerevisiae (strain ATCC 204508 / S288c) GN=RBG1 PE=1 SV=1	-1.04391	0.0896369
P35732	YKL054C	DEF1	RNA polymerase II degradation factor 1 OS=Saccharomyces cerevisiae (strain ATCC 204508 / S288c) GN=DEF1 PE=1 SV=1	1.26469	0.0904209
P27476	YGR159C	NSR1	Nuclear localization sequence-binding protein OS=Saccharomyces cerevisiae (strain ATCC 204508 / S288c) GN=NSR1 PE=1 SV=1	1.04177	0.0915615
P03965	YJR109C	CPA2	Carbamoyl-phosphate synthase arginine-specific large chain OS=Saccharomyces cerevisiae (strain ATCC 204508 / S288c) GN=CPA2 PE=1 SV=1	-1.19979	0.0918563
Q99316	YOL088C	MPD2	Protein disulfide isomerase MPD2 OS=Saccharomyces cerevisiae (strain ATCC 204508 / S288c) GN=MPD2 PE=1 SV=1	1.00107	0.0924872
Q04728	YMR062C	ARG7	Arginine biosynthesis bifunctional protein ArgJ, mitochondrial OS=Saccharomyces cerevisiae (strain ATCC 204508 / S288c) GN=ARG7 PE=1 SV=1	-1.08385	0.0926862
P09032	YOR260W	GCD1	Translation initiation factor eIF-2B subunit gamma OS=Saccharomyces cerevisiae (strain ATCC 204508 / S288c) GN=GCD1 PE=1 SV=3	-1.22107	0.0931804
P32527	YGR285C	ZUO1	Zuotin OS=Saccharomyces cerevisiae (strain ATCC 204508 / S288c) GN=ZUO1 PE=1 SV=1	-1.18954	0.0932362
P15180	YDR037W	KRS1	Lysine--tRNA ligase, cytoplasmic OS=Saccharomyces cerevisiae (strain ATCC 204508 / S288c) GN=KRS1 PE=1 SV=2	-1.16104	0.0933998
Q04172	YDR393W	SHE9	Sensitive to high expression protein 9, mitochondrial OS=Saccharomyces cerevisiae (strain ATCC 204508 / S288c) GN=SHE9 PE=1 SV=1	1.0646	0.0935044
P29547	YPL048W	CAM1	Elongation factor 1-gamma 1 OS=Saccharomyces cerevisiae (strain ATCC 204508 / S288c) GN=CAM1 PE=1 SV=2	-1.10715	0.0935863
Q99288	YDR051C	DET1	Broad-range acid phosphatase DET1 OS=Saccharomyces cerevisiae (strain ATCC 204508 / S288c) GN=DET1 PE=1 SV=1	-1.05252	0.0937488
P41338	YPL028W	ERG10	Acetyl-CoA acetyltransferase OS=Saccharomyces cerevisiae (strain ATCC 204508 / S288c) GN=ERG10 PE=1 SV=3	-1.06084	0.0942967
P47025	YJL112W	MDV1	Mitochondrial division protein 1 OS=Saccharomyces cerevisiae (strain ATCC 204508 / S288c) GN=MDV1 PE=1 SV=1	1.05428	0.094426
P23291	YHR135C	YCK1	Casein kinase I homolog 1 OS=Saccharomyces cerevisiae (strain ATCC 204508 / S288c) GN=YCK1 PE=1 SV=1	1.01663	0.0945691
Q08818	YOR354C	MSC6	Meiotic sister-chromatid recombination protein 6, mitochondrial OS=Saccharomyces cerevisiae (strain ATCC 204508 / S288c) GN=MSC6 PE=1 SV=1	0.996188	0.0948505
P40096	YER159C	BUR6	Negative cofactor 2 complex subunit alpha OS=Saccharomyces cerevisiae (strain ATCC 204508 / S288c) GN=BUR6 PE=1 SV=1	0.983858	0.0951234
P14164	YKL112W	ABF1	ARS-binding factor 1 OS=Saccharomyces cerevisiae (strain ATCC 204508 / S288c) GN=ABF1 PE=1 SV=4	1.12494	0.0955057
Q04062	YDR427W	RPN9	26S proteasome regulatory subunit RPN9 OS=Saccharomyces cerevisiae (strain ATCC 204508 / S288c) GN=RPN9 PE=1 SV=1	0.997144	0.0976052
Q12125	YOR164C	GET4	Golgi to ER traffic protein 4 OS=Saccharomyces cerevisiae (strain ATCC 204508 / S288c) GN=GET4 PE=1 SV=1	-1.02407	0.0977362
P41818	YMR311C	GLC8	Protein GLC8 OS=Saccharomyces cerevisiae (strain ATCC 204508 / S288c) GN=GLC8 PE=1 SV=1	1.23429	0.0979077
Q12262	YPR046W	MCM16	Central kinetochore subunit MCM16 OS=Saccharomyces cerevisiae (strain ATCC 204508 / S288c) GN=MCM16 PE=1 SV=1	1.05716	0.098463
P21538	YBR049C	REB1	DNA-binding protein REB1 OS=Saccharomyces cerevisiae (strain ATCC 204508 / S288c) GN=REB1 PE=1 SV=2	1.17823	0.0986586
P80967	YPR133W-A	TOM5	Mitochondrial import receptor subunit TOM5 OS=Saccharomyces cerevisiae (strain ATCC 204508 / S288c) GN=TOM5 PE=1 SV=1	1.02855	0.0991278
P00498	YER055C	HIS1	ATP phosphoribosyltransferase OS=Saccharomyces cerevisiae (strain ATCC 204508 / S288c) GN=HIS1 PE=1 SV=1	-1.13688	0.0994652
P32459	YIR032C	DAL3	Ureidoglycolate lyase OS=Saccharomyces cerevisiae (strain ATCC 204508 / S288c) GN=DAL3 PE=1 SV=1	-1.8463	0.0996266
P40485	YIL105C	SLM1	Phosphatidylinositol 4,5-bisphosphate-binding protein SLM1 OS=Saccharomyces cerevisiae (strain ATCC 204508 / S288c) GN=SLM1 PE=1 SV=1	1.00558	0.0999327
P38999	YNR050C	LYS9	Saccharopine dehydrogenase [NADP(+), L-glutamate-forming] OS=Saccharomyces cerevisiae (strain ATCC 204508 / S288c) GN=LYS9 PE=1 SV=1	-1.83392	0.100178
P53158	YGL079W	KXD1	Biogenesis of lysosome-related organelles complex 1 subunit KXD1 OS=Saccharomyces cerevisiae (strain ATCC 204508 / S288c) GN=KXD1 PE=1 SV=1	1.07486	0.100291
P38238	YBR061C	TRM7	tRNA (cytidine(32)/guanosine(34)-2'-O)-methyltransferase OS=Saccharomyces cerevisiae (strain ATCC 204508 / S288c) GN=TRM7 PE=1 SV=1	1.01071	0.101578
P26263	YGR087C	PDC6	Pyruvate decarboxylase isozyme 3 OS=Saccharomyces cerevisiae (strain ATCC 204508 / S288c) GN=PDC6 PE=1 SV=3	-1.51596	0.101848
P04037	YGL187C	COX4	Cytochrome c oxidase subunit 4, mitochondrial OS=Saccharomyces cerevisiae (strain ATCC 204508 / S288c) GN=COX4 PE=1 SV=1	1.04261	0.103115
Q08986	YPL274W	SAM3	S-adenosylmethionine permease SAM3 OS=Saccharomyces cerevisiae (strain ATCC 204508 / S288c) GN=SAM3 PE=1 SV=1	-0.97438	0.103807
P15274	YML035C	AMD1	AMP deaminase OS=Saccharomyces cerevisiae (strain ATCC 204508 / S288c) GN=AMD1 PE=1 SV=2	-1.13774	0.103912
P46947	YGL174W	BUD13	Pre-mRNA-splicing factor CWC26 OS=Saccharomyces cerevisiae (strain ATCC 204508 / S288c) GN=BUD13 PE=1 SV=1	1.25094	0.104629
P17106	YJR060W	CBF1	Centromere-binding protein 1 OS=Saccharomyces cerevisiae (strain ATCC 204508 / S288c) GN=CBF1 PE=1 SV=2	1.01081	0.10479
P54838	YML070W	DAK1	Dihydroxyacetone kinase 1 OS=Saccharomyces cerevisiae (strain ATCC 204508 / S288c) GN=DAK1 PE=1 SV=1	-1.04141	0.10507
P38746	YHL014C	YLF2	Obg-like ATPase homolog OS=Saccharomyces cerevisiae (strain ATCC 204508 / S288c) GN=YLF2 PE=1 SV=1	0.998712	0.105722
P40896	YJL213W	YJL213W	Uncharacterized protein YJL213W OS=Saccharomyces cerevisiae (strain ATCC 204508 / S288c) GN=YJL213W PE=4 SV=1	-1.14344	0.105878
P38170	YBL097W	BRN1	Condensin complex subunit 2 OS=Saccharomyces cerevisiae (strain ATCC 204508 / S288c) GN=BRN1 PE=1 SV=3	1.02538	0.106905
Q12753	YPR008W	HAA1	Transcriptional activator HAA1 OS=Saccharomyces cerevisiae (strain ATCC 204508 / S288c) GN=HAA1 PE=1 SV=1	1.08491	0.109475
P47166	YJR134C	SGM1	Protein SGM1 OS=Saccharomyces cerevisiae (strain ATCC 204508 / S288c) GN=SGM1 PE=1 SV=1	1.17665	0.109793
P80210	YNL220W	ADE12	Adenylosuccinate synthetase OS=Saccharomyces cerevisiae (strain ATCC 204508 / S288c) GN=ADE12 PE=1 SV=3	-0.977127	0.111052
Q04438	YMR107W	SPG4	Stationary phase protein 4 OS=Saccharomyces cerevisiae (strain ATCC 204508 / S288c) GN=SPG4 PE=1 SV=1	1.19908	0.11137
P53274	YGR126W	YGR126W	Uncharacterized protein YGR126W OS=Saccharomyces cerevisiae (strain ATCC 204508 / S288c) GN=YGR126W PE=1 SV=1	1.28196	0.111491
P38235	YBR053C	YBR053C	Uncharacterized protein YBR053C OS=Saccharomyces cerevisiae (strain ATCC 204508 / S288c) GN=YBR053C PE=1 SV=1	-1.05767	0.111611
P38739	YHL028W	WSC4	Cell wall integrity and stress response component 4 OS=Saccharomyces cerevisiae (strain ATCC 204508 / S288c) GN=WSC4 PE=3 SV=1	1.06291	0.112755
P53271	YGR120C	COG2	Conserved oligomeric Golgi complex subunit 2 OS=Saccharomyces cerevisiae (strain ATCC 204508 / S288c) GN=COG2 PE=1 SV=2	1.05724	0.112866
P50090	YGR238C	KEL2	Kelch repeat-containing protein 2 OS=Saccharomyces cerevisiae (strain ATCC 204508 / S288c) GN=KEL2 PE=1 SV=1	1.09066	0.113083
P26321	YPL131W	RPL5	60S ribosomal protein L5 OS=Saccharomyces cerevisiae (strain ATCC 204508 / S288c) GN=RPL5 PE=1 SV=4	-1.03608	0.114373
P47057	YJL036W	SNX4	Sorting nexin-4 OS=Saccharomyces cerevisiae (strain ATCC 204508 / S288c) GN=SNX4 PE=1 SV=1	1.11075	0.114913
Q03707	YML034W	SRC1	Inner nuclear membrane protein SRC1 OS=Saccharomyces cerevisiae (strain ATCC 204508 / S288c) GN=SRC1 PE=1 SV=2	0.961614	0.115895
Q3E795	YLR361C-A	YLR361C	Uncharacterized protein YLR361C-A OS=Saccharomyces cerevisiae (strain ATCC 204508 / S288c) GN=YLR361C-A PE=1 SV=1	1.0758	0.116283
P38523	YOR232W	MGE1	GrpE protein homolog, mitochondrial OS=Saccharomyces cerevisiae (strain ATCC 204508 / S288c) GN=MGE1 PE=1 SV=1	1.09706	0.116476
P23248	YML063W	RPS1B	40S ribosomal protein S1-B OS=Saccharomyces cerevisiae (strain ATCC 204508 / S288c) GN=RPS1B PE=1 SV=3	-0.963702	0.116712
P32499	YLR335W	NUP2	Nucleoporin NUP2 OS=Saccharomyces cerevisiae (strain ATCC 204508 / S288c) GN=NUP2 PE=1 SV=2	1.21543	0.117506
P38707	YHR019C	DED81	Asparagine--tRNA ligase, cytoplasmic OS=Saccharomyces cerevisiae (strain ATCC 204508 / S288c) GN=DED81 PE=1 SV=1	-1.13153	0.118315
Q03020	YPL135W	ISU1	Iron sulfur cluster assembly protein 1, mitochondrial OS=Saccharomyces cerevisiae (strain ATCC 204508 / S288c) GN=ISU1 PE=1 SV=1	-1.14706	0.118757
P50945	YNL100W	MIC27	MICOS complex subunit MIC27 OS=Saccharomyces cerevisiae (strain ATCC 204508 / S288c) GN=MIC27 PE=1 SV=1	0.948395	0.118856
P30902	YKL016C	ATP7	ATP synthase subunit d, mitochondrial OS=Saccharomyces cerevisiae (strain ATCC 204508 / S288c) GN=ATP7 PE=1 SV=2	1.12012	0.119016
P00817	YBR011C	IPP1	Inorganic pyrophosphatase OS=Saccharomyces cerevisiae (strain ATCC 204508 / S288c) GN=IPP1 PE=1 SV=4	-1.08209	0.119023
P80235	YAR035W	YAT1	Putative mitochondrial carnitine O-acetyltransferase OS=Saccharomyces cerevisiae (strain ATCC 204508 / S288c) GN=YAT1 PE=1 SV=2	-0.924551	0.119636
P39723	YAL047C	SPC72	Spindle pole component SPC72 OS=Saccharomyces cerevisiae (strain ATCC 204508 / S288c) GN=SPC72 PE=1 SV=2	0.979716	0.119861
P47096	YJR025C	BNA1	3-hydroxyanthranilate 3,4-dioxygenase OS=Saccharomyces cerevisiae (strain ATCC 204508 / S288c) GN=BNA1 PE=1 SV=1	-1.6222	0.119926
P0CX53|P0CX54	YEL054C	RPL12A|RPL12B	60S ribosomal protein L12-A OS=Saccharomyces cerevisiae (strain ATCC 204508 / S288c) GN=RPL12A PE=1 SV=1|60S ribosomal protein L12-B OS=Saccharomyces cerevisiae (strain ATCC 204508 / S288c) GN=RPL12B PE=1 SV=1	-0.974391	0.120299
Q05926	YLR364W	GRX8	Glutaredoxin-8 OS=Saccharomyces cerevisiae (strain ATCC 204508 / S288c) GN=GRX8 PE=1 SV=1	-1.18129	0.120506
Q03774	YDR165W	TRM82	tRNA (guanine-N(7)-)-methyltransferase non-catalytic subunit TRM82 OS=Saccharomyces cerevisiae (strain ATCC 204508 / S288c) GN=TRM82 PE=1 SV=1	-1.27812	0.120514
Q06685	YLR410W	VIP1	Inositol hexakisphosphate and diphosphoinositol-pentakisphosphate kinase OS=Saccharomyces cerevisiae (strain ATCC 204508 / S288c) GN=VIP1 PE=1 SV=1	-0.895736	0.120583
P43588	YFR004W	RPN11	Ubiquitin carboxyl-terminal hydrolase RPN11 OS=Saccharomyces cerevisiae (strain ATCC 204508 / S288c) GN=RPN11 PE=1 SV=1	-0.959548	0.121225
P38109	YBR139W	YBR139W	Putative serine carboxypeptidase YBR139W OS=Saccharomyces cerevisiae (strain ATCC 204508 / S288c) GN=YBR139W PE=1 SV=1	-0.947886	0.121587
P36106	YKL005C	BYE1	Transcription factor BYE1 OS=Saccharomyces cerevisiae (strain ATCC 204508 / S288c) GN=BYE1 PE=1 SV=1	0.962142	0.121641
Q01662	YLR244C	MAP1	Methionine aminopeptidase 1 OS=Saccharomyces cerevisiae (strain ATCC 204508 / S288c) GN=MAP1 PE=1 SV=2	-1.14263	0.121794
Q00402	YDR150W	NUM1	Nuclear migration protein NUM1 OS=Saccharomyces cerevisiae (strain ATCC 204508 / S288c) GN=NUM1 PE=1 SV=2	0.917346	0.122012
Q03674	YMR006C	PLB2	Lysophospholipase 2 OS=Saccharomyces cerevisiae (strain ATCC 204508 / S288c) GN=PLB2 PE=1 SV=1	1.04922	0.122477
Q07653	YDL223C	HBT1	Protein HBT1 OS=Saccharomyces cerevisiae (strain ATCC 204508 / S288c) GN=HBT1 PE=1 SV=1	1.41158	0.12272
P21954	YDL066W	IDP1	Isocitrate dehydrogenase [NADP], mitochondrial OS=Saccharomyces cerevisiae (strain ATCC 204508 / S288c) GN=IDP1 PE=1 SV=1	-0.873653	0.122839
P00424	YNL052W	COX5A	Cytochrome c oxidase polypeptide 5A, mitochondrial OS=Saccharomyces cerevisiae (strain ATCC 204508 / S288c) GN=COX5A PE=1 SV=1	0.941966	0.122902
P01094	YMR174C	PAI3	Protease A inhibitor 3 OS=Saccharomyces cerevisiae (strain ATCC 204508 / S288c) GN=PAI3 PE=1 SV=1	1.06964	0.123855
P46784|Q08745	YMR230W	RPS10B|RPS10A	40S ribosomal protein S10-B OS=Saccharomyces cerevisiae (strain ATCC 204508 / S288c) GN=RPS10B PE=1 SV=1|40S ribosomal protein S10-A OS=Saccharomyces cerevisiae (strain ATCC 204508 / S288c) GN=RPS10A PE=1 SV=1	-1.11175	0.124061
P04710	YMR056C	AAC1	ADP,ATP carrier protein 1 OS=Saccharomyces cerevisiae (strain ATCC 204508 / S288c) GN=AAC1 PE=1 SV=1	0.874694	0.124833
P35845	YAR042W	SWH1	Oxysterol-binding protein homolog 1 OS=Saccharomyces cerevisiae (strain ATCC 204508 / S288c) GN=SWH1 PE=1 SV=4	0.879573	0.125248
Q12179	YPL245W	YPL245W	Uncharacterized protein YPL245W OS=Saccharomyces cerevisiae (strain ATCC 204508 / S288c) GN=YPL245W PE=1 SV=1	-0.961442	0.125938
P07342	YMR108W	ILV2	Acetolactate synthase catalytic subunit, mitochondrial OS=Saccharomyces cerevisiae (strain ATCC 204508 / S288c) GN=ILV2 PE=1 SV=1	-0.935197	0.126187
Q06511	YPR143W	RRP15	Ribosomal RNA-processing protein 15 OS=Saccharomyces cerevisiae (strain ATCC 204508 / S288c) GN=RRP15 PE=1 SV=1	0.995998	0.126279
Q06708	YLR386W	VAC14	Vacuole morphology and inheritance protein 14 OS=Saccharomyces cerevisiae (strain ATCC 204508 / S288c) GN=VAC14 PE=1 SV=1	0.917994	0.126857
P09232	YEL060C	PRB1	Cerevisin OS=Saccharomyces cerevisiae (strain ATCC 204508 / S288c) GN=PRB1 PE=1 SV=1	-0.962031	0.12698
Q06440	YLR429W	CRN1	Coronin-like protein OS=Saccharomyces cerevisiae (strain ATCC 204508 / S288c) GN=CRN1 PE=1 SV=1	-0.915309	0.127133
Q04432	YDR533C	HSP31	Glutathione-independent glyoxalase HSP31 OS=Saccharomyces cerevisiae (strain ATCC 204508 / S288c) GN=HSP31 PE=1 SV=1	-1.12098	0.127608
P54858	YDR068W	DOS2	Protein DOS2 OS=Saccharomyces cerevisiae (strain ATCC 204508 / S288c) GN=DOS2 PE=1 SV=1	1.04085	0.127941
P18962	YHR028C	DAP2	Dipeptidyl aminopeptidase B OS=Saccharomyces cerevisiae (strain ATCC 204508 / S288c) GN=DAP2 PE=1 SV=2	-0.902664	0.127989
P06208|P06208-2	YNL104C	LEU4	2-isopropylmalate synthase OS=Saccharomyces cerevisiae (strain ATCC 204508 / S288c) GN=LEU4 PE=1 SV=1|Isoform Cytoplasmic of 2-isopropylmalate synthase OS=Saccharomyces cerevisiae (strain ATCC 204508 / S288c) GN=LEU4	-1.04352	0.128035
P22146	YMR307W	GAS1	1,3-beta-glucanosyltransferase GAS1 OS=Saccharomyces cerevisiae (strain ATCC 204508 / S288c) GN=GAS1 PE=1 SV=2	1.01797	0.128325
P38428	YMR264W	CUE1	Coupling of ubiquitin conjugation to ER degradation protein 1 OS=Saccharomyces cerevisiae (strain ATCC 204508 / S288c) GN=CUE1 PE=1 SV=2	0.997247	0.12942
P47089	YJR014W	TMA22	Translation machinery-associated protein 22 OS=Saccharomyces cerevisiae (strain ATCC 204508 / S288c) GN=TMA22 PE=1 SV=1	-0.930207	0.129893
P43619	YFR047C	BNA6	Nicotinate-nucleotide pyrophosphorylase [carboxylating] OS=Saccharomyces cerevisiae (strain ATCC 204508 / S288c) GN=BNA6 PE=1 SV=1	0.998267	0.130025
Q08199	YOL031C	SIL1	Nucleotide exchange factor SIL1 OS=Saccharomyces cerevisiae (strain ATCC 204508 / S288c) GN=SIL1 PE=1 SV=1	0.952116	0.130062
P38741	YHL024W	RIM4	Meiotic activator RIM4 OS=Saccharomyces cerevisiae (strain ATCC 204508 / S288c) GN=RIM4 PE=1 SV=1	-0.89305	0.130289
Q9P305	YHR132W-A	IGO2	mRNA stability protein IGO2 OS=Saccharomyces cerevisiae (strain ATCC 204508 / S288c) GN=IGO2 PE=1 SV=3	1.11767	0.131462
Q3E7A7	YKL018C-A	YKL018C	Uncharacterized protein YKL018C-A OS=Saccharomyces cerevisiae (strain ATCC 204508 / S288c) GN=YKL018C-A PE=1 SV=1	-1.03639	0.131538
Q12080	YPL146C	NOP53	Ribosome biogenesis protein NOP53 OS=Saccharomyces cerevisiae (strain ATCC 204508 / S288c) GN=NOP53 PE=1 SV=1	1.01931	0.133447
Q12267	YLR086W	SMC4	Structural maintenance of chromosomes protein 4 OS=Saccharomyces cerevisiae (strain ATCC 204508 / S288c) GN=SMC4 PE=1 SV=1	0.927094	0.137084
Q02950	YPL118W	MRP51	37S ribosomal protein MRP51, mitochondrial OS=Saccharomyces cerevisiae (strain ATCC 204508 / S288c) GN=MRP51 PE=1 SV=1	0.957984	0.137146
P48237	YGR150C	CCM1	Mitochondrial group I intron splicing factor CCM1 OS=Saccharomyces cerevisiae (strain ATCC 204508 / S288c) GN=CCM1 PE=1 SV=1	0.865832	0.137218
Q12024	YOR272W	YTM1	Ribosome biogenesis protein YTM1 OS=Saccharomyces cerevisiae (strain ATCC 204508 / S288c) GN=YTM1 PE=1 SV=1	-0.907134	0.139636
P53212	YGR021W	YGR021W	Probable transcriptional regulatory protein HAH1 OS=Saccharomyces cerevisiae (strain ATCC 204508 / S288c) GN=YGR021W PE=1 SV=1	0.956217	0.140134
P35999	YKL134C	OCT1	Mitochondrial intermediate peptidase OS=Saccharomyces cerevisiae (strain ATCC 204508 / S288c) GN=OCT1 PE=1 SV=2	0.960485	0.140323
P36139	YKR046C	PET10	Protein PET10 OS=Saccharomyces cerevisiae (strain ATCC 204508 / S288c) GN=PET10 PE=1 SV=3	-0.98314	0.141686
P40553	YIL010W	DOT5	Peroxiredoxin DOT5 OS=Saccharomyces cerevisiae (strain ATCC 204508 / S288c) GN=DOT5 PE=1 SV=1	-0.832638	0.141871
P35194	YBL004W	UTP20	U3 small nucleolar RNA-associated protein 20 OS=Saccharomyces cerevisiae (strain ATCC 204508 / S288c) GN=UTP20 PE=1 SV=3	0.953056	0.141993
P37263	YCR087C-A	YCR087C	UPF0743 protein YCR087C-A OS=Saccharomyces cerevisiae (strain ATCC 204508 / S288c) GN=YCR087C-A PE=1 SV=1	0.963076	0.14202
P06101	YDR168W	CDC37	Hsp90 co-chaperone Cdc37 OS=Saccharomyces cerevisiae (strain ATCC 204508 / S288c) GN=CDC37 PE=1 SV=2	0.951743	0.142216
Q12377	YDL097C	RPN6	26S proteasome regulatory subunit RPN6 OS=Saccharomyces cerevisiae (strain ATCC 204508 / S288c) GN=RPN6 PE=1 SV=3	-0.973441	0.143496
Q07500	YDL085W	NDE2	External NADH-ubiquinone oxidoreductase 2, mitochondrial OS=Saccharomyces cerevisiae (strain ATCC 204508 / S288c) GN=NDE2 PE=1 SV=1	-0.998144	0.144011
P39715	YAL059W	ECM1	Shuttling pre-60S factor ECM1 OS=Saccharomyces cerevisiae (strain ATCC 204508 / S288c) GN=ECM1 PE=1 SV=2	1.06204	0.144051
P25619	YCR021C	HSP30	30 kDa heat shock protein OS=Saccharomyces cerevisiae (strain ATCC 204508 / S288c) GN=HSP30 PE=1 SV=1	1.22406	0.144287
Q02863	YPL072W	UBP16	Ubiquitin carboxyl-terminal hydrolase 16 OS=Saccharomyces cerevisiae (strain ATCC 204508 / S288c) GN=UBP16 PE=1 SV=1	0.852098	0.144471
P53912	YNL134C	YNL134C	Uncharacterized protein YNL134C OS=Saccharomyces cerevisiae (strain ATCC 204508 / S288c) GN=YNL134C PE=1 SV=1	-1.11099	0.145626
P48016	YPR026W	ATH1	Vacuolar acid trehalase OS=Saccharomyces cerevisiae (strain ATCC 204508 / S288c) GN=ATH1 PE=1 SV=1	-0.923693	0.145631
P53915	YNL129W	NRK1	Nicotinamide riboside kinase OS=Saccharomyces cerevisiae (strain ATCC 204508 / S288c) GN=NRK1 PE=1 SV=1	-0.935412	0.146267
Q08144	YOL018C	TLG2	T-SNARE affecting a late Golgi compartment protein 2 OS=Saccharomyces cerevisiae (strain ATCC 204508 / S288c) GN=TLG2 PE=1 SV=1	0.936201	0.147039
P16474	YJL034W	KAR2	78 kDa glucose-regulated protein homolog OS=Saccharomyces cerevisiae (strain ATCC 204508 / S288c) GN=KAR2 PE=1 SV=1	0.871374	0.147406
P32477	YJL101C	GSH1	Glutamate--cysteine ligase OS=Saccharomyces cerevisiae (strain ATCC 204508 / S288c) GN=GSH1 PE=1 SV=1	-0.850625	0.149255
P53743	YNR054C	ESF2	Pre-rRNA-processing protein ESF2 OS=Saccharomyces cerevisiae (strain ATCC 204508 / S288c) GN=ESF2 PE=1 SV=1	1.0635	0.149588
Q12068	YOL151W	GRE2	NADPH-dependent methylglyoxal reductase GRE2 OS=Saccharomyces cerevisiae (strain ATCC 204508 / S288c) GN=GRE2 PE=1 SV=1	-1.01394	0.149799
P25087	YML008C	ERG6	Sterol 24-C-methyltransferase OS=Saccharomyces cerevisiae (strain ATCC 204508 / S288c) GN=ERG6 PE=1 SV=4	-0.996334	0.150381
P50087	YGR235C	MIC26	MICOS subunit MIC26 OS=Saccharomyces cerevisiae (strain ATCC 204508 / S288c) GN=MIC26 PE=1 SV=1	0.914777	0.150546
P32523	YLL036C	PRP19	Pre-mRNA-processing factor 19 OS=Saccharomyces cerevisiae (strain ATCC 204508 / S288c) GN=PRP19 PE=1 SV=2	-0.836077	0.150991
P53261	YGR103W	NOP7	Pescadillo homolog OS=Saccharomyces cerevisiae (strain ATCC 204508 / S288c) GN=NOP7 PE=1 SV=1	0.881944	0.151424
P28321	YKL094W	YJU3	Monoglyceride lipase OS=Saccharomyces cerevisiae (strain ATCC 204508 / S288c) GN=YJU3 PE=1 SV=2	-0.836985	0.151694
Q05506	YDR341C	YDR341C	Arginine--tRNA ligase, cytoplasmic OS=Saccharomyces cerevisiae (strain ATCC 204508 / S288c) GN=YDR341C PE=1 SV=1	-1.04046	0.151797
Q12271	YOR109W	INP53	Polyphosphatidylinositol phosphatase INP53 OS=Saccharomyces cerevisiae (strain ATCC 204508 / S288c) GN=INP53 PE=1 SV=1	-0.843618	0.151881
P32861	YKL035W	UGP1	UTP--glucose-1-phosphate uridylyltransferase OS=Saccharomyces cerevisiae (strain ATCC 204508 / S288c) GN=UGP1 PE=1 SV=1	-1.04943	0.151938
P32904	YHR147C	MRPL6	54S ribosomal protein L6, mitochondrial OS=Saccharomyces cerevisiae (strain ATCC 204508 / S288c) GN=MRPL6 PE=1 SV=2	-0.885244	0.152995
Q07478	YDL084W	SUB2	ATP-dependent RNA helicase SUB2 OS=Saccharomyces cerevisiae (strain ATCC 204508 / S288c) GN=SUB2 PE=1 SV=1	-0.924506	0.153136
P16622	YOR176W	HEM15	Ferrochelatase, mitochondrial OS=Saccharomyces cerevisiae (strain ATCC 204508 / S288c) GN=HEM15 PE=1 SV=1	0.888213	0.15347
Q02455	YKR095W	MLP1	Protein MLP1 OS=Saccharomyces cerevisiae (strain ATCC 204508 / S288c) GN=MLP1 PE=1 SV=2	1.00551	0.153475
Q12493	YDR383C	NKP1	Central kinetochore subunit NKP1 OS=Saccharomyces cerevisiae (strain ATCC 204508 / S288c) GN=NKP1 PE=1 SV=2	0.845916	0.15358
P32389	YNL103W	MET4	Transcriptional activator of sulfur metabolism MET4 OS=Saccharomyces cerevisiae (strain ATCC 204508 / S288c) GN=MET4 PE=1 SV=2	0.935084	0.153744
Q12532	YPL009C	RQC2	Ribosome quality control complex subunit 2 OS=Saccharomyces cerevisiae (strain ATCC 204508 / S288c) GN=RQC2 PE=1 SV=1	-0.864186	0.153781
Q3E7A4	YBL059C-A	CMC2	COX assembly mitochondrial protein 2 OS=Saccharomyces cerevisiae (strain ATCC 204508 / S288c) GN=CMC2 PE=1 SV=1	1.00627	0.154218
Q01329	YAL043C	PTA1	Pre-tRNA-processing protein PTA1 OS=Saccharomyces cerevisiae (strain ATCC 204508 / S288c) GN=PTA1 PE=1 SV=1	0.80903	0.154415
Q06494	YPR127W	YPR127W	Putative pyridoxal reductase OS=Saccharomyces cerevisiae (strain ATCC 204508 / S288c) GN=YPR127W PE=1 SV=1	-1.0142	0.154503
P24279	YEL032W	MCM3	DNA replication licensing factor MCM3 OS=Saccharomyces cerevisiae (strain ATCC 204508 / S288c) GN=MCM3 PE=1 SV=1	-0.851566	0.154535
P25623	YCR030C	SYP1	Suppressor of yeast profilin deletion OS=Saccharomyces cerevisiae (strain ATCC 204508 / S288c) GN=SYP1 PE=1 SV=3	0.933066	0.154607
P40317	YDR006C	SOK1	Protein SOK1 OS=Saccharomyces cerevisiae (strain ATCC 204508 / S288c) GN=SOK1 PE=1 SV=2	0.948359	0.15526
P04046	YMR300C	ADE4	Amidophosphoribosyltransferase OS=Saccharomyces cerevisiae (strain ATCC 204508 / S288c) GN=ADE4 PE=1 SV=2	-1.06993	0.155339
P40088	YER145C	FTR1	Plasma membrane iron permease OS=Saccharomyces cerevisiae (strain ATCC 204508 / S288c) GN=FTR1 PE=1 SV=1	0.814089	0.155475
P40022	YER034W	YER034W	Uncharacterized protein YER034W OS=Saccharomyces cerevisiae (strain ATCC 204508 / S288c) GN=YER034W PE=1 SV=1	0.986031	0.155689
P13382	YNL102W	POL1	DNA polymerase alpha catalytic subunit A OS=Saccharomyces cerevisiae (strain ATCC 204508 / S288c) GN=POL1 PE=1 SV=2	0.861064	0.155816
P07283	YFL045C	SEC53	Phosphomannomutase OS=Saccharomyces cerevisiae (strain ATCC 204508 / S288c) GN=SEC53 PE=1 SV=1	0.869127	0.156544
Q06709	YLR387C	REH1	Cytoplasmic 60S subunit biogenesis factor REH1 OS=Saccharomyces cerevisiae (strain ATCC 204508 / S288c) GN=REH1 PE=1 SV=1	-0.878232	0.156601
P53865	YNL225C	CNM67	Chaotic nuclear migration protein 67 OS=Saccharomyces cerevisiae (strain ATCC 204508 / S288c) GN=CNM67 PE=1 SV=1	0.900427	0.156655
P00128	YDR529C	QCR7	Cytochrome b-c1 complex subunit 7 OS=Saccharomyces cerevisiae (strain ATCC 204508 / S288c) GN=QCR7 PE=1 SV=2	1.09488	0.157148
P38904	YDR464W	SPP41	Protein SPP41 OS=Saccharomyces cerevisiae (strain ATCC 204508 / S288c) GN=SPP41 PE=1 SV=2	0.90565	0.157382
P42845	YNL309W	STB1	Protein STB1 OS=Saccharomyces cerevisiae (strain ATCC 204508 / S288c) GN=STB1 PE=1 SV=2	1.01362	0.157426
P40470	YIL127C	RRT14	Regulator of rDNA transcription protein 14 OS=Saccharomyces cerevisiae (strain ATCC 204508 / S288c) GN=RRT14 PE=1 SV=1	1.01859	0.15765
P53305	YGR215W	RSM27	Mitochondrial 37S ribosomal protein S27 OS=Saccharomyces cerevisiae (strain ATCC 204508 / S288c) GN=RSM27 PE=1 SV=1	0.885427	0.157879
Q03104	YML128C	MSC1	Meiotic sister chromatid recombination protein 1 OS=Saccharomyces cerevisiae (strain ATCC 204508 / S288c) GN=MSC1 PE=1 SV=1	0.905433	0.157963
P20134	YOR140W	SFL1	Flocculation suppression protein OS=Saccharomyces cerevisiae (strain ATCC 204508 / S288c) GN=SFL1 PE=1 SV=3	0.970338	0.158342
Q05902	YLR299W	ECM38	Gamma-glutamyltransferase OS=Saccharomyces cerevisiae (strain ATCC 204508 / S288c) GN=ECM38 PE=1 SV=1	0.827198	0.158608
P00815	YCL030C	HIS4	Histidine biosynthesis trifunctional protein OS=Saccharomyces cerevisiae (strain ATCC 204508 / S288c) GN=HIS4 PE=1 SV=3	-0.891148	0.158696
P41920	YDR002W	YRB1	Ran-specific GTPase-activating protein 1 OS=Saccharomyces cerevisiae (strain ATCC 204508 / S288c) GN=YRB1 PE=1 SV=1	-0.982801	0.158933
P29056	YGR246C	BRF1	Transcription factor IIIB 70 kDa subunit OS=Saccharomyces cerevisiae (strain ATCC 204508 / S288c) GN=BRF1 PE=1 SV=1	0.808913	0.159106
P36118	YKR022C	NTR2	Pre-mRNA-splicing factor NTR2 OS=Saccharomyces cerevisiae (strain ATCC 204508 / S288c) GN=NTR2 PE=1 SV=1	1.06735	0.159528
P50111	YMR273C	ZDS1	Protein ZDS1 OS=Saccharomyces cerevisiae (strain ATCC 204508 / S288c) GN=ZDS1 PE=1 SV=1	0.992354	0.159995
Q12289	YOR100C	CRC1	Mitochondrial carnitine carrier OS=Saccharomyces cerevisiae (strain ATCC 204508 / S288c) GN=CRC1 PE=1 SV=1	-0.799658	0.160233
P33322	YLR175W	CBF5	H/ACA ribonucleoprotein complex subunit 4 OS=Saccharomyces cerevisiae (strain ATCC 204508 / S288c) GN=CBF5 PE=1 SV=1	-1.07265	0.161271
P39926	YMR183C	SSO2	Protein SSO2 OS=Saccharomyces cerevisiae (strain ATCC 204508 / S288c) GN=SSO2 PE=1 SV=2	0.901093	0.161623
Q12494	YDR017C	KCS1	Inositol hexakisphosphate kinase 1 OS=Saccharomyces cerevisiae (strain ATCC 204508 / S288c) GN=KCS1 PE=1 SV=1	0.935925	0.161671
P38891	YHR208W	BAT1	Branched-chain-amino-acid aminotransferase, mitochondrial OS=Saccharomyces cerevisiae (strain ATCC 204508 / S288c) GN=BAT1 PE=1 SV=1	-0.92365	0.161908
Q05568	YDR265W	PEX10	Peroxisome biogenesis factor 10 OS=Saccharomyces cerevisiae (strain ATCC 204508 / S288c) GN=PEX10 PE=1 SV=1	0.865768	0.162649
P33399	YDL051W	LHP1	La protein homolog OS=Saccharomyces cerevisiae (strain ATCC 204508 / S288c) GN=LHP1 PE=1 SV=2	0.940806	0.162653
P38071	YBR026C	ETR1	Enoyl-[acyl-carrier protein] reductase [NADPH, B-specific], mitochondrial OS=Saccharomyces cerevisiae (strain ATCC 204508 / S288c) GN=ETR1 PE=1 SV=3	-0.869703	0.163459
P53128	YGL125W	MET13	Methylenetetrahydrofolate reductase 2 OS=Saccharomyces cerevisiae (strain ATCC 204508 / S288c) GN=MET13 PE=1 SV=2	-0.899342	0.163461
P06102	YIL038C	NOT3	General negative regulator of transcription subunit 3 OS=Saccharomyces cerevisiae (strain ATCC 204508 / S288c) GN=NOT3 PE=1 SV=2	0.859604	0.163669
Q06142	YLR347C	KAP95	Importin subunit beta-1 OS=Saccharomyces cerevisiae (strain ATCC 204508 / S288c) GN=KAP95 PE=1 SV=1	-0.917795	0.163712
P09440	YBR084W	MIS1	C-1-tetrahydrofolate synthase, mitochondrial OS=Saccharomyces cerevisiae (strain ATCC 204508 / S288c) GN=MIS1 PE=1 SV=1	-0.954545	0.164515
P53551	YPL127C	HHO1	Histone H1 OS=Saccharomyces cerevisiae (strain ATCC 204508 / S288c) GN=HHO1 PE=1 SV=1	0.893738	0.164675
P47150	YJR113C	RSM7	37S ribosomal protein S7, mitochondrial OS=Saccharomyces cerevisiae (strain ATCC 204508 / S288c) GN=RSM7 PE=1 SV=1	0.909113	0.165006
Q03976	YDR175C	RSM24	37S ribosomal protein S24, mitochondrial OS=Saccharomyces cerevisiae (strain ATCC 204508 / S288c) GN=RSM24 PE=1 SV=1	0.834496	0.165215
P34251	YKL107W	YKL107W	Uncharacterized oxidoreductase YKL107W OS=Saccharomyces cerevisiae (strain ATCC 204508 / S288c) GN=YKL107W PE=3 SV=1	-0.833776	0.165508
P47018	YJL123C	MTC1	Maintenance of telomere capping protein 1 OS=Saccharomyces cerevisiae (strain ATCC 204508 / S288c) GN=MTC1 PE=1 SV=1	0.902449	0.165589
P40018	YER029C	SMB1	Small nuclear ribonucleoprotein-associated protein B OS=Saccharomyces cerevisiae (strain ATCC 204508 / S288c) GN=SMB1 PE=1 SV=1	-0.804866	0.166135
Q08581	YOR195W	SLK19	Kinetochore protein SLK19 OS=Saccharomyces cerevisiae (strain ATCC 204508 / S288c) GN=SLK19 PE=1 SV=1	0.945923	0.167246
P00425	YIL111W	COX5B	Cytochrome c oxidase polypeptide 5B, mitochondrial OS=Saccharomyces cerevisiae (strain ATCC 204508 / S288c) GN=COX5B PE=1 SV=3	-0.849152	0.16832
Q03722	YML020W	YML020W	Uncharacterized protein YML020W OS=Saccharomyces cerevisiae (strain ATCC 204508 / S288c) GN=YML020W PE=1 SV=1	-0.803611	0.16914
P53897	YNL157W	IGO1	mRNA stability protein IGO1 OS=Saccharomyces cerevisiae (strain ATCC 204508 / S288c) GN=IGO1 PE=1 SV=1	1.17152	0.169425
P00427	YHR051W	COX6	Cytochrome c oxidase subunit 6, mitochondrial OS=Saccharomyces cerevisiae (strain ATCC 204508 / S288c) GN=COX6 PE=1 SV=1	0.820829	0.170746
P38351	YBR279W	PAF1	RNA polymerase II-associated protein 1 OS=Saccharomyces cerevisiae (strain ATCC 204508 / S288c) GN=PAF1 PE=1 SV=1	0.899339	0.171076
P40053	YER080W	AIM9	Altered inheritance of mitochondria protein 9, mitochondrial OS=Saccharomyces cerevisiae (strain ATCC 204508 / S288c) GN=AIM9 PE=1 SV=1	-0.80585	0.171223
P03962	YEL021W	URA3	Orotidine 5'-phosphate decarboxylase OS=Saccharomyces cerevisiae (strain ATCC 204508 / S288c) GN=URA3 PE=1 SV=2	-0.988908	0.171701
P40214	YMR144W	YMR144W	Uncharacterized protein YMR144W OS=Saccharomyces cerevisiae (strain ATCC 204508 / S288c) GN=YMR144W PE=1 SV=1	0.878804	0.172162
P33303	YJR095W	SFC1	Succinate/fumarate mitochondrial transporter OS=Saccharomyces cerevisiae (strain ATCC 204508 / S288c) GN=SFC1 PE=1 SV=2	0.854928	0.172163
P18480	YBR289W	SNF5	SWI/SNF chromatin-remodeling complex subunit SNF5 OS=Saccharomyces cerevisiae (strain ATCC 204508 / S288c) GN=SNF5 PE=1 SV=3	1.04491	0.172398
P53191	YGL023C	PIB2	Phosphatidylinositol 3-phosphate-binding protein 2 OS=Saccharomyces cerevisiae (strain ATCC 204508 / S288c) GN=PIB2 PE=1 SV=1	0.964614	0.172924
P10081	YKR059W	TIF1	ATP-dependent RNA helicase eIF4A OS=Saccharomyces cerevisiae (strain ATCC 204508 / S288c) GN=TIF1 PE=1 SV=3	-0.908537	0.173182
P02992	YOR187W	TUF1	Elongation factor Tu, mitochondrial OS=Saccharomyces cerevisiae (strain ATCC 204508 / S288c) GN=TUF1 PE=1 SV=1	-0.795476	0.17341
P36088	YKL069W	YKL069W	Free methionine-R-sulfoxide reductase OS=Saccharomyces cerevisiae (strain ATCC 204508 / S288c) GN=YKL069W PE=1 SV=1	-1.36801	0.174023
P36046	YKL195W	MIA40	Mitochondrial intermembrane space import and assembly protein 40 OS=Saccharomyces cerevisiae (strain ATCC 204508 / S288c) GN=MIA40 PE=1 SV=2	-1.13346	0.174024
Q05543	YDR289C	RTT103	Regulator of Ty1 transposition protein 103 OS=Saccharomyces cerevisiae (strain ATCC 204508 / S288c) GN=RTT103 PE=1 SV=1	0.943659	0.174174
P53874	YNL186W	UBP10	Ubiquitin carboxyl-terminal hydrolase 10 OS=Saccharomyces cerevisiae (strain ATCC 204508 / S288c) GN=UBP10 PE=1 SV=2	0.942061	0.174416
Q02772	YJR034W	PET191	Mitochondrial protein PET191 OS=Saccharomyces cerevisiae (strain ATCC 204508 / S288c) GN=PET191 PE=1 SV=1	0.912685	0.174425
P36056	YKL155C	RSM22	37S ribosomal protein S22, mitochondrial OS=Saccharomyces cerevisiae (strain ATCC 204508 / S288c) GN=RSM22 PE=1 SV=1	-0.838797	0.174685
P37291	YLR058C	SHM2	Serine hydroxymethyltransferase, cytosolic OS=Saccharomyces cerevisiae (strain ATCC 204508 / S288c) GN=SHM2 PE=1 SV=2	-0.813161	0.174745
P38260	YBR101C	FES1	Hsp70 nucleotide exchange factor FES1 OS=Saccharomyces cerevisiae (strain ATCC 204508 / S288c) GN=FES1 PE=1 SV=1	0.904095	0.174965
P32178	YPR060C	ARO7	Chorismate mutase OS=Saccharomyces cerevisiae (strain ATCC 204508 / S288c) GN=ARO7 PE=1 SV=1	0.8352	0.174998
P30952	YNL117W	MLS1	Malate synthase 1, glyoxysomal OS=Saccharomyces cerevisiae (strain ATCC 204508 / S288c) GN=MLS1 PE=1 SV=1	-0.85322	0.175149
P25358	YCR034W	ELO2	Elongation of fatty acids protein 2 OS=Saccharomyces cerevisiae (strain ATCC 204508 / S288c) GN=ELO2 PE=1 SV=1	-0.794701	0.175275
Q03102	YML131W	YML131W	Uncharacterized membrane protein YML131W OS=Saccharomyces cerevisiae (strain ATCC 204508 / S288c) GN=YML131W PE=1 SV=1	-0.913204	0.175276
P40531	YIL041W	GVP36	Protein GVP36 OS=Saccharomyces cerevisiae (strain ATCC 204508 / S288c) GN=GVP36 PE=1 SV=1	0.98727	0.175299
Q03246	YMR188C	MRPS17	37S ribosomal protein S17, mitochondrial OS=Saccharomyces cerevisiae (strain ATCC 204508 / S288c) GN=MRPS17 PE=1 SV=1	0.802097	0.175401
P43638	YJL042W	MHP1	MAP-homologous protein 1 OS=Saccharomyces cerevisiae (strain ATCC 204508 / S288c) GN=MHP1 PE=1 SV=1	0.776364	0.176167
Q03375	YDR482C	CWC21	Pre-mRNA-splicing factor CWC21 OS=Saccharomyces cerevisiae (strain ATCC 204508 / S288c) GN=CWC21 PE=1 SV=1	0.879291	0.176833
P32504	YGR140W	CBF2	Centromere DNA-binding protein complex CBF3 subunit A OS=Saccharomyces cerevisiae (strain ATCC 204508 / S288c) GN=CBF2 PE=1 SV=1	0.847889	0.176996
P13663	YDR158W	HOM2	Aspartate-semialdehyde dehydrogenase OS=Saccharomyces cerevisiae (strain ATCC 204508 / S288c) GN=HOM2 PE=1 SV=1	-0.983552	0.178281
P28319	YKL096W	CWP1	Cell wall protein CWP1 OS=Saccharomyces cerevisiae (strain ATCC 204508 / S288c) GN=CWP1 PE=1 SV=2	0.880886	0.178495
P32643	YER175C	TMT1	Trans-aconitate 3-methyltransferase OS=Saccharomyces cerevisiae (strain ATCC 204508 / S288c) GN=TMT1 PE=1 SV=1	-1.55854	0.178664
Q04600	YDR117C	TMA64	Translation machinery-associated protein 64 OS=Saccharomyces cerevisiae (strain ATCC 204508 / S288c) GN=TMA64 PE=1 SV=1	-0.760532	0.178787
P32447	YJL115W	ASF1	Histone chaperone ASF1 OS=Saccharomyces cerevisiae (strain ATCC 204508 / S288c) GN=ASF1 PE=1 SV=1	-0.784315	0.179225
P12686	YGR084C	MRP13	37S ribosomal protein MRP13, mitochondrial OS=Saccharomyces cerevisiae (strain ATCC 204508 / S288c) GN=MRP13 PE=1 SV=2	0.7803	0.179345
Q02887	YPL100W	ATG21	Autophagy-related protein 21 OS=Saccharomyces cerevisiae (strain ATCC 204508 / S288c) GN=ATG21 PE=1 SV=1	-0.774687	0.179463
P32614	YEL047C	FRD1	Fumarate reductase 1 OS=Saccharomyces cerevisiae (strain ATCC 204508 / S288c) GN=FRD1 PE=1 SV=1	-1.09632	0.179874
P32564	YGR049W	SCM4	Protein SCM4 OS=Saccharomyces cerevisiae (strain ATCC 204508 / S288c) GN=SCM4 PE=1 SV=1	0.769291	0.182077
P32895	YKL181W	PRS1	Ribose-phosphate pyrophosphokinase 1 OS=Saccharomyces cerevisiae (strain ATCC 204508 / S288c) GN=PRS1 PE=1 SV=1	-0.851636	0.182143
Q07651	YDL222C	FMP45	SUR7 family protein FMP45 OS=Saccharomyces cerevisiae (strain ATCC 204508 / S288c) GN=FMP45 PE=1 SV=1	0.8761	0.182546
P35997|P38711	YKL156W	RPS27A|RPS27B	40S ribosomal protein S27-A OS=Saccharomyces cerevisiae (strain ATCC 204508 / S288c) GN=RPS27A PE=1 SV=1|40S ribosomal protein S27-B OS=Saccharomyces cerevisiae (strain ATCC 204508 / S288c) GN=RPS27B PE=1 SV=1	-0.767971	0.183243
P38737	YHL030W	ECM29	Proteasome component ECM29 OS=Saccharomyces cerevisiae (strain ATCC 204508 / S288c) GN=ECM29 PE=1 SV=1	0.768298	0.183594
P38988	YDL198C	GGC1	Mitochondrial GTP/GDP carrier protein 1 OS=Saccharomyces cerevisiae (strain ATCC 204508 / S288c) GN=GGC1 PE=1 SV=1	0.755899	0.183633
Q12035	YLR051C	FCF2	rRNA-processing protein FCF2 OS=Saccharomyces cerevisiae (strain ATCC 204508 / S288c) GN=FCF2 PE=1 SV=1	0.872251	0.183676
P48164	YNL096C	RPS7B	40S ribosomal protein S7-B OS=Saccharomyces cerevisiae (strain ATCC 204508 / S288c) GN=RPS7B PE=1 SV=1	-0.918542	0.183712
P39533	YJL200C	ACO2	Homocitrate dehydratase, mitochondrial OS=Saccharomyces cerevisiae (strain ATCC 204508 / S288c) GN=ACO2 PE=1 SV=1	-0.843461	0.183972
P08566	YDR127W	ARO1	Pentafunctional AROM polypeptide OS=Saccharomyces cerevisiae (strain ATCC 204508 / S288c) GN=ARO1 PE=1 SV=1	-0.959336	0.184568
P36523	YLR312W-A	MRPL15	54S ribosomal protein L15, mitochondrial OS=Saccharomyces cerevisiae (strain ATCC 204508 / S288c) GN=MRPL15 PE=1 SV=3	0.77278	0.184653
Q08492	YOR078W	BUD21	Bud site selection protein 21 OS=Saccharomyces cerevisiae (strain ATCC 204508 / S288c) GN=BUD21 PE=1 SV=1	0.914049	0.184757
P53728	YNR028W	CPR8	Peptidyl-prolyl cis-trans isomerase CYP8 OS=Saccharomyces cerevisiae (strain ATCC 204508 / S288c) GN=CPR8 PE=3 SV=1	0.784853	0.184964
P40019	YER030W	CHZ1	Histone H2A.Z-specific chaperone CHZ1 OS=Saccharomyces cerevisiae (strain ATCC 204508 / S288c) GN=CHZ1 PE=1 SV=2	0.91334	0.184975
P32494	YDR176W	NGG1	Chromatin-remodeling complexes subunit NGG1 OS=Saccharomyces cerevisiae (strain ATCC 204508 / S288c) GN=NGG1 PE=1 SV=1	0.866925	0.184992
Q03835	YDR098C	GRX3	Monothiol glutaredoxin-3 OS=Saccharomyces cerevisiae (strain ATCC 204508 / S288c) GN=GRX3 PE=1 SV=2	-0.836806	0.18533
P38825	YHR117W	TOM71	Protein TOM71 OS=Saccharomyces cerevisiae (strain ATCC 204508 / S288c) GN=TOM71 PE=1 SV=1	-0.737044	0.18555
P39904	YDR484W	VPS52	Vacuolar protein sorting-associated protein 52 OS=Saccharomyces cerevisiae (strain ATCC 204508 / S288c) GN=VPS52 PE=1 SV=2	0.80521	0.18565
P38138	YBR229C	ROT2	Glucosidase 2 subunit alpha OS=Saccharomyces cerevisiae (strain ATCC 204508 / S288c) GN=ROT2 PE=1 SV=1	-0.763799	0.185674
P38166	YBL102W	SFT2	Protein transport protein SFT2 OS=Saccharomyces cerevisiae (strain ATCC 204508 / S288c) GN=SFT2 PE=1 SV=1	0.857608	0.187035
P40154	YNL215W	IES2	Ino eighty subunit 2 OS=Saccharomyces cerevisiae (strain ATCC 204508 / S288c) GN=IES2 PE=1 SV=1	0.91662	0.1872
Q08930	YPL191C	YPL191C	Uncharacterized protein YPL191C OS=Saccharomyces cerevisiae (strain ATCC 204508 / S288c) GN=YPL191C PE=1 SV=1	0.797609	0.187344
P32566	YGR229C	SMI1	Cell wall assembly regulator SMI1 OS=Saccharomyces cerevisiae (strain ATCC 204508 / S288c) GN=SMI1 PE=1 SV=1	0.798656	0.18779
Q03262	YMR278W	PRM15	Phosphoribomutase OS=Saccharomyces cerevisiae (strain ATCC 204508 / S288c) GN=PRM15 PE=1 SV=1	-0.849847	0.187951
P38199	YBL032W	HEK2	Heterogeneous nuclear rnp K-like protein 2 OS=Saccharomyces cerevisiae (strain ATCC 204508 / S288c) GN=HEK2 PE=1 SV=1	0.962384	0.188646
P43594	YFR011C	MIC19	MICOS complex subunit MIC19 OS=Saccharomyces cerevisiae (strain ATCC 204508 / S288c) GN=MIC19 PE=1 SV=1	0.864067	0.189051
P39521	YPR104C	FHL1	Pre-rRNA-processing protein FHL1 OS=Saccharomyces cerevisiae (strain ATCC 204508 / S288c) GN=FHL1 PE=1 SV=1	1.00958	0.189716
P38753	YHL002W	HSE1	Class E vacuolar protein-sorting machinery protein HSE1 OS=Saccharomyces cerevisiae (strain ATCC 204508 / S288c) GN=HSE1 PE=1 SV=1	0.784426	0.189964
P40356	YGL025C	PGD1	Mediator of RNA polymerase II transcription subunit 3 OS=Saccharomyces cerevisiae (strain ATCC 204508 / S288c) GN=PGD1 PE=1 SV=2	0.793522	0.190104
Q01939	YGL048C	RPT6	26S protease regulatory subunit 8 homolog OS=Saccharomyces cerevisiae (strain ATCC 204508 / S288c) GN=RPT6 PE=1 SV=4	-0.801668	0.190762
Q03759	YML108W	YML108W	Uncharacterized protein YML108W OS=Saccharomyces cerevisiae (strain ATCC 204508 / S288c) GN=YML108W PE=1 SV=1	-1.18459	0.191008
P36224	YMR294W	JNM1	Nuclear migration protein JNM1 OS=Saccharomyces cerevisiae (strain ATCC 204508 / S288c) GN=JNM1 PE=1 SV=2	0.785493	0.191242
P53136	YGL111W	NSA1	Ribosome biogenesis protein NSA1 OS=Saccharomyces cerevisiae (strain ATCC 204508 / S288c) GN=NSA1 PE=1 SV=1	-0.928241	0.191319
Q12132	YPL230W	USV1	Nutrient and stress factor 1 OS=Saccharomyces cerevisiae (strain ATCC 204508 / S288c) GN=USV1 PE=1 SV=1	0.8386	0.191752
P40157	YNL212W	VID27	Vacuolar import and degradation protein 27 OS=Saccharomyces cerevisiae (strain ATCC 204508 / S288c) GN=VID27 PE=1 SV=1	-0.773672	0.192031
P19658	YJL085W	EXO70	Exocyst complex component EXO70 OS=Saccharomyces cerevisiae (strain ATCC 204508 / S288c) GN=EXO70 PE=1 SV=1	0.750584	0.19258
P39001	YDR207C	UME6	Transcriptional regulatory protein UME6 OS=Saccharomyces cerevisiae (strain ATCC 204508 / S288c) GN=UME6 PE=1 SV=2	0.976267	0.192844
P38333	YBR247C	ENP1	Essential nuclear protein 1 OS=Saccharomyces cerevisiae (strain ATCC 204508 / S288c) GN=ENP1 PE=1 SV=1	0.79147	0.192914
P32521	YIR006C	PAN1	Actin cytoskeleton-regulatory complex protein PAN1 OS=Saccharomyces cerevisiae (strain ATCC 204508 / S288c) GN=PAN1 PE=1 SV=2	0.900156	0.193472
P32912	YGL212W	VAM7	Vacuolar morphogenesis protein 7 OS=Saccharomyces cerevisiae (strain ATCC 204508 / S288c) GN=VAM7 PE=1 SV=1	0.823467	0.193557
P40043	YER067W	RGI1	Respiratory growth induced protein 1 OS=Saccharomyces cerevisiae (strain ATCC 204508 / S288c) GN=RGI1 PE=1 SV=1	0.767648	0.194182
P40051	YER078C	ICP55	Intermediate cleaving peptidase 55 OS=Saccharomyces cerevisiae (strain ATCC 204508 / S288c) GN=ICP55 PE=1 SV=1	-0.783386	0.194207
P53920	YNL123W	NMA111	Pro-apoptotic serine protease NMA111 OS=Saccharomyces cerevisiae (strain ATCC 204508 / S288c) GN=NMA111 PE=1 SV=1	-0.777626	0.194639
Q12355	YDR055W	PST1	Cell wall mannoprotein PST1 OS=Saccharomyces cerevisiae (strain ATCC 204508 / S288c) GN=PST1 PE=1 SV=1	-0.932132	0.195514
P25443	YGL123W	RPS2	40S ribosomal protein S2 OS=Saccharomyces cerevisiae (strain ATCC 204508 / S288c) GN=RPS2 PE=1 SV=3	-0.866067	0.196518
P36148	YKR067W	GPT2	Glycerol-3-phosphate O-acyltransferase 2 OS=Saccharomyces cerevisiae (strain ATCC 204508 / S288c) GN=GPT2 PE=1 SV=1	0.747554	0.197441
P40961	YGR132C	PHB1	Prohibitin-1 OS=Saccharomyces cerevisiae (strain ATCC 204508 / S288c) GN=PHB1 PE=1 SV=2	0.888136	0.197709
P01098	YDL130W-A	STF1	ATPase-stabilizing factor 9 kDa, mitochondrial OS=Saccharomyces cerevisiae (strain ATCC 204508 / S288c) GN=STF1 PE=1 SV=2	1.01518	0.198091
P38990	YER129W	SAK1	SNF1-activating kinase 1 OS=Saccharomyces cerevisiae (strain ATCC 204508 / S288c) GN=SAK1 PE=1 SV=1	0.90848	0.198773
P54786	YML109W	ZDS2	Protein ZDS2 OS=Saccharomyces cerevisiae (strain ATCC 204508 / S288c) GN=ZDS2 PE=1 SV=1	0.82912	0.19928
Q12139	YPR022C	YPR022C	Zinc finger protein YPR022C OS=Saccharomyces cerevisiae (strain ATCC 204508 / S288c) GN=YPR022C PE=1 SV=1	0.859272	0.19935
Q12434	YDL135C	RDI1	Rho GDP-dissociation inhibitor OS=Saccharomyces cerevisiae (strain ATCC 204508 / S288c) GN=RDI1 PE=1 SV=1	-0.893691	0.199502
P37302	YBR286W	APE3	Aminopeptidase Y OS=Saccharomyces cerevisiae (strain ATCC 204508 / S288c) GN=APE3 PE=1 SV=1	-0.723748	0.200042
P08536	YJR010W	MET3	Sulfate adenylyltransferase OS=Saccharomyces cerevisiae (strain ATCC 204508 / S288c) GN=MET3 PE=1 SV=2	-0.948961	0.20029
P53935	YNL091W	NST1	Stress response protein NST1 OS=Saccharomyces cerevisiae (strain ATCC 204508 / S288c) GN=NST1 PE=1 SV=1	0.820234	0.201016
P47160	YJR125C	ENT3	Epsin-3 OS=Saccharomyces cerevisiae (strain ATCC 204508 / S288c) GN=ENT3 PE=1 SV=1	0.903315	0.202617
Q07799	YLL007C	YLL007C	Uncharacterized protein YLL007C OS=Saccharomyces cerevisiae (strain ATCC 204508 / S288c) GN=YLL007C PE=1 SV=1	-0.706827	0.202942
P38129	YBR198C	TAF5	Transcription initiation factor TFIID subunit 5 OS=Saccharomyces cerevisiae (strain ATCC 204508 / S288c) GN=TAF5 PE=1 SV=1	-0.79521	0.203298
P12945	YDL040C	NAT1	N-terminal acetyltransferase A complex subunit NAT1 OS=Saccharomyces cerevisiae (strain ATCC 204508 / S288c) GN=NAT1 PE=1 SV=2	-0.71794	0.203428
P32380	YDR356W	SPC110	Spindle pole body component 110 OS=Saccharomyces cerevisiae (strain ATCC 204508 / S288c) GN=SPC110 PE=1 SV=1	0.781866	0.203503
P25385	YLR078C	BOS1	Protein transport protein BOS1 OS=Saccharomyces cerevisiae (strain ATCC 204508 / S288c) GN=BOS1 PE=1 SV=1	0.793353	0.204711
P39002	YIL009W	FAA3	Long-chain-fatty-acid--CoA ligase 3 OS=Saccharomyces cerevisiae (strain ATCC 204508 / S288c) GN=FAA3 PE=1 SV=1	-0.728448	0.205958
Q08412	YOR042W	CUE5	Ubiquitin-binding protein CUE5 OS=Saccharomyces cerevisiae (strain ATCC 204508 / S288c) GN=CUE5 PE=1 SV=1	0.817567	0.206214
P25588	YCL061C	MRC1	Mediator of replication checkpoint protein 1 OS=Saccharomyces cerevisiae (strain ATCC 204508 / S288c) GN=MRC1 PE=1 SV=3	0.868594	0.20625
P10664	YBR031W	RPL4A	60S ribosomal protein L4-A OS=Saccharomyces cerevisiae (strain ATCC 204508 / S288c) GN=RPL4A PE=1 SV=4	-0.755818	0.206546
Q02354	YDR449C	UTP6	U3 small nucleolar RNA-associated protein 6 OS=Saccharomyces cerevisiae (strain ATCC 204508 / S288c) GN=UTP6 PE=1 SV=2	-1.07549	0.207108
P53277	YGR129W	SYF2	Pre-mRNA-splicing factor SYF2 OS=Saccharomyces cerevisiae (strain ATCC 204508 / S288c) GN=SYF2 PE=1 SV=1	0.933122	0.207284
P46678	YNL039W	BDP1	Transcription factor TFIIIB component B'' OS=Saccharomyces cerevisiae (strain ATCC 204508 / S288c) GN=BDP1 PE=1 SV=1	0.84116	0.207301
P11655	YNR026C	SEC12	Guanine nucleotide-exchange factor SEC12 OS=Saccharomyces cerevisiae (strain ATCC 204508 / S288c) GN=SEC12 PE=1 SV=1	-0.876445	0.20738
P38809	YHR097C	YHR097C	Uncharacterized protein YHR097C OS=Saccharomyces cerevisiae (strain ATCC 204508 / S288c) GN=YHR097C PE=1 SV=1	0.944974	0.207392
P38115	YBR149W	ARA1	D-arabinose dehydrogenase [NAD(P)+] heavy chain OS=Saccharomyces cerevisiae (strain ATCC 204508 / S288c) GN=ARA1 PE=1 SV=1	-0.882863	0.207421
P36041	YKL204W	EAP1	Protein EAP1 OS=Saccharomyces cerevisiae (strain ATCC 204508 / S288c) GN=EAP1 PE=1 SV=1	0.814116	0.207533
P34230	YKL188C	PXA2	Peroxisomal long-chain fatty acid import protein 1 OS=Saccharomyces cerevisiae (strain ATCC 204508 / S288c) GN=PXA2 PE=1 SV=1	0.69769	0.209118
Q07381	YDL060W	TSR1	Ribosome biogenesis protein TSR1 OS=Saccharomyces cerevisiae (strain ATCC 204508 / S288c) GN=TSR1 PE=1 SV=1	-0.767975	0.209435
P38187	YBL067C	UBP13	Ubiquitin carboxyl-terminal hydrolase 13 OS=Saccharomyces cerevisiae (strain ATCC 204508 / S288c) GN=UBP13 PE=1 SV=3	0.779429	0.20971
P50896	YDR505C	PSP1	Protein PSP1 OS=Saccharomyces cerevisiae (strain ATCC 204508 / S288c) GN=PSP1 PE=1 SV=2	-0.784764	0.210178
Q02685	YPL024W	RMI1	RecQ-mediated genome instability protein 1 OS=Saccharomyces cerevisiae (strain ATCC 204508 / S288c) GN=RMI1 PE=1 SV=1	-0.846521	0.210634
P20447	YGL078C	DBP3	ATP-dependent RNA helicase DBP3 OS=Saccharomyces cerevisiae (strain ATCC 204508 / S288c) GN=DBP3 PE=1 SV=2	0.88932	0.210907
P40850	YNL085W	MKT1	Protein MKT1 OS=Saccharomyces cerevisiae (strain ATCC 204508 / S288c) GN=MKT1 PE=1 SV=2	-0.956162	0.212444
Q12136	YDL153C	SAS10	Something about silencing protein 10 OS=Saccharomyces cerevisiae (strain ATCC 204508 / S288c) GN=SAS10 PE=1 SV=1	0.781511	0.213154
P38773	YHR043C	DOG2	2-deoxyglucose-6-phosphate phosphatase 2 OS=Saccharomyces cerevisiae (strain ATCC 204508 / S288c) GN=DOG2 PE=1 SV=1	-0.782283	0.21327
P52286	YDR328C	SKP1	Suppressor of kinetochore protein 1 OS=Saccharomyces cerevisiae (strain ATCC 204508 / S288c) GN=SKP1 PE=1 SV=2	0.759088	0.214135
P21304	YLR196W	PWP1	Periodic tryptophan protein 1 OS=Saccharomyces cerevisiae (strain ATCC 204508 / S288c) GN=PWP1 PE=1 SV=1	-0.742834	0.214808
P36169	YKR100C	SKG1	Suppressor of lethality of KEX2 GAS1 double null mutant protein 1 OS=Saccharomyces cerevisiae (strain ATCC 204508 / S288c) GN=SKG1 PE=1 SV=2	0.765872	0.215591
P36124	YKR029C	SET3	SET domain-containing protein 3 OS=Saccharomyces cerevisiae (strain ATCC 204508 / S288c) GN=SET3 PE=1 SV=1	0.785213	0.215643
P40036	YER054C	GIP2	GLC7-interacting protein 2 OS=Saccharomyces cerevisiae (strain ATCC 204508 / S288c) GN=GIP2 PE=1 SV=1	0.885183	0.215665
Q06146	YLR257W	YLR257W	Uncharacterized protein YLR257W OS=Saccharomyces cerevisiae (strain ATCC 204508 / S288c) GN=YLR257W PE=1 SV=1	0.985682	0.215911
P00560	YCR012W	PGK1	Phosphoglycerate kinase OS=Saccharomyces cerevisiae (strain ATCC 204508 / S288c) GN=PGK1 PE=1 SV=2	0.696648	0.21619
Q12480	YPR004C	AIM45	Probable electron transfer flavoprotein subunit alpha, mitochondrial OS=Saccharomyces cerevisiae (strain ATCC 204508 / S288c) GN=AIM45 PE=1 SV=1	-0.795693	0.216449
P04802	YLL018C	DPS1	Aspartate--tRNA ligase, cytoplasmic OS=Saccharomyces cerevisiae (strain ATCC 204508 / S288c) GN=DPS1 PE=1 SV=3	-0.892717	0.21679
Q12189	YOR095C	RKI1	Ribose-5-phosphate isomerase OS=Saccharomyces cerevisiae (strain ATCC 204508 / S288c) GN=RKI1 PE=1 SV=1	-0.762951	0.217098
P48582	YPL084W	BRO1	Vacuolar-sorting protein BRO1 OS=Saccharomyces cerevisiae (strain ATCC 204508 / S288c) GN=BRO1 PE=1 SV=2	0.721583	0.217692
P49775	YDR305C	HNT2	Bis(5'-adenosyl)-triphosphatase OS=Saccharomyces cerevisiae (strain ATCC 204508 / S288c) GN=HNT2 PE=1 SV=2	-0.838425	0.217945
Q08562	YOR191W	ULS1	ATP-dependent helicase ULS1 OS=Saccharomyces cerevisiae (strain ATCC 204508 / S288c) GN=ULS1 PE=1 SV=1	0.763716	0.218045
P38858	YHR163W	SOL3	6-phosphogluconolactonase 3 OS=Saccharomyces cerevisiae (strain ATCC 204508 / S288c) GN=SOL3 PE=1 SV=2	-1.06422	0.218084
P30657	YFR050C	PRE4	Proteasome subunit beta type-7 OS=Saccharomyces cerevisiae (strain ATCC 204508 / S288c) GN=PRE4 PE=1 SV=1	-0.840572	0.218297
P33317	YBR252W	DUT1	Deoxyuridine 5'-triphosphate nucleotidohydrolase OS=Saccharomyces cerevisiae (strain ATCC 204508 / S288c) GN=DUT1 PE=1 SV=2	-0.825468	0.218879
P38817	YHR108W	GGA2	ADP-ribosylation factor-binding protein GGA2 OS=Saccharomyces cerevisiae (strain ATCC 204508 / S288c) GN=GGA2 PE=1 SV=1	0.76948	0.219844
P53836	YNL278W	CAF120	CCR4-NOT transcriptional complex subunit CAF120 OS=Saccharomyces cerevisiae (strain ATCC 204508 / S288c) GN=CAF120 PE=1 SV=1	0.888646	0.220588
P48837	YGR119C	NUP57	Nucleoporin NUP57 OS=Saccharomyces cerevisiae (strain ATCC 204508 / S288c) GN=NUP57 PE=1 SV=1	0.746898	0.2206
P29496	YLR274W	MCM5	Minichromosome maintenance protein 5 OS=Saccharomyces cerevisiae (strain ATCC 204508 / S288c) GN=MCM5 PE=1 SV=1	-0.801048	0.221107
P34758	YOR329C	SCD5	Protein SCD5 OS=Saccharomyces cerevisiae (strain ATCC 204508 / S288c) GN=SCD5 PE=1 SV=1	0.779846	0.221239
P40024	YER036C	ARB1	ABC transporter ATP-binding protein ARB1 OS=Saccharomyces cerevisiae (strain ATCC 204508 / S288c) GN=ARB1 PE=1 SV=1	-0.691228	0.221633
P38075	YBR035C	PDX3	Pyridoxamine 5'-phosphate oxidase OS=Saccharomyces cerevisiae (strain ATCC 204508 / S288c) GN=PDX3 PE=1 SV=1	-0.770663	0.222013
Q12122	YDL131W	LYS21	Homocitrate synthase, mitochondrial OS=Saccharomyces cerevisiae (strain ATCC 204508 / S288c) GN=LYS21 PE=1 SV=1	-0.725514	0.222594
P53890	YNL166C	BNI5	Bud neck protein 5 OS=Saccharomyces cerevisiae (strain ATCC 204508 / S288c) GN=BNI5 PE=1 SV=1	0.740049	0.222794
Q99312	YOR155C	ISN1	IMP-specific 5'-nucleotidase 1 OS=Saccharomyces cerevisiae (strain ATCC 204508 / S288c) GN=ISN1 PE=1 SV=1	-0.891174	0.222842
Q03780	YDR239C	YDR239C	Uncharacterized protein YDR239C OS=Saccharomyces cerevisiae (strain ATCC 204508 / S288c) GN=YDR239C PE=1 SV=1	0.81486	0.222885
P39113	YMR280C	CAT8	Regulatory protein CAT8 OS=Saccharomyces cerevisiae (strain ATCC 204508 / S288c) GN=CAT8 PE=1 SV=2	0.760059	0.223251
P29029	YLR286C	CTS1	Endochitinase OS=Saccharomyces cerevisiae (strain ATCC 204508 / S288c) GN=CTS1 PE=1 SV=2	-0.875969	0.223327
Q02873	YPL107W	YPL107W	UPF0651 protein YPL107W, mitochondrial OS=Saccharomyces cerevisiae (strain ATCC 204508 / S288c) GN=YPL107W PE=1 SV=1	0.81464	0.223342
P15705	YOR027W	STI1	Heat shock protein STI1 OS=Saccharomyces cerevisiae (strain ATCC 204508 / S288c) GN=STI1 PE=1 SV=1	0.834695	0.223473
Q12154	YDL100C	GET3	ATPase GET3 OS=Saccharomyces cerevisiae (strain ATCC 204508 / S288c) GN=GET3 PE=1 SV=1	-0.808984	0.223716
Q07551	YDL124W	YDL124W	NADPH-dependent alpha-keto amide reductase OS=Saccharomyces cerevisiae (strain ATCC 204508 / S288c) GN=YDL124W PE=1 SV=1	-1.25543	0.224787
Q07897	YLR003C	CMS1	Protein CMS1 OS=Saccharomyces cerevisiae (strain ATCC 204508 / S288c) GN=CMS1 PE=1 SV=1	0.751937	0.224897
P14908	YMR228W	MTF1	Mitochondrial transcription factor 1 OS=Saccharomyces cerevisiae (strain ATCC 204508 / S288c) GN=MTF1 PE=1 SV=4	0.702983	0.225801
P47169	YJR137C	MET5	Sulfite reductase [NADPH] subunit beta OS=Saccharomyces cerevisiae (strain ATCC 204508 / S288c) GN=MET5 PE=1 SV=1	-0.914941	0.22636
P38197	YBL036C	YBL036C	UPF0001 protein YBL036C OS=Saccharomyces cerevisiae (strain ATCC 204508 / S288c) GN=YBL036C PE=1 SV=1	-0.851424	0.226572
P42846	YNL308C	KRI1	Protein KRI1 OS=Saccharomyces cerevisiae (strain ATCC 204508 / S288c) GN=KRI1 PE=1 SV=1	0.797197	0.226918
Q02204	YKR006C	MRPL13	54S ribosomal protein L13, mitochondrial OS=Saccharomyces cerevisiae (strain ATCC 204508 / S288c) GN=MRPL13 PE=1 SV=2	0.812645	0.227297
Q02796	YPL055C	LGE1	Transcriptional regulatory protein LGE1 OS=Saccharomyces cerevisiae (strain ATCC 204508 / S288c) GN=LGE1 PE=1 SV=1	0.792136	0.228319
P23301	YEL034W	HYP2	Eukaryotic translation initiation factor 5A-1 OS=Saccharomyces cerevisiae (strain ATCC 204508 / S288c) GN=HYP2 PE=1 SV=3	0.672243	0.228534
Q04195	YDR409W	SIZ1	E3 SUMO-protein ligase SIZ1 OS=Saccharomyces cerevisiae (strain ATCC 204508 / S288c) GN=SIZ1 PE=1 SV=1	0.757606	0.229071
P00924	YGR254W	ENO1	Enolase 1 OS=Saccharomyces cerevisiae (strain ATCC 204508 / S288c) GN=ENO1 PE=1 SV=3	0.691016	0.229385
P39109	YDR135C	YCF1	Metal resistance protein YCF1 OS=Saccharomyces cerevisiae (strain ATCC 204508 / S288c) GN=YCF1 PE=1 SV=2	-0.834763	0.22945
P07253	YBR120C	CBP6	Cytochrome B pre-mRNA-processing protein 6 OS=Saccharomyces cerevisiae (strain ATCC 204508 / S288c) GN=CBP6 PE=1 SV=1	0.79074	0.229492
P47165	YJR133W	XPT1	Xanthine phosphoribosyltransferase 1 OS=Saccharomyces cerevisiae (strain ATCC 204508 / S288c) GN=XPT1 PE=1 SV=1	-0.814483	0.229894
P38788	YHR064C	SSZ1	Ribosome-associated complex subunit SSZ1 OS=Saccharomyces cerevisiae (strain ATCC 204508 / S288c) GN=SSZ1 PE=1 SV=2	-0.715442	0.230162
P27929	YNL137C	NAM9	37S ribosomal protein NAM9, mitochondrial OS=Saccharomyces cerevisiae (strain ATCC 204508 / S288c) GN=NAM9 PE=1 SV=2	0.705989	0.230448
P38755	YHR001W	OSH7	Oxysterol-binding protein homolog 7 OS=Saccharomyces cerevisiae (strain ATCC 204508 / S288c) GN=OSH7 PE=1 SV=1	-0.765855	0.230947
P53848	YNL256W	FOL1	Folic acid synthesis protein FOL1 OS=Saccharomyces cerevisiae (strain ATCC 204508 / S288c) GN=FOL1 PE=1 SV=2	-0.835374	0.231181
P25555	YCL011C	GBP2	Single-strand telomeric DNA-binding protein GBP2 OS=Saccharomyces cerevisiae (strain ATCC 204508 / S288c) GN=GBP2 PE=1 SV=1	-0.703336	0.231431
P32528	YBR208C	DUR1	Urea amidolyase OS=Saccharomyces cerevisiae (strain ATCC 204508 / S288c) GN=DUR1,2 PE=1 SV=2	-1.01661	0.232068
Q04119	YDR452W	PPN1	Endopolyphosphatase OS=Saccharomyces cerevisiae (strain ATCC 204508 / S288c) GN=PPN1 PE=1 SV=1	-0.692828	0.232209
P04803	YDR268W	MSW1	Tryptophan--tRNA ligase, mitochondrial OS=Saccharomyces cerevisiae (strain ATCC 204508 / S288c) GN=MSW1 PE=1 SV=2	0.764097	0.232364
P27466	YFR014C	CMK1	Calcium/calmodulin-dependent protein kinase I OS=Saccharomyces cerevisiae (strain ATCC 204508 / S288c) GN=CMK1 PE=1 SV=2	0.723013	0.232471
P32351	YIL154C	IMP2	Sugar utilization regulatory protein IMP2 OS=Saccharomyces cerevisiae (strain ATCC 204508 / S288c) GN=IMP2' PE=1 SV=2	-0.731507	0.23258
P36141	YKR049C	FMP46	Putative redox protein FMP46, mitochondrial OS=Saccharomyces cerevisiae (strain ATCC 204508 / S288c) GN=FMP46 PE=1 SV=1	0.733399	0.232709
P53913	YNL133C	FYV6	Protein FYV6 OS=Saccharomyces cerevisiae (strain ATCC 204508 / S288c) GN=FYV6 PE=1 SV=1	0.80378	0.233267
P40563	YIR003W	AIM21	Altered inheritance of mitochondria protein 21 OS=Saccharomyces cerevisiae (strain ATCC 204508 / S288c) GN=AIM21 PE=1 SV=1	0.973096	0.233487
P39731	YAL034W-A	MTW1	Kinetochore-associated protein MTW1 OS=Saccharomyces cerevisiae (strain ATCC 204508 / S288c) GN=MTW1 PE=1 SV=2	0.810363	0.234133
P40212|Q12690	YMR142C	RPL13B|RPL13A	60S ribosomal protein L13-B OS=Saccharomyces cerevisiae (strain ATCC 204508 / S288c) GN=RPL13B PE=1 SV=1|60S ribosomal protein L13-A OS=Saccharomyces cerevisiae (strain ATCC 204508 / S288c) GN=RPL13A PE=1 SV=1	-0.792	0.234941
P40040	YER063W	THO1	Protein THO1 OS=Saccharomyces cerevisiae (strain ATCC 204508 / S288c) GN=THO1 PE=1 SV=1	0.911222	0.234942
P15019	YLR354C	TAL1	Transaldolase OS=Saccharomyces cerevisiae (strain ATCC 204508 / S288c) GN=TAL1 PE=1 SV=4	-0.698135	0.236199
P38302	YBR188C	NTC20	Pre-mRNA-splicing factor NTC20 OS=Saccharomyces cerevisiae (strain ATCC 204508 / S288c) GN=NTC20 PE=1 SV=1	0.779813	0.236499
P18759	YBR080C	SEC18	Vesicular-fusion protein SEC18 OS=Saccharomyces cerevisiae (strain ATCC 204508 / S288c) GN=SEC18 PE=1 SV=2	-0.686764	0.236641
Q08650	YOR245C	DGA1	Diacylglycerol O-acyltransferase 1 OS=Saccharomyces cerevisiae (strain ATCC 204508 / S288c) GN=DGA1 PE=1 SV=1	-0.826407	0.236651
Q08960	YPL207W	TYW1	S-adenosyl-L-methionine-dependent tRNA 4-demethylwyosine synthase OS=Saccharomyces cerevisiae (strain ATCC 204508 / S288c) GN=TYW1 PE=1 SV=1	-0.717832	0.236698
P06774	YGL237C	HAP2	Transcriptional activator HAP2 OS=Saccharomyces cerevisiae (strain ATCC 204508 / S288c) GN=HAP2 PE=1 SV=1	0.820034	0.23673
Q02648	YPL030W	TRM44	tRNA (uracil-O(2)-)-methyltransferase OS=Saccharomyces cerevisiae (strain ATCC 204508 / S288c) GN=TRM44 PE=1 SV=1	-0.738487	0.236873
Q12427	YDR169C	STB3	Protein STB3 OS=Saccharomyces cerevisiae (strain ATCC 204508 / S288c) GN=STB3 PE=1 SV=1	0.807684	0.236894
Q99383	YOL123W	HRP1	Nuclear polyadenylated RNA-binding protein 4 OS=Saccharomyces cerevisiae (strain ATCC 204508 / S288c) GN=HRP1 PE=1 SV=1	0.811407	0.237096
P42943	YJL111W	CCT7	T-complex protein 1 subunit eta OS=Saccharomyces cerevisiae (strain ATCC 204508 / S288c) GN=CCT7 PE=1 SV=1	0.706956	0.237251
P42839	YNL321W	VNX1	Low affinity vacuolar monovalent cation/H(+) antiporter OS=Saccharomyces cerevisiae (strain ATCC 204508 / S288c) GN=VNX1 PE=1 SV=1	0.783845	0.237686
P36008	YKL081W	TEF4	Elongation factor 1-gamma 2 OS=Saccharomyces cerevisiae (strain ATCC 204508 / S288c) GN=TEF4 PE=1 SV=1	-0.768315	0.237859
P32602	YBL050W	SEC17	Alpha-soluble NSF attachment protein OS=Saccharomyces cerevisiae (strain ATCC 204508 / S288c) GN=SEC17 PE=1 SV=4	0.710131	0.23789
P38336	YBR257W	POP4	RNases MRP/P 32.9 kDa subunit OS=Saccharomyces cerevisiae (strain ATCC 204508 / S288c) GN=POP4 PE=1 SV=1	-0.677676	0.237947
P0CX31|P0CX32	YER074W	RPS24A|RPS24B	40S ribosomal protein S24-A OS=Saccharomyces cerevisiae (strain ATCC 204508 / S288c) GN=RPS24A PE=1 SV=1|40S ribosomal protein S24-B OS=Saccharomyces cerevisiae (strain ATCC 204508 / S288c) GN=RPS24B PE=1 SV=1	-0.795707	0.238364
Q04053	YDR425W	SNX41	Sorting nexin-41 OS=Saccharomyces cerevisiae (strain ATCC 204508 / S288c) GN=SNX41 PE=1 SV=1	0.817595	0.238384
O43137	YBR085C-A	YBR085C	Uncharacterized protein YBR085C-A OS=Saccharomyces cerevisiae (strain ATCC 204508 / S288c) GN=YBR085C-A PE=1 SV=1	-0.902588	0.238496
Q03818	YMR159C	ATG16	Autophagy protein 16 OS=Saccharomyces cerevisiae (strain ATCC 204508 / S288c) GN=ATG16 PE=1 SV=1	0.721893	0.238965
Q04500	YML093W	UTP14	U3 small nucleolar RNA-associated protein 14 OS=Saccharomyces cerevisiae (strain ATCC 204508 / S288c) GN=UTP14 PE=1 SV=1	0.797905	0.239375
Q12476	YDL175C	AIR2	Protein AIR2 OS=Saccharomyces cerevisiae (strain ATCC 204508 / S288c) GN=AIR2 PE=1 SV=1	0.73235	0.23944
P39990	YEL026W	SNU13	13 kDa ribonucleoprotein-associated protein OS=Saccharomyces cerevisiae (strain ATCC 204508 / S288c) GN=SNU13 PE=1 SV=1	-1.09706	0.239616
P53847	YNL258C	DSL1	Protein transport protein DSL1 OS=Saccharomyces cerevisiae (strain ATCC 204508 / S288c) GN=DSL1 PE=1 SV=1	0.659317	0.239943
P32074	YNL287W	SEC21	Coatomer subunit gamma OS=Saccharomyces cerevisiae (strain ATCC 204508 / S288c) GN=SEC21 PE=1 SV=2	0.770126	0.240722
P47017	YJL124C	LSM1	Sm-like protein LSm1 OS=Saccharomyces cerevisiae (strain ATCC 204508 / S288c) GN=LSM1 PE=1 SV=1	-0.755719	0.240972
P36112	YKR016W	MIC60	MICOS complex subunit MIC60 OS=Saccharomyces cerevisiae (strain ATCC 204508 / S288c) GN=MIC60 PE=1 SV=1	0.754748	0.241934
P53044	YGR048W	UFD1	Ubiquitin fusion degradation protein 1 OS=Saccharomyces cerevisiae (strain ATCC 204508 / S288c) GN=UFD1 PE=1 SV=1	0.719468	0.242287
P04076	YHR018C	ARG4	Argininosuccinate lyase OS=Saccharomyces cerevisiae (strain ATCC 204508 / S288c) GN=ARG4 PE=1 SV=2	-0.964917	0.242725
P53734	YNR038W	DBP6	ATP-dependent RNA helicase DBP6 OS=Saccharomyces cerevisiae (strain ATCC 204508 / S288c) GN=DBP6 PE=1 SV=1	0.772156	0.242927
Q02724	YPL020C	ULP1	Ubiquitin-like-specific protease 1 OS=Saccharomyces cerevisiae (strain ATCC 204508 / S288c) GN=ULP1 PE=1 SV=1	0.77506	0.243352
Q02969	YPL112C	PEX25	Peroxisomal membrane protein PEX25 OS=Saccharomyces cerevisiae (strain ATCC 204508 / S288c) GN=PEX25 PE=1 SV=1	-0.875737	0.243521
P53301	YGR189C	CRH1	Probable glycosidase CRH1 OS=Saccharomyces cerevisiae (strain ATCC 204508 / S288c) GN=CRH1 PE=1 SV=1	0.733225	0.243621
P53298	YGR179C	OKP1	Central kinetochore subunit OKP1 OS=Saccharomyces cerevisiae (strain ATCC 204508 / S288c) GN=OKP1 PE=1 SV=1	0.745857	0.243945
P51601	YGR267C	FOL2	GTP cyclohydrolase 1 OS=Saccharomyces cerevisiae (strain ATCC 204508 / S288c) GN=FOL2 PE=1 SV=1	0.696578	0.244695
P41921	YPL091W	GLR1	Glutathione reductase OS=Saccharomyces cerevisiae (strain ATCC 204508 / S288c) GN=GLR1 PE=1 SV=2	-0.930284	0.244734
Q06631	YDR299W	BFR2	Protein BFR2 OS=Saccharomyces cerevisiae (strain ATCC 204508 / S288c) GN=BFR2 PE=1 SV=1	0.720359	0.244933
P16140	YBR127C	VMA2	V-type proton ATPase subunit B OS=Saccharomyces cerevisiae (strain ATCC 204508 / S288c) GN=VMA2 PE=1 SV=2	-0.858037	0.24603
P20448	YJL033W	HCA4	ATP-dependent RNA helicase HCA4 OS=Saccharomyces cerevisiae (strain ATCC 204508 / S288c) GN=HCA4 PE=1 SV=2	0.717267	0.246185
P47104	YJR033C	RAV1	Regulator of V-ATPase in vacuolar membrane protein 1 OS=Saccharomyces cerevisiae (strain ATCC 204508 / S288c) GN=RAV1 PE=1 SV=1	-0.790565	0.246268
P40498	YIL091C	UTP25	U3 small nucleolar RNA-associated protein 25 OS=Saccharomyces cerevisiae (strain ATCC 204508 / S288c) GN=UTP25 PE=1 SV=1	-0.692782	0.246855
P09457	YDR298C	ATP5	ATP synthase subunit 5, mitochondrial OS=Saccharomyces cerevisiae (strain ATCC 204508 / S288c) GN=ATP5 PE=1 SV=1	0.698251	0.246859
P53083	YGL219C	MDM34	Mitochondrial distribution and morphology protein 34 OS=Saccharomyces cerevisiae (strain ATCC 204508 / S288c) GN=MDM34 PE=1 SV=1	0.674042	0.246924
Q12344	YPL249C	GYP5	GTPase-activating protein GYP5 OS=Saccharomyces cerevisiae (strain ATCC 204508 / S288c) GN=GYP5 PE=1 SV=1	-0.718211	0.248498
P32801	YKL048C	ELM1	Serine/threonine-protein kinase ELM1 OS=Saccharomyces cerevisiae (strain ATCC 204508 / S288c) GN=ELM1 PE=1 SV=2	0.741444	0.248552
P40006	YEL001C	IRC22	Increased recombination centers protein 22 OS=Saccharomyces cerevisiae (strain ATCC 204508 / S288c) GN=IRC22 PE=1 SV=1	-0.999273	0.249384
P43124	YDL105W	NSE4	Non-structural maintenance of chromosome element 4 OS=Saccharomyces cerevisiae (strain ATCC 204508 / S288c) GN=NSE4 PE=1 SV=1	0.715531	0.249841
P32364	YKL079W	SMY1	Kinesin-related protein SMY1 OS=Saccharomyces cerevisiae (strain ATCC 204508 / S288c) GN=SMY1 PE=1 SV=1	-0.645631	0.249974
P53253	YGR089W	NNF2	Protein NNF2 OS=Saccharomyces cerevisiae (strain ATCC 204508 / S288c) GN=NNF2 PE=1 SV=1	0.710131	0.250157
P53691	YLR216C	CPR6	Peptidyl-prolyl cis-trans isomerase CPR6 OS=Saccharomyces cerevisiae (strain ATCC 204508 / S288c) GN=CPR6 PE=1 SV=1	0.712489	0.250212
Q12123	YOR173W	DCS2	Inactive diphosphatase DCS2 OS=Saccharomyces cerevisiae (strain ATCC 204508 / S288c) GN=DCS2 PE=1 SV=3	-0.749113	0.250283
P40005	YEL003W	GIM4	Prefoldin subunit 2 OS=Saccharomyces cerevisiae (strain ATCC 204508 / S288c) GN=GIM4 PE=1 SV=2	0.654383	0.250537
P38271	YBR129C	OPY1	Protein OPY1 OS=Saccharomyces cerevisiae (strain ATCC 204508 / S288c) GN=OPY1 PE=1 SV=1	-0.790981	0.250571
P38749	YHL009C	YAP3	AP-1-like transcription factor YAP3 OS=Saccharomyces cerevisiae (strain ATCC 204508 / S288c) GN=YAP3 PE=1 SV=1	0.90176	0.251163
P21524	YER070W	RNR1	Ribonucleoside-diphosphate reductase large chain 1 OS=Saccharomyces cerevisiae (strain ATCC 204508 / S288c) GN=RNR1 PE=1 SV=2	-0.693847	0.251363
P17695	YDR513W	GRX2	Glutaredoxin-2, mitochondrial OS=Saccharomyces cerevisiae (strain ATCC 204508 / S288c) GN=GRX2 PE=1 SV=3	0.748783	0.252906
Q08921	YPL180W	TCO89	Target of rapamycin complex 1 subunit TCO89 OS=Saccharomyces cerevisiae (strain ATCC 204508 / S288c) GN=TCO89 PE=1 SV=1	0.772643	0.253047
P28320	YKL095W	YJU2	Protein CWC16 OS=Saccharomyces cerevisiae (strain ATCC 204508 / S288c) GN=YJU2 PE=1 SV=1	0.800449	0.253166
P07866	YAL024C	LTE1	Guanine nucleotide exchange factor LTE1 OS=Saccharomyces cerevisiae (strain ATCC 204508 / S288c) GN=LTE1 PE=1 SV=2	0.75238	0.2533
P25694	YDL126C	CDC48	Cell division control protein 48 OS=Saccharomyces cerevisiae (strain ATCC 204508 / S288c) GN=CDC48 PE=1 SV=3	-0.724138	0.253927
P38262	YBR103W	SIF2	SIR4-interacting protein SIF2 OS=Saccharomyces cerevisiae (strain ATCC 204508 / S288c) GN=SIF2 PE=1 SV=2	-0.655461	0.254016
Q04373	YDR496C	PUF6	Pumilio homology domain family member 6 OS=Saccharomyces cerevisiae (strain ATCC 204508 / S288c) GN=PUF6 PE=1 SV=1	0.640883	0.254086
Q03558	YHR179W	OYE2	NADPH dehydrogenase 2 OS=Saccharomyces cerevisiae (strain ATCC 204508 / S288c) GN=OYE2 PE=1 SV=3	-0.729292	0.254517
P53313	YGR245C	SDA1	Protein SDA1 OS=Saccharomyces cerevisiae (strain ATCC 204508 / S288c) GN=SDA1 PE=1 SV=1	0.666839	0.254691
Q08229	YOL070C	NBA1	Protein NBA1 OS=Saccharomyces cerevisiae (strain ATCC 204508 / S288c) GN=NBA1 PE=1 SV=1	0.795481	0.255156
P40416	YMR301C	ATM1	Iron-sulfur clusters transporter ATM1, mitochondrial OS=Saccharomyces cerevisiae (strain ATCC 204508 / S288c) GN=ATM1 PE=1 SV=2	-0.724805	0.255543
P53120	YGL140C	YGL140C	Uncharacterized membrane protein YGL140C OS=Saccharomyces cerevisiae (strain ATCC 204508 / S288c) GN=YGL140C PE=1 SV=1	0.645518	0.256104
P39744	YOR206W	NOC2	Nucleolar complex protein 2 OS=Saccharomyces cerevisiae (strain ATCC 204508 / S288c) GN=NOC2 PE=1 SV=2	0.678674	0.256408
Q12514	YPR072W	NOT5	General negative regulator of transcription subunit 5 OS=Saccharomyces cerevisiae (strain ATCC 204508 / S288c) GN=NOT5 PE=1 SV=1	0.710017	0.256477
P53262	YGR106C	VOA1	V0 assembly protein 1 OS=Saccharomyces cerevisiae (strain ATCC 204508 / S288c) GN=VOA1 PE=1 SV=1	1.59103	0.256522
Q3E756	YBL029C-A	YBL029C	UPF0768 protein YBL029C-A OS=Saccharomyces cerevisiae (strain ATCC 204508 / S288c) GN=YBL029C-A PE=1 SV=1	0.75657	0.256741
P0CE41	YLR256W	HAP1	Heme-responsive zinc finger transcription factor HAP1 OS=Saccharomyces cerevisiae (strain ATCC 204508 / S288c) GN=HAP1 PE=1 SV=1	0.626901	0.257276
P47035	YJL076W	NET1	Nucleolar protein NET1 OS=Saccharomyces cerevisiae (strain ATCC 204508 / S288c) GN=NET1 PE=1 SV=1	0.888025	0.257572
P14742	YKL104C	GFA1	Glutamine--fructose-6-phosphate aminotransferase [isomerizing] OS=Saccharomyces cerevisiae (strain ATCC 204508 / S288c) GN=GFA1 PE=1 SV=4	-0.823142	0.257843
Q05050	YMR031C	EIS1	Eisosome protein 1 OS=Saccharomyces cerevisiae (strain ATCC 204508 / S288c) GN=EIS1 PE=1 SV=1	0.783662	0.258814
Q02100	YNL167C	SKO1	CRE-binding bZIP protein SKO1 OS=Saccharomyces cerevisiae (strain ATCC 204508 / S288c) GN=SKO1 PE=1 SV=1	0.755521	0.259289
P34216	YBL047C	EDE1	EH domain-containing and endocytosis protein 1 OS=Saccharomyces cerevisiae (strain ATCC 204508 / S288c) GN=EDE1 PE=1 SV=2	0.767007	0.260059
P17076	YHL033C	RPL8A	60S ribosomal protein L8-A OS=Saccharomyces cerevisiae (strain ATCC 204508 / S288c) GN=RPL8A PE=1 SV=4	-0.723379	0.260189
P31380	YAL019W	FUN30	ATP-dependent helicase FUN30 OS=Saccharomyces cerevisiae (strain ATCC 204508 / S288c) GN=FUN30 PE=1 SV=1	-0.639555	0.260566
P38966	YDR089W	YDR089W	Uncharacterized protein YDR089W OS=Saccharomyces cerevisiae (strain ATCC 204508 / S288c) GN=YDR089W PE=1 SV=2	-0.657982	0.261256
P32565	YIL075C	RPN2	26S proteasome regulatory subunit RPN2 OS=Saccharomyces cerevisiae (strain ATCC 204508 / S288c) GN=RPN2 PE=1 SV=4	-0.635971	0.26136
P12709	YBR196C	PGI1	Glucose-6-phosphate isomerase OS=Saccharomyces cerevisiae (strain ATCC 204508 / S288c) GN=PGI1 PE=1 SV=3	-0.711268	0.262082
Q12074	YPR069C	SPE3	Spermidine synthase OS=Saccharomyces cerevisiae (strain ATCC 204508 / S288c) GN=SPE3 PE=1 SV=1	-0.879431	0.262551
P02309	YBR009C	HHF1	Histone H4 OS=Saccharomyces cerevisiae (strain ATCC 204508 / S288c) GN=HHF1 PE=1 SV=2	0.721431	0.26256
Q00916	YIL061C	SNP1	U1 small nuclear ribonucleoprotein 70 kDa homolog OS=Saccharomyces cerevisiae (strain ATCC 204508 / S288c) GN=SNP1 PE=1 SV=1	-0.631962	0.262951
P22133	YOL126C	MDH2	Malate dehydrogenase, cytoplasmic OS=Saccharomyces cerevisiae (strain ATCC 204508 / S288c) GN=MDH2 PE=1 SV=2	-0.69403	0.263216
P47117	YJR065C	ARP3	Actin-related protein 3 OS=Saccharomyces cerevisiae (strain ATCC 204508 / S288c) GN=ARP3 PE=1 SV=1	-0.707262	0.263799
P40502	YIL087C	AIM19	Altered inheritance of mitochondria protein 19, mitochondrial OS=Saccharomyces cerevisiae (strain ATCC 204508 / S288c) GN=AIM19 PE=1 SV=1	-0.792529	0.263931
P23180	YHL021C	AIM17	Probable oxidoreductase AIM17 OS=Saccharomyces cerevisiae (strain ATCC 204508 / S288c) GN=AIM17 PE=1 SV=2	-0.666881	0.264695
P53264	YGR110W	CLD1	Cardiolipin-specific deacylase 1, mitochondrial OS=Saccharomyces cerevisiae (strain ATCC 204508 / S288c) GN=CLD1 PE=2 SV=1	0.641163	0.265131
P40471	YIL124W	AYR1	NADPH-dependent 1-acyldihydroxyacetone phosphate reductase OS=Saccharomyces cerevisiae (strain ATCC 204508 / S288c) GN=AYR1 PE=1 SV=1	-0.740416	0.265204
Q12234	YOR216C	RUD3	GRIP domain-containing protein RUD3 OS=Saccharomyces cerevisiae (strain ATCC 204508 / S288c) GN=RUD3 PE=1 SV=1	0.855519	0.266929
Q06344	YDR365C	ESF1	Pre-rRNA-processing protein ESF1 OS=Saccharomyces cerevisiae (strain ATCC 204508 / S288c) GN=ESF1 PE=1 SV=1	0.687955	0.267097
P22141	YER012W	PRE1	Proteasome subunit beta type-4 OS=Saccharomyces cerevisiae (strain ATCC 204508 / S288c) GN=PRE1 PE=1 SV=2	-0.970549	0.268576
P00360	YJL052W	TDH1	Glyceraldehyde-3-phosphate dehydrogenase 1 OS=Saccharomyces cerevisiae (strain ATCC 204508 / S288c) GN=TDH1 PE=1 SV=3	-1.00673	0.268808
P32939	YML001W	YPT7	GTP-binding protein YPT7 OS=Saccharomyces cerevisiae (strain ATCC 204508 / S288c) GN=YPT7 PE=1 SV=1	-0.842844	0.268922
P47127	YJR080C	AIM24	Altered inheritance of mitochondria protein 24, mitochondrial OS=Saccharomyces cerevisiae (strain ATCC 204508 / S288c) GN=AIM24 PE=1 SV=1	-0.654429	0.269669
P15108	YMR186W	HSC82	ATP-dependent molecular chaperone HSC82 OS=Saccharomyces cerevisiae (strain ATCC 204508 / S288c) GN=HSC82 PE=1 SV=4	-0.854195	0.270382
P28003	YAL034C	FUN19	SWIRM domain-containing protein FUN19 OS=Saccharomyces cerevisiae (strain ATCC 204508 / S288c) GN=FUN19 PE=1 SV=3	0.659284	0.27157
P39935	YGR162W	TIF4631	Eukaryotic initiation factor 4F subunit p150 OS=Saccharomyces cerevisiae (strain ATCC 204508 / S288c) GN=TIF4631 PE=1 SV=2	0.722694	0.2718
P36166	YKR090W	PXL1	Paxillin-like protein 1 OS=Saccharomyces cerevisiae (strain ATCC 204508 / S288c) GN=PXL1 PE=1 SV=3	0.69936	0.272044
P40825|P40825-2	YOR335C	ALA1	Alanine--tRNA ligase, mitochondrial OS=Saccharomyces cerevisiae (strain ATCC 204508 / S288c) GN=ALA1 PE=1 SV=3|Isoform Cytoplasmic of Alanine--tRNA ligase, mitochondrial OS=Saccharomyces cerevisiae (strain ATCC 204508 / S288c) GN=ALA1	-0.643446	0.272368
Q3E705	YGR271C-A	EFG1	rRNA-processing protein EFG1 OS=Saccharomyces cerevisiae (strain ATCC 204508 / S288c) GN=EFG1 PE=1 SV=2	0.796961	0.272468
P40467	YIL130W	ASG1	Activator of stress genes 1 OS=Saccharomyces cerevisiae (strain ATCC 204508 / S288c) GN=ASG1 PE=1 SV=1	-0.737611	0.273345
P07276	YGR258C	RAD2	DNA repair protein RAD2 OS=Saccharomyces cerevisiae (strain ATCC 204508 / S288c) GN=RAD2 PE=1 SV=2	0.687843	0.273613
Q03677	YMR009W	ADI1	1,2-dihydroxy-3-keto-5-methylthiopentene dioxygenase OS=Saccharomyces cerevisiae (strain ATCC 204508 / S288c) GN=ADI1 PE=1 SV=1	-0.734006	0.274218
Q04922	YDR219C	MFB1	Mitochondrial F-box protein MFB1 OS=Saccharomyces cerevisiae (strain ATCC 204508 / S288c) GN=MFB1 PE=1 SV=1	0.711491	0.274451
P11978	YDR227W	SIR4	Regulatory protein SIR4 OS=Saccharomyces cerevisiae (strain ATCC 204508 / S288c) GN=SIR4 PE=1 SV=1	0.695755	0.274484
P07884|P07884-2	YOR274W	MOD5	tRNA dimethylallyltransferase, mitochondrial OS=Saccharomyces cerevisiae (strain ATCC 204508 / S288c) GN=MOD5 PE=1 SV=2|Isoform II of tRNA dimethylallyltransferase, mitochondrial OS=Saccharomyces cerevisiae (strain ATCC 204508 / S288c) GN=MOD5	0.630892	0.276132
Q06132	YLR336C	SGD1	Suppressor of glycerol defect protein 1 OS=Saccharomyces cerevisiae (strain ATCC 204508 / S288c) GN=SGD1 PE=1 SV=1	0.766803	0.276591
Q05942	YLR221C	RSA3	Ribosome assembly protein 3 OS=Saccharomyces cerevisiae (strain ATCC 204508 / S288c) GN=RSA3 PE=1 SV=1	0.670077	0.277233
P38969	YOR266W	PNT1	Pentamidine resistance factor, mitochondrial OS=Saccharomyces cerevisiae (strain ATCC 204508 / S288c) GN=PNT1 PE=1 SV=2	0.644071	0.277259
P38716	YHR112C	YHR112C	Uncharacterized trans-sulfuration enzyme YHR112C OS=Saccharomyces cerevisiae (strain ATCC 204508 / S288c) GN=YHR112C PE=1 SV=1	-0.890255	0.277785
P53598	YOR142W	LSC1	Succinyl-CoA ligase [ADP-forming] subunit alpha, mitochondrial OS=Saccharomyces cerevisiae (strain ATCC 204508 / S288c) GN=LSC1 PE=1 SV=1	-0.782401	0.278046
P12688	YKL126W	YPK1	Serine/threonine-protein kinase YPK1 OS=Saccharomyces cerevisiae (strain ATCC 204508 / S288c) GN=YPK1 PE=1 SV=2	-0.62846	0.278333
Q06608	YPR172W	YPR172W	Pyridoxamine 5'-phosphate oxidase homolog OS=Saccharomyces cerevisiae (strain ATCC 204508 / S288c) GN=YPR172W PE=1 SV=1	-0.597664	0.278424
P39683	YOR209C	NPT1	Nicotinate phosphoribosyltransferase OS=Saccharomyces cerevisiae (strain ATCC 204508 / S288c) GN=NPT1 PE=1 SV=3	-0.829108	0.278485
P10356	YER152C	YER152C	Uncharacterized protein YER152C OS=Saccharomyces cerevisiae (strain ATCC 204508 / S288c) GN=YER152C PE=1 SV=2	-0.748256	0.278649
P47818	YLR220W	CCC1	Protein CCC1 OS=Saccharomyces cerevisiae (strain ATCC 204508 / S288c) GN=CCC1 PE=1 SV=1	-0.723427	0.278685
P46681	YDL178W	DLD2	D-lactate dehydrogenase [cytochrome] 2, mitochondrial OS=Saccharomyces cerevisiae (strain ATCC 204508 / S288c) GN=DLD2 PE=1 SV=1	-0.958611	0.278993
P53185	YGL036W	YGL036W	Uncharacterized protein YGL036W OS=Saccharomyces cerevisiae (strain ATCC 204508 / S288c) GN=YGL036W PE=1 SV=1	0.677876	0.279087
Q03655	YMR215W	GAS3	Probable 1,3-beta-glucanosyltransferase GAS3 OS=Saccharomyces cerevisiae (strain ATCC 204508 / S288c) GN=GAS3 PE=1 SV=1	0.720306	0.279169
P25043	YOR157C	PUP1	Proteasome subunit beta type-2 OS=Saccharomyces cerevisiae (strain ATCC 204508 / S288c) GN=PUP1 PE=1 SV=1	-0.707914	0.279366
P38695	YHR096C	HXT5	Probable glucose transporter HXT5 OS=Saccharomyces cerevisiae (strain ATCC 204508 / S288c) GN=HXT5 PE=1 SV=1	0.669292	0.27944
P38272	YBR130C	SHE3	SWI5-dependent HO expression protein 3 OS=Saccharomyces cerevisiae (strain ATCC 204508 / S288c) GN=SHE3 PE=1 SV=1	0.686367	0.279909
P06782	YDR477W	SNF1	Carbon catabolite-derepressing protein kinase OS=Saccharomyces cerevisiae (strain ATCC 204508 / S288c) GN=SNF1 PE=1 SV=1	-0.738772	0.280353
P25374	YCL017C	NFS1	Cysteine desulfurase, mitochondrial OS=Saccharomyces cerevisiae (strain ATCC 204508 / S288c) GN=NFS1 PE=1 SV=2	-0.770296	0.280986
P32558	YGL207W	SPT16	FACT complex subunit SPT16 OS=Saccharomyces cerevisiae (strain ATCC 204508 / S288c) GN=SPT16 PE=1 SV=1	-0.791566	0.281401
P52917	YPR173C	VPS4	Vacuolar protein sorting-associated protein 4 OS=Saccharomyces cerevisiae (strain ATCC 204508 / S288c) GN=VPS4 PE=1 SV=1	0.716622	0.281429
P34163	YKL140W	TGL1	Sterol esterase TGL1 OS=Saccharomyces cerevisiae (strain ATCC 204508 / S288c) GN=TGL1 PE=1 SV=1	-0.849282	0.281782
Q12153	YDR312W	SSF2	Ribosome biogenesis protein SSF2 OS=Saccharomyces cerevisiae (strain ATCC 204508 / S288c) GN=SSF2 PE=1 SV=1	0.650654	0.281921
P53009	YGL083W	SCY1	Protein kinase-like protein SCY1 OS=Saccharomyces cerevisiae (strain ATCC 204508 / S288c) GN=SCY1 PE=1 SV=1	0.632483	0.282436
P52923	YNR074C	AIF1	Apoptosis-inducing factor 1 OS=Saccharomyces cerevisiae (strain ATCC 204508 / S288c) GN=AIF1 PE=1 SV=1	-0.893264	0.282594
Q04472	YMR115W	MGR3	Mitochondrial inner membrane i-AAA protease supercomplex subunit MGR3 OS=Saccharomyces cerevisiae (strain ATCC 204508 / S288c) GN=MGR3 PE=1 SV=1	0.644238	0.283044
P00175	YML054C	CYB2	Cytochrome b2, mitochondrial OS=Saccharomyces cerevisiae (strain ATCC 204508 / S288c) GN=CYB2 PE=1 SV=1	0.620054	0.283608
P29478	YML105C	SEC65	Signal recognition particle subunit SEC65 OS=Saccharomyces cerevisiae (strain ATCC 204508 / S288c) GN=SEC65 PE=1 SV=1	0.757828	0.284646
P53326	YGR266W	YGR266W	Uncharacterized protein YGR266W OS=Saccharomyces cerevisiae (strain ATCC 204508 / S288c) GN=YGR266W PE=1 SV=1	1.21838	0.284734
P15202	YDR256C	CTA1	Peroxisomal catalase A OS=Saccharomyces cerevisiae (strain ATCC 204508 / S288c) GN=CTA1 PE=1 SV=1	0.668218	0.285108
P39979	YEL066W	HPA3	D-amino-acid N-acetyltransferase HPA3 OS=Saccharomyces cerevisiae (strain ATCC 204508 / S288c) GN=HPA3 PE=1 SV=2	-0.732758	0.285171
P15436	YDL102W	POL3	DNA polymerase delta catalytic subunit OS=Saccharomyces cerevisiae (strain ATCC 204508 / S288c) GN=POL3 PE=1 SV=4	-0.604636	0.28538
P53303	YGR211W	ZPR1	Zinc finger protein ZPR1 OS=Saccharomyces cerevisiae (strain ATCC 204508 / S288c) GN=ZPR1 PE=1 SV=1	0.663418	0.285596
P23638	YGR135W	PRE9	Proteasome subunit alpha type-3 OS=Saccharomyces cerevisiae (strain ATCC 204508 / S288c) GN=PRE9 PE=1 SV=1	-0.703055	0.286383
P40457	YIL149C	MLP2	Protein MLP2 OS=Saccharomyces cerevisiae (strain ATCC 204508 / S288c) GN=MLP2 PE=1 SV=1	0.645854	0.286627
P28778	YKL003C	MRP17	37S ribosomal protein MRP17, mitochondrial OS=Saccharomyces cerevisiae (strain ATCC 204508 / S288c) GN=MRP17 PE=1 SV=1	0.657446	0.286671
P53172	YGL056C	SDS23	Protein SDS23 OS=Saccharomyces cerevisiae (strain ATCC 204508 / S288c) GN=SDS23 PE=1 SV=2	0.632145	0.287226
Q03940	YDR190C	RVB1	RuvB-like protein 1 OS=Saccharomyces cerevisiae (strain ATCC 204508 / S288c) GN=RVB1 PE=1 SV=1	-0.626933	0.28745
Q12025	YDR056C	YDR056C	Uncharacterized protein YDR056C OS=Saccharomyces cerevisiae (strain ATCC 204508 / S288c) GN=YDR056C PE=1 SV=1	0.705509	0.287557
P37254	YNR033W	ABZ1	Aminodeoxychorismate synthase OS=Saccharomyces cerevisiae (strain ATCC 204508 / S288c) GN=ABZ1 PE=1 SV=4	-0.669157	0.28783
P15807	YBR213W	MET8	Siroheme biosynthesis protein MET8 OS=Saccharomyces cerevisiae (strain ATCC 204508 / S288c) GN=MET8 PE=1 SV=1	-0.785892	0.28784
P38326	YBR231C	SWC5	SWR1-complex protein 5 OS=Saccharomyces cerevisiae (strain ATCC 204508 / S288c) GN=SWC5 PE=1 SV=1	0.738594	0.287899
P53139	YGL108C	YGL108C	Uncharacterized protein YGL108C OS=Saccharomyces cerevisiae (strain ATCC 204508 / S288c) GN=YGL108C PE=1 SV=1	0.891496	0.28793
P06843	YER161C	SPT2	Protein SPT2 OS=Saccharomyces cerevisiae (strain ATCC 204508 / S288c) GN=SPT2 PE=1 SV=1	0.694402	0.288107
Q06505	YPR133C	SPN1	Transcription factor SPN1 OS=Saccharomyces cerevisiae (strain ATCC 204508 / S288c) GN=SPN1 PE=1 SV=1	0.663747	0.289067
Q03772	YDR163W	CWC15	Pre-mRNA-splicing factor CWC15 OS=Saccharomyces cerevisiae (strain ATCC 204508 / S288c) GN=CWC15 PE=1 SV=1	0.785718	0.289801
P39962	YER123W	YCK3	Casein kinase I homolog 3 OS=Saccharomyces cerevisiae (strain ATCC 204508 / S288c) GN=YCK3 PE=1 SV=2	-0.641776	0.289817
P14904	YKL103C	APE1	Vacuolar aminopeptidase 1 OS=Saccharomyces cerevisiae (strain ATCC 204508 / S288c) GN=APE1 PE=1 SV=2	-0.896464	0.290193
P47083	YJR002W	MPP10	U3 small nucleolar RNA-associated protein MPP10 OS=Saccharomyces cerevisiae (strain ATCC 204508 / S288c) GN=MPP10 PE=1 SV=1	0.662992	0.290836
P39986	YEL031W	SPF1	Manganese-transporting ATPase 1 OS=Saccharomyces cerevisiae (strain ATCC 204508 / S288c) GN=SPF1 PE=1 SV=1	-0.645547	0.291158
P36521	YDL202W	MRPL11	54S ribosomal protein L11, mitochondrial OS=Saccharomyces cerevisiae (strain ATCC 204508 / S288c) GN=MRPL11 PE=1 SV=2	0.799661	0.291494
P23369	YGR076C	MRPL25	54S ribosomal protein L25, mitochondrial OS=Saccharomyces cerevisiae (strain ATCC 204508 / S288c) GN=MRPL25 PE=1 SV=2	0.728711	0.291674
Q04636	YML069W	POB3	FACT complex subunit POB3 OS=Saccharomyces cerevisiae (strain ATCC 204508 / S288c) GN=POB3 PE=1 SV=1	-0.655444	0.291893
Q04599	YDR116C	MRPL1	54S ribosomal protein L1, mitochondrial OS=Saccharomyces cerevisiae (strain ATCC 204508 / S288c) GN=MRPL1 PE=1 SV=1	0.616473	0.292198
Q05518	YDR348C	PAL1	Protein PAL1 OS=Saccharomyces cerevisiae (strain ATCC 204508 / S288c) GN=PAL1 PE=1 SV=1	0.726125	0.294044
P32381	YDL029W	ARP2	Actin-related protein 2 OS=Saccharomyces cerevisiae (strain ATCC 204508 / S288c) GN=ARP2 PE=1 SV=1	-0.681042	0.294465
P34756	YFR019W	FAB1	1-phosphatidylinositol 3-phosphate 5-kinase FAB1 OS=Saccharomyces cerevisiae (strain ATCC 204508 / S288c) GN=FAB1 PE=1 SV=3	0.686703	0.294787
Q04947	YDR233C	RTN1	Reticulon-like protein 1 OS=Saccharomyces cerevisiae (strain ATCC 204508 / S288c) GN=RTN1 PE=1 SV=1	0.675993	0.295473
Q12363	YOR230W	WTM1	Transcriptional modulator WTM1 OS=Saccharomyces cerevisiae (strain ATCC 204508 / S288c) GN=WTM1 PE=1 SV=1	-0.714556	0.295541
P38112	YBR142W	MAK5	ATP-dependent RNA helicase MAK5 OS=Saccharomyces cerevisiae (strain ATCC 204508 / S288c) GN=MAK5 PE=1 SV=1	0.64016	0.295773
Q05016	YMR226C	YMR226C	NADP-dependent 3-hydroxy acid dehydrogenase OS=Saccharomyces cerevisiae (strain ATCC 204508 / S288c) GN=YMR226C PE=1 SV=1	-0.799672	0.295815
P38153	YBR288C	APM3	AP-3 complex subunit mu OS=Saccharomyces cerevisiae (strain ATCC 204508 / S288c) GN=APM3 PE=1 SV=2	-0.655165	0.295881
P39523	YMR124W	YMR124W	Uncharacterized protein YMR124W OS=Saccharomyces cerevisiae (strain ATCC 204508 / S288c) GN=YMR124W PE=1 SV=2	0.782652	0.296664
P15790	YIL035C	CKA1	Casein kinase II subunit alpha OS=Saccharomyces cerevisiae (strain ATCC 204508 / S288c) GN=CKA1 PE=1 SV=1	-0.874344	0.296886
Q12019	YLR106C	MDN1	Midasin OS=Saccharomyces cerevisiae (strain ATCC 204508 / S288c) GN=MDN1 PE=1 SV=1	0.610212	0.297299
P34223	YBL058W	SHP1	UBX domain-containing protein 1 OS=Saccharomyces cerevisiae (strain ATCC 204508 / S288c) GN=SHP1 PE=1 SV=1	0.728975	0.29734
P33324	YKL091C	YKL091C	CRAL-TRIO domain-containing protein YKL091C OS=Saccharomyces cerevisiae (strain ATCC 204508 / S288c) GN=YKL091C PE=1 SV=2	0.869487	0.29749
P11747	YML098W	TAF13	Transcription initiation factor TFIID subunit 13 OS=Saccharomyces cerevisiae (strain ATCC 204508 / S288c) GN=TAF13 PE=1 SV=2	0.714161	0.297624
P28239	YMR267W	PPA2	Inorganic pyrophosphatase, mitochondrial OS=Saccharomyces cerevisiae (strain ATCC 204508 / S288c) GN=PPA2 PE=1 SV=1	-0.654968	0.297913
P32591	YJL176C	SWI3	SWI/SNF complex subunit SWI3 OS=Saccharomyces cerevisiae (strain ATCC 204508 / S288c) GN=SWI3 PE=1 SV=1	0.78778	0.298236
P38174	YBL091C	MAP2	Methionine aminopeptidase 2 OS=Saccharomyces cerevisiae (strain ATCC 204508 / S288c) GN=MAP2 PE=1 SV=4	-0.61661	0.298551
P04786	YOL006C	TOP1	DNA topoisomerase 1 OS=Saccharomyces cerevisiae (strain ATCC 204508 / S288c) GN=TOP1 PE=1 SV=2	0.614145	0.299216
P38635	YFR025C	HIS2	Histidinol-phosphatase OS=Saccharomyces cerevisiae (strain ATCC 204508 / S288c) GN=HIS2 PE=1 SV=2	0.710412	0.299235
P07991	YLR438W	CAR2	Ornithine aminotransferase OS=Saccharomyces cerevisiae (strain ATCC 204508 / S288c) GN=CAR2 PE=1 SV=2	-0.714303	0.299447
P37370	YLR337C	VRP1	Verprolin OS=Saccharomyces cerevisiae (strain ATCC 204508 / S288c) GN=VRP1 PE=1 SV=2	0.89006	0.299495
P39940	YER125W	RSP5	E3 ubiquitin-protein ligase RSP5 OS=Saccharomyces cerevisiae (strain ATCC 204508 / S288c) GN=RSP5 PE=1 SV=1	-0.592707	0.299528
P41895	YGR186W	TFG1	Transcription initiation factor IIF subunit alpha OS=Saccharomyces cerevisiae (strain ATCC 204508 / S288c) GN=TFG1 PE=1 SV=2	0.639343	0.300176
Q02775	YDR088C	SLU7	Pre-mRNA-splicing factor SLU7 OS=Saccharomyces cerevisiae (strain ATCC 204508 / S288c) GN=SLU7 PE=1 SV=1	0.688415	0.300217
P32317	YEL052W	AFG1	Protein AFG1 OS=Saccharomyces cerevisiae (strain ATCC 204508 / S288c) GN=AFG1 PE=1 SV=1	0.576438	0.300405
Q04177	YDR398W	UTP5	U3 small nucleolar RNA-associated protein 5 OS=Saccharomyces cerevisiae (strain ATCC 204508 / S288c) GN=UTP5 PE=1 SV=1	-0.601588	0.30122
P38822	YHR114W	BZZ1	Protein BZZ1 OS=Saccharomyces cerevisiae (strain ATCC 204508 / S288c) GN=BZZ1 PE=1 SV=1	0.722146	0.301841
P46958	YJL146W	IDS2	IME2-dependent-signaling protein OS=Saccharomyces cerevisiae (strain ATCC 204508 / S288c) GN=IDS2 PE=1 SV=1	0.617297	0.302002
P0CX45|P0CX46	YFR031C-A	RPL2A|RPL2B	60S ribosomal protein L2-A OS=Saccharomyces cerevisiae (strain ATCC 204508 / S288c) GN=RPL2A PE=1 SV=1|60S ribosomal protein L2-B OS=Saccharomyces cerevisiae (strain ATCC 204508 / S288c) GN=RPL2B PE=1 SV=1	-0.682959	0.303147
P15624	YLR060W	FRS1	Phenylalanine--tRNA ligase beta subunit OS=Saccharomyces cerevisiae (strain ATCC 204508 / S288c) GN=FRS1 PE=1 SV=3	-0.811873	0.303349
P40535	YIL036W	CST6	ATF/CREB activator 2 OS=Saccharomyces cerevisiae (strain ATCC 204508 / S288c) GN=CST6 PE=1 SV=1	0.649784	0.303573
P00127	YFR033C	QCR6	Cytochrome b-c1 complex subunit 6 OS=Saccharomyces cerevisiae (strain ATCC 204508 / S288c) GN=QCR6 PE=1 SV=2	0.694504	0.303855
P36006	YKL129C	MYO3	Myosin-3 OS=Saccharomyces cerevisiae (strain ATCC 204508 / S288c) GN=MYO3 PE=1 SV=4	-0.634228	0.303976
P10662	YDR347W	MRP1	37S ribosomal protein MRP1, mitochondrial OS=Saccharomyces cerevisiae (strain ATCC 204508 / S288c) GN=MRP1 PE=1 SV=2	-0.713295	0.304413
P49089	YPR145W	ASN1	Asparagine synthetase [glutamine-hydrolyzing] 1 OS=Saccharomyces cerevisiae (strain ATCC 204508 / S288c) GN=ASN1 PE=1 SV=2	-0.736633	0.304478
P38787	YHR063C	PAN5	2-dehydropantoate 2-reductase OS=Saccharomyces cerevisiae (strain ATCC 204508 / S288c) GN=PAN5 PE=1 SV=1	-0.636147	0.304995
P35179	YDR086C	SSS1	Protein transport protein SSS1 OS=Saccharomyces cerevisiae (strain ATCC 204508 / S288c) GN=SSS1 PE=1 SV=2	-0.819122	0.305635
Q03713	YML030W	RCF1	Respiratory supercomplex factor 1, mitochondrial OS=Saccharomyces cerevisiae (strain ATCC 204508 / S288c) GN=RCF1 PE=1 SV=1	-0.727942	0.30566
Q08687	YOR252W	TMA16	Translation machinery-associated protein 16 OS=Saccharomyces cerevisiae (strain ATCC 204508 / S288c) GN=TMA16 PE=1 SV=2	0.639218	0.305877
P33332	YER008C	SEC3	Exocyst complex component SEC3 OS=Saccharomyces cerevisiae (strain ATCC 204508 / S288c) GN=SEC3 PE=1 SV=1	0.694065	0.306551
P53903	YNL149C	PGA2	Processing of GAS1 and ALP protein 2 OS=Saccharomyces cerevisiae (strain ATCC 204508 / S288c) GN=PGA2 PE=1 SV=3	0.632754	0.306588
P36775	YBL022C	PIM1	Lon protease homolog, mitochondrial OS=Saccharomyces cerevisiae (strain ATCC 204508 / S288c) GN=PIM1 PE=1 SV=2	0.606934	0.306912
Q06151	YLR270W	DCS1	m7GpppX diphosphatase OS=Saccharomyces cerevisiae (strain ATCC 204508 / S288c) GN=DCS1 PE=1 SV=1	-0.851516	0.307078
Q12389	YDL031W	DBP10	ATP-dependent RNA helicase DBP10 OS=Saccharomyces cerevisiae (strain ATCC 204508 / S288c) GN=DBP10 PE=1 SV=2	0.60731	0.307191
Q04781	YMR247C	RKR1	E3 ubiquitin-protein ligase listerin OS=Saccharomyces cerevisiae (strain ATCC 204508 / S288c) GN=RKR1 PE=1 SV=1	-0.606468	0.307991
P32843	YMR302C	YME2	Mitochondrial escape protein 2 OS=Saccharomyces cerevisiae (strain ATCC 204508 / S288c) GN=YME2 PE=1 SV=1	0.607049	0.308803
P42223	YDR351W	SBE2	Protein SBE2 OS=Saccharomyces cerevisiae (strain ATCC 204508 / S288c) GN=SBE2 PE=1 SV=2	0.663179	0.30902
P53332	YGR277C	CAB4	Phosphopantetheine adenylyltransferase OS=Saccharomyces cerevisiae (strain ATCC 204508 / S288c) GN=CAB4 PE=1 SV=1	-0.699186	0.309081
P34162	YHR041C	SRB2	Mediator of RNA polymerase II transcription subunit 20 OS=Saccharomyces cerevisiae (strain ATCC 204508 / S288c) GN=SRB2 PE=1 SV=1	-0.659393	0.309148
P04161	YDR408C	ADE8	Phosphoribosylglycinamide formyltransferase OS=Saccharomyces cerevisiae (strain ATCC 204508 / S288c) GN=ADE8 PE=1 SV=1	-0.786956	0.309221
P47147	YJR110W	YMR1	Phosphoinositide 3-phosphatase OS=Saccharomyces cerevisiae (strain ATCC 204508 / S288c) GN=YMR1 PE=1 SV=1	-0.63063	0.3094
P53739	YNR047W	FPK1	Flippase kinase 1 OS=Saccharomyces cerevisiae (strain ATCC 204508 / S288c) GN=FPK1 PE=1 SV=1	0.679748	0.309793
P53104	YGL180W	ATG1	Serine/threonine-protein kinase ATG1 OS=Saccharomyces cerevisiae (strain ATCC 204508 / S288c) GN=ATG1 PE=1 SV=1	0.605984	0.309815
P25491	YNL064C	YDJ1	Mitochondrial protein import protein MAS5 OS=Saccharomyces cerevisiae (strain ATCC 204508 / S288c) GN=YDJ1 PE=1 SV=1	-0.649099	0.310459
P38116	YBR164C	ARL1	ADP-ribosylation factor-like protein 1 OS=Saccharomyces cerevisiae (strain ATCC 204508 / S288c) GN=ARL1 PE=1 SV=4	-0.888656	0.31097
P32387	YDR405W	MRP20	54S ribosomal protein L41, mitochondrial OS=Saccharomyces cerevisiae (strain ATCC 204508 / S288c) GN=MRP20 PE=1 SV=1	0.641671	0.310993
P37293	YGR147C	NAT2	N-terminal acetyltransferase 2 OS=Saccharomyces cerevisiae (strain ATCC 204508 / S288c) GN=NAT2 PE=1 SV=2	0.583882	0.311319
P45818	YGL171W	ROK1	ATP-dependent RNA helicase ROK1 OS=Saccharomyces cerevisiae (strain ATCC 204508 / S288c) GN=ROK1 PE=1 SV=1	0.610069	0.311813
Q02979	YPL110C	GDE1	Glycerophosphodiester phosphodiesterase GDE1 OS=Saccharomyces cerevisiae (strain ATCC 204508 / S288c) GN=GDE1 PE=1 SV=1	-0.588591	0.311888
P38854	YHR159W	TDA11	Topoisomerase I damage affected protein 11 OS=Saccharomyces cerevisiae (strain ATCC 204508 / S288c) GN=TDA11 PE=1 SV=1	0.659204	0.312135
P40312	YNL111C	CYB5	Cytochrome b5 OS=Saccharomyces cerevisiae (strain ATCC 204508 / S288c) GN=CYB5 PE=1 SV=2	-0.955255	0.312221
Q12443	YDL204W	RTN2	Reticulon-like protein 2 OS=Saccharomyces cerevisiae (strain ATCC 204508 / S288c) GN=RTN2 PE=1 SV=1	0.808297	0.312679
P38682	YER122C	GLO3	ADP-ribosylation factor GTPase-activating protein GLO3 OS=Saccharomyces cerevisiae (strain ATCC 204508 / S288c) GN=GLO3 PE=1 SV=1	-0.743758	0.312694
P53320	YGR257C	MTM1	Mitochondrial carrier protein MTM1 OS=Saccharomyces cerevisiae (strain ATCC 204508 / S288c) GN=MTM1 PE=1 SV=1	0.597575	0.312992
P53165	YGL066W	SGF73	SAGA-associated factor 73 OS=Saccharomyces cerevisiae (strain ATCC 204508 / S288c) GN=SGF73 PE=1 SV=1	0.782997	0.313205
P23724	YBL041W	PRE7	Proteasome subunit beta type-6 OS=Saccharomyces cerevisiae (strain ATCC 204508 / S288c) GN=PRE7 PE=1 SV=1	-0.630326	0.31323
P53885	YNL173C	MDG1	Signal transduction protein MDG1 OS=Saccharomyces cerevisiae (strain ATCC 204508 / S288c) GN=MDG1 PE=1 SV=1	0.764814	0.313572
P53260	YGR102C	GTF1	Glutamyl-tRNA(Gln) amidotransferase subunit F, mitochondrial OS=Saccharomyces cerevisiae (strain ATCC 204508 / S288c) GN=GTF1 PE=1 SV=1	0.665199	0.313851
P08417	YPL262W	FUM1	Fumarate hydratase, mitochondrial OS=Saccharomyces cerevisiae (strain ATCC 204508 / S288c) GN=FUM1 PE=1 SV=2	0.615511	0.31398
P33892	YGL195W	GCN1	eIF-2-alpha kinase activator GCN1 OS=Saccharomyces cerevisiae (strain ATCC 204508 / S288c) GN=GCN1 PE=1 SV=1	0.600982	0.314394
Q06108	YPR115W	RGC1	Regulator of the glycerol channel 1 OS=Saccharomyces cerevisiae (strain ATCC 204508 / S288c) GN=RGC1 PE=1 SV=1	0.593184	0.314896
P39081	YDR228C	PCF11	Protein PCF11 OS=Saccharomyces cerevisiae (strain ATCC 204508 / S288c) GN=PCF11 PE=1 SV=2	0.650946	0.315985
P23503	YNL240C	NAR1	Cytosolic Fe-S cluster assembly factor NAR1 OS=Saccharomyces cerevisiae (strain ATCC 204508 / S288c) GN=NAR1 PE=1 SV=2	-0.666042	0.316552
Q03280	YDR457W	TOM1	E3 ubiquitin-protein ligase TOM1 OS=Saccharomyces cerevisiae (strain ATCC 204508 / S288c) GN=TOM1 PE=1 SV=1	0.559402	0.316789
P53295	YGR173W	RBG2	Ribosome-interacting GTPase 2 OS=Saccharomyces cerevisiae (strain ATCC 204508 / S288c) GN=RBG2 PE=1 SV=1	-0.739372	0.317067
P40079	YER127W	LCP5	U3 small nucleolar ribonucleoprotein protein LCP5 OS=Saccharomyces cerevisiae (strain ATCC 204508 / S288c) GN=LCP5 PE=1 SV=1	0.684697	0.317509
P0CX37|P0CX38	YPL090C	RPS6A|RPS6B	40S ribosomal protein S6-A OS=Saccharomyces cerevisiae (strain ATCC 204508 / S288c) GN=RPS6A PE=1 SV=1|40S ribosomal protein S6-B OS=Saccharomyces cerevisiae (strain ATCC 204508 / S288c) GN=RPS6B PE=1 SV=1	-0.636016	0.317619
P40489	YIL101C	XBP1	Transcriptional repressor XBP1 OS=Saccharomyces cerevisiae (strain ATCC 204508 / S288c) GN=XBP1 PE=1 SV=1	-0.632141	0.31765
Q12020	YLR082C	SRL2	Protein SRL2 OS=Saccharomyces cerevisiae (strain ATCC 204508 / S288c) GN=SRL2 PE=1 SV=1	0.584035	0.317912
P27796	YIL160C	POT1	3-ketoacyl-CoA thiolase, peroxisomal OS=Saccharomyces cerevisiae (strain ATCC 204508 / S288c) GN=POT1 PE=1 SV=1	0.653375	0.318001
P26637	YPL160W	CDC60	Leucine--tRNA ligase, cytoplasmic OS=Saccharomyces cerevisiae (strain ATCC 204508 / S288c) GN=CDC60 PE=1 SV=1	-0.565287	0.318042
P16862	YMR205C	PFK2	ATP-dependent 6-phosphofructokinase subunit beta OS=Saccharomyces cerevisiae (strain ATCC 204508 / S288c) GN=PFK2 PE=1 SV=4	-0.683117	0.318143
P25586	YCL059C	KRR1	KRR1 small subunit processome component OS=Saccharomyces cerevisiae (strain ATCC 204508 / S288c) GN=KRR1 PE=1 SV=1	0.56784	0.318825
Q07623	YDL213C	NOP6	Nucleolar protein 6 OS=Saccharomyces cerevisiae (strain ATCC 204508 / S288c) GN=NOP6 PE=1 SV=1	0.731604	0.319782
P53968	YNL027W	CRZ1	Transcriptional regulator CRZ1 OS=Saccharomyces cerevisiae (strain ATCC 204508 / S288c) GN=CRZ1 PE=1 SV=1	0.598648	0.321456
P46959	YJL125C	GCD14	tRNA (adenine(58)-N(1))-methyltransferase catalytic subunit TRM61 OS=Saccharomyces cerevisiae (strain ATCC 204508 / S288c) GN=GCD14 PE=1 SV=1	-0.721653	0.322503
P40094	YER157W	COG3	Conserved oligomeric Golgi complex subunit 3 OS=Saccharomyces cerevisiae (strain ATCC 204508 / S288c) GN=COG3 PE=1 SV=1	0.597211	0.322909
P17442	YGR233C	PHO81	Phosphate system positive regulatory protein PHO81 OS=Saccharomyces cerevisiae (strain ATCC 204508 / S288c) GN=PHO81 PE=1 SV=2	0.606284	0.323009
P25357	YCR033W	SNT1	Probable DNA-binding protein SNT1 OS=Saccharomyces cerevisiae (strain ATCC 204508 / S288c) GN=SNT1 PE=1 SV=2	0.631564	0.323121
P43587	YFR003C	YPI1	Type 1 phosphatases regulator YPI1 OS=Saccharomyces cerevisiae (strain ATCC 204508 / S288c) GN=YPI1 PE=1 SV=1	0.698055	0.323226
Q08647	YOR243C	PUS7	Multisubstrate pseudouridine synthase 7 OS=Saccharomyces cerevisiae (strain ATCC 204508 / S288c) GN=PUS7 PE=1 SV=1	-0.614864	0.323471
P34250	YKL105C	SEG2	Eisosome protein SEG2 OS=Saccharomyces cerevisiae (strain ATCC 204508 / S288c) GN=SEG2 PE=1 SV=1	-0.634406	0.323825
P32832	YMR091C	NPL6	Chromatin structure-remodeling complex subunit RSC7 OS=Saccharomyces cerevisiae (strain ATCC 204508 / S288c) GN=NPL6 PE=1 SV=1	0.560403	0.324231
P37262	YCR073W-A	SOL2	6-phosphogluconolactonase-like protein 2 OS=Saccharomyces cerevisiae (strain ATCC 204508 / S288c) GN=SOL2 PE=1 SV=2	-0.798994	0.324716
P02557	YFL037W	TUB2	Tubulin beta chain OS=Saccharomyces cerevisiae (strain ATCC 204508 / S288c) GN=TUB2 PE=1 SV=2	0.543971	0.324775
P11792	YHR205W	SCH9	Serine/threonine-protein kinase SCH9 OS=Saccharomyces cerevisiae (strain ATCC 204508 / S288c) GN=SCH9 PE=1 SV=3	-0.673775	0.326178
Q92317	YDR397C	NCB2	Negative cofactor 2 complex subunit beta OS=Saccharomyces cerevisiae (strain ATCC 204508 / S288c) GN=NCB2 PE=1 SV=1	0.734117	0.327533
P32864	YOR370C	MRS6	Rab proteins geranylgeranyltransferase component A OS=Saccharomyces cerevisiae (strain ATCC 204508 / S288c) GN=MRS6 PE=1 SV=2	-0.599868	0.327905
P40494	YIL095W	PRK1	Actin-regulating kinase PRK1 OS=Saccharomyces cerevisiae (strain ATCC 204508 / S288c) GN=PRK1 PE=1 SV=1	0.615187	0.328137
P22203	YOR332W	VMA4	V-type proton ATPase subunit E OS=Saccharomyces cerevisiae (strain ATCC 204508 / S288c) GN=VMA4 PE=1 SV=4	0.611279	0.328452
P47176	YJR148W	BAT2	Branched-chain-amino-acid aminotransferase, cytosolic OS=Saccharomyces cerevisiae (strain ATCC 204508 / S288c) GN=BAT2 PE=1 SV=1	-0.842556	0.328572
Q00816	YDR028C	REG1	Resistance to glucose repression protein 1 OS=Saccharomyces cerevisiae (strain ATCC 204508 / S288c) GN=REG1 PE=1 SV=1	0.695597	0.32882
Q12233	YPR020W	ATP20	ATP synthase subunit g, mitochondrial OS=Saccharomyces cerevisiae (strain ATCC 204508 / S288c) GN=ATP20 PE=1 SV=1	0.647608	0.329119
P34243	YKL017C	HCS1	DNA polymerase alpha-associated DNA helicase A OS=Saccharomyces cerevisiae (strain ATCC 204508 / S288c) GN=HCS1 PE=1 SV=1	-0.608293	0.329215
P32617	YEL044W	IES6	Chromatin-remodeling complex subunit IES6 OS=Saccharomyces cerevisiae (strain ATCC 204508 / S288c) GN=IES6 PE=1 SV=1	-0.666509	0.32938
Q06704	YLR309C	IMH1	Golgin IMH1 OS=Saccharomyces cerevisiae (strain ATCC 204508 / S288c) GN=IMH1 PE=1 SV=1	0.703991	0.329381
P43621	YFR051C	RET2	Coatomer subunit delta OS=Saccharomyces cerevisiae (strain ATCC 204508 / S288c) GN=RET2 PE=1 SV=3	-0.586273	0.329962
P37292	YBR263W	SHM1	Serine hydroxymethyltransferase, mitochondrial OS=Saccharomyces cerevisiae (strain ATCC 204508 / S288c) GN=SHM1 PE=1 SV=2	-0.550271	0.331734
P36126	YKR031C	SPO14	Phospholipase D1 OS=Saccharomyces cerevisiae (strain ATCC 204508 / S288c) GN=SPO14 PE=1 SV=3	0.55427	0.331945
P43598	YFR017C	IGD1	Inhibitor of glycogen debranching 1 OS=Saccharomyces cerevisiae (strain ATCC 204508 / S288c) GN=IGD1 PE=1 SV=1	0.643572	0.332202
P40070	YER112W	LSM4	U6 snRNA-associated Sm-like protein LSm4 OS=Saccharomyces cerevisiae (strain ATCC 204508 / S288c) GN=LSM4 PE=1 SV=1	0.625427	0.332219
Q12515	YDL173W	PAR32	Protein PAR32 OS=Saccharomyces cerevisiae (strain ATCC 204508 / S288c) GN=PAR32 PE=1 SV=1	0.667816	0.332612
P38244	YBR074W	PFF1	Vacuolar membrane protease OS=Saccharomyces cerevisiae (strain ATCC 204508 / S288c) GN=PFF1 PE=1 SV=3	-0.603082	0.332759
P17505	YKL085W	MDH1	Malate dehydrogenase, mitochondrial OS=Saccharomyces cerevisiae (strain ATCC 204508 / S288c) GN=MDH1 PE=1 SV=2	0.593549	0.333221
P25348	YCR003W	MRPL32	54S ribosomal protein L32, mitochondrial OS=Saccharomyces cerevisiae (strain ATCC 204508 / S288c) GN=MRPL32 PE=1 SV=1	0.56455	0.333229
Q12408	YDL046W	NPC2	Phosphatidylglycerol/phosphatidylinositol transfer protein OS=Saccharomyces cerevisiae (strain ATCC 204508 / S288c) GN=NPC2 PE=1 SV=1	-0.719027	0.333495
P50276	YGR055W	MUP1	High-affinity methionine permease OS=Saccharomyces cerevisiae (strain ATCC 204508 / S288c) GN=MUP1 PE=1 SV=1	0.565694	0.333864
P40017	YER024W	YAT2	Carnitine O-acetyltransferase YAT2 OS=Saccharomyces cerevisiae (strain ATCC 204508 / S288c) GN=YAT2 PE=1 SV=1	-0.56118	0.333958
P54003	YML052W	SUR7	Protein SUR7 OS=Saccharomyces cerevisiae (strain ATCC 204508 / S288c) GN=SUR7 PE=1 SV=1	-0.673249	0.334663
Q99321	YOR163W	DDP1	Diphosphoinositol polyphosphate phosphohydrolase DDP1 OS=Saccharomyces cerevisiae (strain ATCC 204508 / S288c) GN=DDP1 PE=1 SV=3	-0.544364	0.335057
P05453	YDR172W	SUP35	Eukaryotic peptide chain release factor GTP-binding subunit OS=Saccharomyces cerevisiae (strain ATCC 204508 / S288c) GN=SUP35 PE=1 SV=1	-0.570674	0.336296
P38930	YOR039W	CKB2	Casein kinase II subunit beta' OS=Saccharomyces cerevisiae (strain ATCC 204508 / S288c) GN=CKB2 PE=1 SV=1	-0.581375	0.336523
Q03533	YMR291W	TDA1	Serine/threonine-protein kinase TDA1 OS=Saccharomyces cerevisiae (strain ATCC 204508 / S288c) GN=TDA1 PE=1 SV=1	0.647244	0.337638
P17536	YNL079C	TPM1	Tropomyosin-1 OS=Saccharomyces cerevisiae (strain ATCC 204508 / S288c) GN=TPM1 PE=1 SV=1	0.714026	0.337853
P11709	YCL029C	BIK1	Nuclear fusion protein BIK1 OS=Saccharomyces cerevisiae (strain ATCC 204508 / S288c) GN=BIK1 PE=1 SV=1	0.657594	0.337936
P53331	YGR276C	RNH70	RNA exonuclease 1 OS=Saccharomyces cerevisiae (strain ATCC 204508 / S288c) GN=RNH70 PE=1 SV=1	0.550144	0.338335
P40159	YNL208W	YNL208W	Uncharacterized protein YNL208W OS=Saccharomyces cerevisiae (strain ATCC 204508 / S288c) GN=YNL208W PE=1 SV=2	0.67451	0.33834
P40052	YER079W	YER079W	Uncharacterized protein YER079W OS=Saccharomyces cerevisiae (strain ATCC 204508 / S288c) GN=YER079W PE=1 SV=1	0.730203	0.33885
P0CX43|P0CX44	YPL220W	RPL1A|RPL1B	60S ribosomal protein L1-A OS=Saccharomyces cerevisiae (strain ATCC 204508 / S288c) GN=RPL1A PE=1 SV=1|60S ribosomal protein L1-B OS=Saccharomyces cerevisiae (strain ATCC 204508 / S288c) GN=RPL1B PE=1 SV=1	-0.609806	0.339863
P53437	YMR270C	RRN9	RNA polymerase I-specific transcription initiation factor RRN9 OS=Saccharomyces cerevisiae (strain ATCC 204508 / S288c) GN=RRN9 PE=1 SV=1	0.586556	0.341378
P49334	YNL131W	TOM22	Mitochondrial import receptor subunit TOM22 OS=Saccharomyces cerevisiae (strain ATCC 204508 / S288c) GN=TOM22 PE=1 SV=3	0.988279	0.341669
P36080	YKL082C	RRP14	Ribosomal RNA-processing protein 14 OS=Saccharomyces cerevisiae (strain ATCC 204508 / S288c) GN=RRP14 PE=1 SV=1	0.60929	0.34181
P00331	YMR303C	ADH2	Alcohol dehydrogenase 2 OS=Saccharomyces cerevisiae (strain ATCC 204508 / S288c) GN=ADH2 PE=1 SV=3	0.632603	0.341978
P47051	YJL046W	AIM22	Putative lipoate-protein ligase A OS=Saccharomyces cerevisiae (strain ATCC 204508 / S288c) GN=AIM22 PE=3 SV=2	0.555216	0.342838
P27472	YLR258W	GSY2	Glycogen [starch] synthase isoform 2 OS=Saccharomyces cerevisiae (strain ATCC 204508 / S288c) GN=GSY2 PE=1 SV=3	-0.806071	0.343204
P21965	YNL307C	MCK1	Protein kinase MCK1 OS=Saccharomyces cerevisiae (strain ATCC 204508 / S288c) GN=MCK1 PE=1 SV=1	-0.528038	0.343372
P53875	YNL185C	MRPL19	54S ribosomal protein L19, mitochondrial OS=Saccharomyces cerevisiae (strain ATCC 204508 / S288c) GN=MRPL19 PE=1 SV=1	0.543919	0.343809
P35844	YPL145C	KES1	Oxysterol-binding protein homolog 4 OS=Saccharomyces cerevisiae (strain ATCC 204508 / S288c) GN=KES1 PE=1 SV=1	-0.685265	0.343856
P38713	YHR073W	OSH3	Oxysterol-binding protein homolog 3 OS=Saccharomyces cerevisiae (strain ATCC 204508 / S288c) GN=OSH3 PE=1 SV=1	-0.532687	0.343941
P32377	YNR043W	MVD1	Diphosphomevalonate decarboxylase OS=Saccharomyces cerevisiae (strain ATCC 204508 / S288c) GN=MVD1 PE=1 SV=2	-0.723985	0.344664
P40693	YNL002C	RLP7	Ribosome biogenesis protein RLP7 OS=Saccharomyces cerevisiae (strain ATCC 204508 / S288c) GN=RLP7 PE=1 SV=1	0.558824	0.345491
Q02981	YPL109C	YPL109C	ABC1 family protein YPL109C, mitochondrial OS=Saccharomyces cerevisiae (strain ATCC 204508 / S288c) GN=YPL109C PE=1 SV=2	0.562982	0.345987
Q00055	YDL022W	GPD1	Glycerol-3-phosphate dehydrogenase [NAD(+)] 1 OS=Saccharomyces cerevisiae (strain ATCC 204508 / S288c) GN=GPD1 PE=1 SV=4	-0.582219	0.346128
Q03769	YDR153C	ENT5	Epsin-5 OS=Saccharomyces cerevisiae (strain ATCC 204508 / S288c) GN=ENT5 PE=1 SV=1	0.566085	0.346308
Q08979	YPL263C	KEL3	Kelch repeat-containing protein 3 OS=Saccharomyces cerevisiae (strain ATCC 204508 / S288c) GN=KEL3 PE=1 SV=1	-0.517324	0.346347
P47068	YJL020C	BBC1	Myosin tail region-interacting protein MTI1 OS=Saccharomyces cerevisiae (strain ATCC 204508 / S288c) GN=BBC1 PE=1 SV=2	0.692323	0.34674
P38090	YBR132C	AGP2	General amino acid permease AGP2 OS=Saccharomyces cerevisiae (strain ATCC 204508 / S288c) GN=AGP2 PE=1 SV=1	-0.591257	0.347317
P36108	YKL002W	DID4	DOA4-independent degradation protein 4 OS=Saccharomyces cerevisiae (strain ATCC 204508 / S288c) GN=DID4 PE=1 SV=2	0.602312	0.347535
P40491	YIL098C	FMC1	ATP synthase assembly factor FMC1, mitochondrial OS=Saccharomyces cerevisiae (strain ATCC 204508 / S288c) GN=FMC1 PE=1 SV=1	0.597549	0.347683
Q12464	YPL235W	RVB2	RuvB-like protein 2 OS=Saccharomyces cerevisiae (strain ATCC 204508 / S288c) GN=RVB2 PE=1 SV=1	-0.695695	0.348151
P40492	YIL097W	FYV10	Protein FYV10 OS=Saccharomyces cerevisiae (strain ATCC 204508 / S288c) GN=FYV10 PE=1 SV=1	0.543017	0.348672
P05749	YLR061W	RPL22A	60S ribosomal protein L22-A OS=Saccharomyces cerevisiae (strain ATCC 204508 / S288c) GN=RPL22A PE=1 SV=3	-0.66797	0.34885
P22082	YOR290C	SNF2	Transcription regulatory protein SNF2 OS=Saccharomyces cerevisiae (strain ATCC 204508 / S288c) GN=SNF2 PE=1 SV=1	0.539596	0.349428
P0CX47|P0CX48	YDR025W	RPS11A|RPS11B	40S ribosomal protein S11-A OS=Saccharomyces cerevisiae (strain ATCC 204508 / S288c) GN=RPS11A PE=1 SV=1|40S ribosomal protein S11-B OS=Saccharomyces cerevisiae (strain ATCC 204508 / S288c) GN=RPS11B PE=1 SV=1	-0.845862	0.349625
P37366	YPR025C	CCL1	Cyclin CCL1 OS=Saccharomyces cerevisiae (strain ATCC 204508 / S288c) GN=CCL1 PE=1 SV=1	0.630823	0.349677
P18562	YHR128W	FUR1	Uracil phosphoribosyltransferase OS=Saccharomyces cerevisiae (strain ATCC 204508 / S288c) GN=FUR1 PE=1 SV=2	-0.746752	0.349998
P53622	YDL145C	COP1	Coatomer subunit alpha OS=Saccharomyces cerevisiae (strain ATCC 204508 / S288c) GN=COP1 PE=1 SV=2	-0.545977	0.350286
Q3E841	YNR034W-A	YNR034W	Uncharacterized protein YNR034W-A OS=Saccharomyces cerevisiae (strain ATCC 204508 / S288c) GN=YNR034W-A PE=1 SV=1	0.51992	0.350462
P41832	YNL271C	BNI1	Protein BNI1 OS=Saccharomyces cerevisiae (strain ATCC 204508 / S288c) GN=BNI1 PE=1 SV=3	0.58507	0.350487
P40581	YIR037W	HYR1	Peroxiredoxin HYR1 OS=Saccharomyces cerevisiae (strain ATCC 204508 / S288c) GN=HYR1 PE=1 SV=1	0.516113	0.350615
P40007	YER002W	NOP16	Nucleolar protein 16 OS=Saccharomyces cerevisiae (strain ATCC 204508 / S288c) GN=NOP16 PE=1 SV=1	0.569367	0.351093
P53925	YNL115C	YNL115C	Uncharacterized vacuolar membrane protein YNL115C OS=Saccharomyces cerevisiae (strain ATCC 204508 / S288c) GN=YNL115C PE=1 SV=1	-0.578446	0.35182
P38801	YHR081W	LRP1	Exosome complex protein LRP1 OS=Saccharomyces cerevisiae (strain ATCC 204508 / S288c) GN=LRP1 PE=1 SV=1	0.640186	0.352423
P38792	YHR069C	RRP4	Exosome complex component RRP4 OS=Saccharomyces cerevisiae (strain ATCC 204508 / S288c) GN=RRP4 PE=1 SV=1	-0.585975	0.352753
Q03195	YDR091C	RLI1	Translation initiation factor RLI1 OS=Saccharomyces cerevisiae (strain ATCC 204508 / S288c) GN=RLI1 PE=1 SV=1	-0.573971	0.352803
P36081	YKL077W	YKL077W	Uncharacterized protein YKL077W OS=Saccharomyces cerevisiae (strain ATCC 204508 / S288c) GN=YKL077W PE=1 SV=1	-0.565855	0.352866
P47076	YJL011C	RPC17	DNA-directed RNA polymerase III subunit RPC9 OS=Saccharomyces cerevisiae (strain ATCC 204508 / S288c) GN=RPC17 PE=1 SV=2	0.543635	0.353078
P27616	YAR015W	ADE1	Phosphoribosylaminoimidazole-succinocarboxamide synthase OS=Saccharomyces cerevisiae (strain ATCC 204508 / S288c) GN=ADE1 PE=1 SV=2	0.567728	0.35328
Q12420	YOR308C	SNU66	66 kDa U4/U6.U5 small nuclear ribonucleoprotein component OS=Saccharomyces cerevisiae (strain ATCC 204508 / S288c) GN=SNU66 PE=1 SV=1	0.698531	0.353495
P08466	YJL208C	NUC1	Mitochondrial nuclease OS=Saccharomyces cerevisiae (strain ATCC 204508 / S288c) GN=NUC1 PE=1 SV=1	-0.625901	0.353558
P47037	YJL074C	SMC3	Structural maintenance of chromosomes protein 3 OS=Saccharomyces cerevisiae (strain ATCC 204508 / S288c) GN=SMC3 PE=1 SV=1	-0.565726	0.35357
Q04347	YMR014W	BUD22	Bud site selection protein 22 OS=Saccharomyces cerevisiae (strain ATCC 204508 / S288c) GN=BUD22 PE=1 SV=1	0.621213	0.354211
P47156	YJR119C	JHD2	Histone demethylase JHD2 OS=Saccharomyces cerevisiae (strain ATCC 204508 / S288c) GN=JHD2 PE=1 SV=1	0.584993	0.355127
P03871	R0020C	REP1	Partitioning protein REP1 OS=Saccharomyces cerevisiae (strain ATCC 204508 / S288c) GN=REP1 PE=1 SV=1	-0.592649	0.355659
Q8J0M4	YCL012C	YCL012C	UPF0357 protein YCL012C OS=Saccharomyces cerevisiae (strain ATCC 204508 / S288c) GN=YCL012C PE=1 SV=2	0.597546	0.355955
Q08220	YOL049W	GSH2	Glutathione synthetase OS=Saccharomyces cerevisiae (strain ATCC 204508 / S288c) GN=GSH2 PE=1 SV=1	-0.604536	0.356392
P11353	YDR044W	HEM13	Oxygen-dependent coproporphyrinogen-III oxidase OS=Saccharomyces cerevisiae (strain ATCC 204508 / S288c) GN=HEM13 PE=1 SV=2	0.512342	0.356698
P40185	YIL051C	MMF1	Protein MMF1, mitochondrial OS=Saccharomyces cerevisiae (strain ATCC 204508 / S288c) GN=MMF1 PE=1 SV=1	0.671	0.356992
P47123	YJR074W	MOG1	Nuclear import protein MOG1 OS=Saccharomyces cerevisiae (strain ATCC 204508 / S288c) GN=MOG1 PE=1 SV=1	-0.740348	0.357161
P27692	YML010W	SPT5	Transcription elongation factor SPT5 OS=Saccharomyces cerevisiae (strain ATCC 204508 / S288c) GN=SPT5 PE=1 SV=1	-0.503402	0.357893
Q12038	YPR032W	SRO7	Lethal(2) giant larvae protein homolog SRO7 OS=Saccharomyces cerevisiae (strain ATCC 204508 / S288c) GN=SRO7 PE=1 SV=1	-0.518961	0.35819
Q08923	YPL181W	CTI6	Histone deacetylase complex subunit CTI6 OS=Saccharomyces cerevisiae (strain ATCC 204508 / S288c) GN=CTI6 PE=1 SV=1	0.600453	0.358215
P22204	YGR092W	DBF2	Cell cycle protein kinase DBF2 OS=Saccharomyces cerevisiae (strain ATCC 204508 / S288c) GN=DBF2 PE=1 SV=3	0.529425	0.358307
Q12236	YOL100W	PKH2	Serine/threonine-protein kinase PKH2 OS=Saccharomyces cerevisiae (strain ATCC 204508 / S288c) GN=PKH2 PE=1 SV=1	0.599087	0.358599
P38427	YML100W	TSL1	Trehalose synthase complex regulatory subunit TSL1 OS=Saccharomyces cerevisiae (strain ATCC 204508 / S288c) GN=TSL1 PE=1 SV=1	-0.549957	0.358689
Q04779	YMR075W	RCO1	Transcriptional regulatory protein RCO1 OS=Saccharomyces cerevisiae (strain ATCC 204508 / S288c) GN=RCO1 PE=1 SV=1	0.667169	0.359151
P54113	YLR028C	ADE16	Bifunctional purine biosynthesis protein ADE16 OS=Saccharomyces cerevisiae (strain ATCC 204508 / S288c) GN=ADE16 PE=1 SV=1	-0.568096	0.359509
Q12071	YDR027C	VPS54	Vacuolar protein sorting-associated protein 54 OS=Saccharomyces cerevisiae (strain ATCC 204508 / S288c) GN=VPS54 PE=1 SV=1	0.547357	0.35977
P40010	YER006W	NUG1	Nuclear GTP-binding protein NUG1 OS=Saccharomyces cerevisiae (strain ATCC 204508 / S288c) GN=NUG1 PE=1 SV=1	0.534568	0.360357
Q3E764	YLR262C-A	TMA7	Translation machinery-associated protein 7 OS=Saccharomyces cerevisiae (strain ATCC 204508 / S288c) GN=TMA7 PE=1 SV=1	0.659649	0.36065
Q12149	YOR001W	RRP6	Exosome complex exonuclease RRP6 OS=Saccharomyces cerevisiae (strain ATCC 204508 / S288c) GN=RRP6 PE=1 SV=1	0.522148	0.360761
P38077	YBR039W	ATP3	ATP synthase subunit gamma, mitochondrial OS=Saccharomyces cerevisiae (strain ATCC 204508 / S288c) GN=ATP3 PE=1 SV=1	0.52468	0.361108
P0CX23|P0CX24	YMR242C	RPL20A|RPL20B	60S ribosomal protein L20-A OS=Saccharomyces cerevisiae (strain ATCC 204508 / S288c) GN=RPL20A PE=1 SV=1|60S ribosomal protein L20-B OS=Saccharomyces cerevisiae (strain ATCC 204508 / S288c) GN=RPL20B PE=1 SV=1	-0.627601	0.361418
P01097	YDL181W	INH1	ATPase inhibitor, mitochondrial OS=Saccharomyces cerevisiae (strain ATCC 204508 / S288c) GN=INH1 PE=1 SV=2	0.717358	0.361759
Q06705	YLR380W	CSR1	Phosphatidylinositol transfer protein CSR1 OS=Saccharomyces cerevisiae (strain ATCC 204508 / S288c) GN=CSR1 PE=1 SV=1	-0.549625	0.362224
P48589	YOR369C	RPS12	40S ribosomal protein S12 OS=Saccharomyces cerevisiae (strain ATCC 204508 / S288c) GN=RPS12 PE=1 SV=1	-0.59259	0.364196
P28263	YEL012W	UBC8	Ubiquitin-conjugating enzyme E2-24 kDa OS=Saccharomyces cerevisiae (strain ATCC 204508 / S288c) GN=UBC8 PE=1 SV=2	0.543332	0.364198
P38771	YHR038W	RRF1	Ribosome-recycling factor, mitochondrial OS=Saccharomyces cerevisiae (strain ATCC 204508 / S288c) GN=RRF1 PE=1 SV=1	0.621581	0.364244
Q08004	YLR074C	BUD20	Bud site selection protein 20 OS=Saccharomyces cerevisiae (strain ATCC 204508 / S288c) GN=BUD20 PE=1 SV=1	0.572829	0.364363
P23394	YDR243C	PRP28	Pre-mRNA-splicing ATP-dependent RNA helicase PRP28 OS=Saccharomyces cerevisiae (strain ATCC 204508 / S288c) GN=PRP28 PE=1 SV=2	0.571863	0.364751
P40529	YIL044C	AGE2	ADP-ribosylation factor GTPase-activating protein effector protein 2 OS=Saccharomyces cerevisiae (strain ATCC 204508 / S288c) GN=AGE2 PE=1 SV=1	-0.562966	0.365145
P14907	YJL041W	NSP1	Nucleoporin NSP1 OS=Saccharomyces cerevisiae (strain ATCC 204508 / S288c) GN=NSP1 PE=1 SV=1	0.855216	0.365891
P36115	YKR019C	IRS4	Increased rDNA silencing protein 4 OS=Saccharomyces cerevisiae (strain ATCC 204508 / S288c) GN=IRS4 PE=1 SV=1	0.603103	0.365986
Q12265	YOL061W	PRS5	Ribose-phosphate pyrophosphokinase 5 OS=Saccharomyces cerevisiae (strain ATCC 204508 / S288c) GN=PRS5 PE=1 SV=1	-0.531064	0.366039
P25302	YER111C	SWI4	Regulatory protein SWI4 OS=Saccharomyces cerevisiae (strain ATCC 204508 / S288c) GN=SWI4 PE=1 SV=2	0.558623	0.366852
P38912	YMR260C	TIF11	Eukaryotic translation initiation factor 1A OS=Saccharomyces cerevisiae (strain ATCC 204508 / S288c) GN=TIF11 PE=1 SV=1	0.573095	0.367478
P38431	YPR041W	TIF5	Eukaryotic translation initiation factor 5 OS=Saccharomyces cerevisiae (strain ATCC 204508 / S288c) GN=TIF5 PE=1 SV=1	-0.592342	0.367616
Q01852	YIL022W	TIM44	Mitochondrial import inner membrane translocase subunit TIM44 OS=Saccharomyces cerevisiae (strain ATCC 204508 / S288c) GN=TIM44 PE=1 SV=1	0.535042	0.367889
P53863	YNL227C	JJJ1	J protein JJJ1 OS=Saccharomyces cerevisiae (strain ATCC 204508 / S288c) GN=JJJ1 PE=1 SV=1	-0.592695	0.367951
P0CX41|P0CX42	YBL087C	RPL23A|RPL23B	60S ribosomal protein L23-A OS=Saccharomyces cerevisiae (strain ATCC 204508 / S288c) GN=RPL23A PE=1 SV=1|60S ribosomal protein L23-B OS=Saccharomyces cerevisiae (strain ATCC 204508 / S288c) GN=RPL23B PE=1 SV=1	-0.562473	0.368158
P07703	YPR110C	RPC40	DNA-directed RNA polymerases I and III subunit RPAC1 OS=Saccharomyces cerevisiae (strain ATCC 204508 / S288c) GN=RPC40 PE=1 SV=1	-0.533249	0.368644
P25569	YCL039W	GID7	Glucose-induced degradation protein 7 OS=Saccharomyces cerevisiae (strain ATCC 204508 / S288c) GN=GID7 PE=1 SV=2	0.522098	0.36923
Q03661	YMR219W	ESC1	Silent chromatin protein ESC1 OS=Saccharomyces cerevisiae (strain ATCC 204508 / S288c) GN=ESC1 PE=1 SV=1	0.623714	0.369375
P47042	YJL057C	IKS1	Probable serine/threonine-protein kinase IKS1 OS=Saccharomyces cerevisiae (strain ATCC 204508 / S288c) GN=IKS1 PE=1 SV=1	-0.521167	0.369718
P53723	YNR021W	YNR021W	UPF0674 endoplasmic reticulum membrane protein YNR021W OS=Saccharomyces cerevisiae (strain ATCC 204508 / S288c) GN=YNR021W PE=1 SV=3	-0.563718	0.370777
P36018	YKR014C	YPT52	GTP-binding protein YPT52 OS=Saccharomyces cerevisiae (strain ATCC 204508 / S288c) GN=YPT52 PE=1 SV=1	-0.889529	0.370801
P53070	YGL236C	MTO1	Mitochondrial translation optimization protein 1 OS=Saccharomyces cerevisiae (strain ATCC 204508 / S288c) GN=MTO1 PE=1 SV=2	0.489558	0.371489
P53893	YNL163C	RIA1	Ribosome assembly protein 1 OS=Saccharomyces cerevisiae (strain ATCC 204508 / S288c) GN=RIA1 PE=1 SV=1	-0.579587	0.371843
P00927	YER086W	ILV1	Threonine dehydratase, mitochondrial OS=Saccharomyces cerevisiae (strain ATCC 204508 / S288c) GN=ILV1 PE=1 SV=2	-0.546465	0.372404
P38689	YHL011C	PRS3	Ribose-phosphate pyrophosphokinase 3 OS=Saccharomyces cerevisiae (strain ATCC 204508 / S288c) GN=PRS3 PE=1 SV=1	-0.588296	0.372483
Q08235	YOL077C	BRX1	Ribosome biogenesis protein BRX1 OS=Saccharomyces cerevisiae (strain ATCC 204508 / S288c) GN=BRX1 PE=1 SV=2	-0.554597	0.373719
P43590	YFR006W	YFR006W	Uncharacterized peptidase YFR006W OS=Saccharomyces cerevisiae (strain ATCC 204508 / S288c) GN=YFR006W PE=1 SV=1	-0.568646	0.374742
P40056	YER083C	GET2	Golgi to ER traffic protein 2 OS=Saccharomyces cerevisiae (strain ATCC 204508 / S288c) GN=GET2 PE=1 SV=2	-0.539539	0.374878
P10592	YLL024C	SSA2	Heat shock protein SSA2 OS=Saccharomyces cerevisiae (strain ATCC 204508 / S288c) GN=SSA2 PE=1 SV=3	0.502846	0.375881
P38009	YMR120C	ADE17	Bifunctional purine biosynthesis protein ADE17 OS=Saccharomyces cerevisiae (strain ATCC 204508 / S288c) GN=ADE17 PE=1 SV=2	-0.661642	0.376652
P24813	YDR423C	CAD1	AP-1-like transcription activator YAP2 OS=Saccharomyces cerevisiae (strain ATCC 204508 / S288c) GN=CAD1 PE=1 SV=2	0.557814	0.376969
Q01476	YOR124C	UBP2	Ubiquitin carboxyl-terminal hydrolase 2 OS=Saccharomyces cerevisiae (strain ATCC 204508 / S288c) GN=UBP2 PE=1 SV=2	-0.54415	0.377655
P25332	YCR036W	RBK1	Ribokinase OS=Saccharomyces cerevisiae (strain ATCC 204508 / S288c) GN=RBK1 PE=1 SV=2	-0.535075	0.377669
P38793	YHR070W	TRM5	tRNA (guanine(37)-N1)-methyltransferase OS=Saccharomyces cerevisiae (strain ATCC 204508 / S288c) GN=TRM5 PE=1 SV=1	-0.493754	0.378378
P40582	YIR038C	GTT1	Glutathione S-transferase 1 OS=Saccharomyces cerevisiae (strain ATCC 204508 / S288c) GN=GTT1 PE=1 SV=1	-0.669263	0.378474
Q05785	YLR206W	ENT2	Epsin-2 OS=Saccharomyces cerevisiae (strain ATCC 204508 / S288c) GN=ENT2 PE=1 SV=1	0.55567	0.378648
P12695	YNL071W	LAT1	Dihydrolipoyllysine-residue acetyltransferase component of pyruvate dehydrogenase complex, mitochondrial OS=Saccharomyces cerevisiae (strain ATCC 204508 / S288c) GN=LAT1 PE=1 SV=1	0.617338	0.37998
P40168	YNL195C	YNL195C	Uncharacterized protein YNL195C OS=Saccharomyces cerevisiae (strain ATCC 204508 / S288c) GN=YNL195C PE=4 SV=2	0.700804	0.380895
P39520	YLR223C	IFH1	Protein IFH1 OS=Saccharomyces cerevisiae (strain ATCC 204508 / S288c) GN=IFH1 PE=1 SV=1	0.568708	0.381165
P00044	YJR048W	CYC1	Cytochrome c iso-1 OS=Saccharomyces cerevisiae (strain ATCC 204508 / S288c) GN=CYC1 PE=1 SV=2	0.595732	0.38143
P13574	YHR084W	STE12	Protein STE12 OS=Saccharomyces cerevisiae (strain ATCC 204508 / S288c) GN=STE12 PE=1 SV=1	0.529963	0.38169
P53292	YGR165W	MRPS35	37S ribosomal protein S35, mitochondrial OS=Saccharomyces cerevisiae (strain ATCC 204508 / S288c) GN=MRPS35 PE=1 SV=1	0.499727	0.382617
P36036	YKL214C	YRA2	RNA annealing protein YRA2 OS=Saccharomyces cerevisiae (strain ATCC 204508 / S288c) GN=YRA2 PE=1 SV=1	0.516528	0.383181
Q02733	YPL017C	IRC15	Increased recombination centers protein 15 OS=Saccharomyces cerevisiae (strain ATCC 204508 / S288c) GN=IRC15 PE=1 SV=1	-0.531591	0.383222
P43593	YFR010W	UBP6	Ubiquitin carboxyl-terminal hydrolase 6 OS=Saccharomyces cerevisiae (strain ATCC 204508 / S288c) GN=UBP6 PE=1 SV=1	-0.500519	0.38334
P48415	YPL085W	SEC16	COPII coat assembly protein SEC16 OS=Saccharomyces cerevisiae (strain ATCC 204508 / S288c) GN=SEC16 PE=1 SV=2	0.585804	0.383555
Q12680	YDL171C	GLT1	Glutamate synthase [NADH] OS=Saccharomyces cerevisiae (strain ATCC 204508 / S288c) GN=GLT1 PE=1 SV=2	-0.563432	0.383581
Q03497	YHL007C	STE20	Serine/threonine-protein kinase STE20 OS=Saccharomyces cerevisiae (strain ATCC 204508 / S288c) GN=STE20 PE=1 SV=1	0.565819	0.384009
P32453	YNL315C	ATP11	Protein ATP11, mitochondrial OS=Saccharomyces cerevisiae (strain ATCC 204508 / S288c) GN=ATP11 PE=1 SV=1	0.543533	0.384088
Q03944	YDR200C	VPS64	Vacuolar protein sorting-associated protein 64 OS=Saccharomyces cerevisiae (strain ATCC 204508 / S288c) GN=VPS64 PE=1 SV=1	0.544864	0.384435
P61830	YBR010W	HHT1	Histone H3 OS=Saccharomyces cerevisiae (strain ATCC 204508 / S288c) GN=HHT1 PE=1 SV=2	0.59098	0.384662
P22217	YLR043C	TRX1	Thioredoxin-1 OS=Saccharomyces cerevisiae (strain ATCC 204508 / S288c) GN=TRX1 PE=1 SV=3	0.930859	0.384672
P40541	YIL026C	IRR1	Cohesin subunit SCC3 OS=Saccharomyces cerevisiae (strain ATCC 204508 / S288c) GN=IRR1 PE=1 SV=1	0.483512	0.384857
Q08886	YOR371C	GPB1	Guanine nucleotide-binding protein subunit beta 1 OS=Saccharomyces cerevisiae (strain ATCC 204508 / S288c) GN=GPB1 PE=1 SV=1	-0.492182	0.384943
P28272	YKL216W	URA1	Dihydroorotate dehydrogenase (fumarate) OS=Saccharomyces cerevisiae (strain ATCC 204508 / S288c) GN=URA1 PE=1 SV=1	0.512908	0.385235
Q06137	YLR345W	YLR345W	Putative 6-phosphofructo-2-kinase/fructose-2,6-bisphosphatase YLR345W OS=Saccharomyces cerevisiae (strain ATCC 204508 / S288c) GN=YLR345W PE=1 SV=1	-0.506579	0.385542
Q07349	YDL027C	MRX9	MIOREX complex component 9 OS=Saccharomyces cerevisiae (strain ATCC 204508 / S288c) GN=MRX9 PE=1 SV=1	0.524518	0.385576
P14126	YOR063W	RPL3	60S ribosomal protein L3 OS=Saccharomyces cerevisiae (strain ATCC 204508 / S288c) GN=RPL3 PE=1 SV=4	-0.664386	0.385726
P46680	YMR092C	AIP1	Actin-interacting protein 1 OS=Saccharomyces cerevisiae (strain ATCC 204508 / S288c) GN=AIP1 PE=1 SV=1	-0.612478	0.385995
P53289	YGR161C	RTS3	Protein phosphatase type 2A regulatory subunit RTS3 OS=Saccharomyces cerevisiae (strain ATCC 204508 / S288c) GN=RTS3 PE=1 SV=1	-0.509429	0.386069
P32900	YHR149C	SKG6	Protein SKG6 OS=Saccharomyces cerevisiae (strain ATCC 204508 / S288c) GN=SKG6 PE=1 SV=2	0.581907	0.38724
P33441	YML062C	MFT1	THO complex subunit MFT1 OS=Saccharomyces cerevisiae (strain ATCC 204508 / S288c) GN=MFT1 PE=1 SV=1	0.523085	0.387496
P32611	YEL050C	RML2	54S ribosomal protein RML2, mitochondrial OS=Saccharomyces cerevisiae (strain ATCC 204508 / S288c) GN=RML2 PE=1 SV=1	-0.536512	0.388005
P38080	YBR059C	AKL1	Serine/threonine-protein kinase AKL1 OS=Saccharomyces cerevisiae (strain ATCC 204508 / S288c) GN=AKL1 PE=1 SV=1	0.56908	0.388079
Q07896	YLR002C	NOC3	Nucleolar complex-associated protein 3 OS=Saccharomyces cerevisiae (strain ATCC 204508 / S288c) GN=NOC3 PE=1 SV=1	0.593796	0.389485
Q12481	YOR287C	RRP36	rRNA biogenesis protein RRP36 OS=Saccharomyces cerevisiae (strain ATCC 204508 / S288c) GN=RRP36 PE=1 SV=1	0.573724	0.38987
P53250	YGR080W	TWF1	Twinfilin-1 OS=Saccharomyces cerevisiae (strain ATCC 204508 / S288c) GN=TWF1 PE=1 SV=1	0.50297	0.390228
Q00764	YBR126C	TPS1	Alpha,alpha-trehalose-phosphate synthase [UDP-forming] 56 kDa subunit OS=Saccharomyces cerevisiae (strain ATCC 204508 / S288c) GN=TPS1 PE=1 SV=2	-0.594175	0.391007
Q02201	YKR003W	OSH6	Oxysterol-binding protein homolog 6 OS=Saccharomyces cerevisiae (strain ATCC 204508 / S288c) GN=OSH6 PE=1 SV=1	-0.47417	0.391541
P29295	YPL204W	HRR25	Casein kinase I homolog HRR25 OS=Saccharomyces cerevisiae (strain ATCC 204508 / S288c) GN=HRR25 PE=1 SV=1	-0.4988	0.391724
P36101	YKL027W	TCD2	tRNA threonylcarbamoyladenosine dehydratase 2 OS=Saccharomyces cerevisiae (strain ATCC 204508 / S288c) GN=TCD2 PE=1 SV=1	-0.489744	0.39267
Q08236	YOL078W	AVO1	Target of rapamycin complex 2 subunit AVO1 OS=Saccharomyces cerevisiae (strain ATCC 204508 / S288c) GN=AVO1 PE=1 SV=1	0.538581	0.39268
P16547	YIL136W	OM45	Mitochondrial outer membrane protein OM45 OS=Saccharomyces cerevisiae (strain ATCC 204508 / S288c) GN=OM45 PE=1 SV=2	0.513554	0.393016
P39996	YEL017W	GTT3	Glutathione transferase 3 OS=Saccharomyces cerevisiae (strain ATCC 204508 / S288c) GN=GTT3 PE=1 SV=1	0.558834	0.393712
P21801	YLL041C	SDH2	Succinate dehydrogenase [ubiquinone] iron-sulfur subunit, mitochondrial OS=Saccharomyces cerevisiae (strain ATCC 204508 / S288c) GN=SDH2 PE=1 SV=1	-0.575127	0.393991
P06780	YPR165W	RHO1	GTP-binding protein RHO1 OS=Saccharomyces cerevisiae (strain ATCC 204508 / S288c) GN=RHO1 PE=1 SV=3	-0.488383	0.394154
Q03177	YMR102C	YMR102C	WD repeat-containing protein YMR102C OS=Saccharomyces cerevisiae (strain ATCC 204508 / S288c) GN=YMR102C PE=1 SV=1	-0.49998	0.394714
P04840	YNL055C	POR1	Mitochondrial outer membrane protein porin 1 OS=Saccharomyces cerevisiae (strain ATCC 204508 / S288c) GN=POR1 PE=1 SV=4	-0.725233	0.396281
Q07451	YDL072C	YET3	Endoplasmic reticulum transmembrane protein 3 OS=Saccharomyces cerevisiae (strain ATCC 204508 / S288c) GN=YET3 PE=1 SV=1	-0.609763	0.396843
P38013	YLR109W	AHP1	Peroxiredoxin type-2 OS=Saccharomyces cerevisiae (strain ATCC 204508 / S288c) GN=AHP1 PE=1 SV=4	-0.62948	0.396965
P47122	YJR072C	NPA3	GPN-loop GTPase 1 OS=Saccharomyces cerevisiae (strain ATCC 204508 / S288c) GN=NPA3 PE=1 SV=1	-0.501563	0.397367
P25382	YCR072C	RSA4	Ribosome assembly protein 4 OS=Saccharomyces cerevisiae (strain ATCC 204508 / S288c) GN=RSA4 PE=1 SV=3	-0.579004	0.397672
P33419	YPL124W	SPC29	Spindle pole component 29 OS=Saccharomyces cerevisiae (strain ATCC 204508 / S288c) GN=SPC29 PE=1 SV=1	0.556632	0.398085
P33299	YKL145W	RPT1	26S protease regulatory subunit 7 homolog OS=Saccharomyces cerevisiae (strain ATCC 204508 / S288c) GN=RPT1 PE=1 SV=1	0.485271	0.398591
P14120	YGL030W	RPL30	60S ribosomal protein L30 OS=Saccharomyces cerevisiae (strain ATCC 204508 / S288c) GN=RPL30 PE=1 SV=3	-0.646925	0.398629
Q04935	YDR231C	COX20	Cytochrome c oxidase protein 20, mitochondrial OS=Saccharomyces cerevisiae (strain ATCC 204508 / S288c) GN=COX20 PE=1 SV=1	0.565003	0.398816
P21705	YNL314W	DAL82	Protein DAL82 OS=Saccharomyces cerevisiae (strain ATCC 204508 / S288c) GN=DAL82 PE=1 SV=2	0.516494	0.398915
P46367	YOR374W	ALD4	Potassium-activated aldehyde dehydrogenase, mitochondrial OS=Saccharomyces cerevisiae (strain ATCC 204508 / S288c) GN=ALD4 PE=1 SV=2	0.567554	0.399309
P40016	YER021W	RPN3	26S proteasome regulatory subunit RPN3 OS=Saccharomyces cerevisiae (strain ATCC 204508 / S288c) GN=RPN3 PE=1 SV=5	-0.507262	0.399767
Q12166	YOR108W	LEU9	2-isopropylmalate synthase 2, mitochondrial OS=Saccharomyces cerevisiae (strain ATCC 204508 / S288c) GN=LEU9 PE=1 SV=1	-0.558295	0.400096
P39929	YLR025W	SNF7	Vacuolar-sorting protein SNF7 OS=Saccharomyces cerevisiae (strain ATCC 204508 / S288c) GN=SNF7 PE=1 SV=1	0.540029	0.40109
P02294	YBL002W	HTB2	Histone H2B.2 OS=Saccharomyces cerevisiae (strain ATCC 204508 / S288c) GN=HTB2 PE=1 SV=2	0.724166	0.401719
P40482	YIL109C	SEC24	Protein transport protein SEC24 OS=Saccharomyces cerevisiae (strain ATCC 204508 / S288c) GN=SEC24 PE=1 SV=1	-0.600132	0.401794
P10849	YDL044C	MTF2	Mitochondrial transcription factor 2 OS=Saccharomyces cerevisiae (strain ATCC 204508 / S288c) GN=MTF2 PE=1 SV=1	0.603296	0.402273
Q03430	YDR494W	RSM28	37S ribosomal protein RSM28, mitochondrial OS=Saccharomyces cerevisiae (strain ATCC 204508 / S288c) GN=RSM28 PE=1 SV=2	0.500478	0.402461
P26784	YIL133C	RPL16A	60S ribosomal protein L16-A OS=Saccharomyces cerevisiae (strain ATCC 204508 / S288c) GN=RPL16A PE=1 SV=3	-0.526188	0.40252
P12612	YDR212W	TCP1	T-complex protein 1 subunit alpha OS=Saccharomyces cerevisiae (strain ATCC 204508 / S288c) GN=TCP1 PE=1 SV=2	0.490925	0.40285
Q04410	YDR517W	GRH1	GRASP65 homolog protein 1 OS=Saccharomyces cerevisiae (strain ATCC 204508 / S288c) GN=GRH1 PE=1 SV=1	-0.498834	0.403178
Q08732	YOR267C	HRK1	Serine/threonine-protein kinase HRK1 OS=Saccharomyces cerevisiae (strain ATCC 204508 / S288c) GN=HRK1 PE=1 SV=1	0.5622	0.403248
Q04697	YML048W	GSF2	Glucose-signaling factor 2 OS=Saccharomyces cerevisiae (strain ATCC 204508 / S288c) GN=GSF2 PE=1 SV=1	-0.519825	0.403916
P39960	YER155C	BEM2	GTPase-activating protein BEM2/IPL2 OS=Saccharomyces cerevisiae (strain ATCC 204508 / S288c) GN=BEM2 PE=1 SV=1	-0.479252	0.404326
P39535	YJL198W	PHO90	Low-affinity phosphate transporter PHO90 OS=Saccharomyces cerevisiae (strain ATCC 204508 / S288c) GN=PHO90 PE=1 SV=1	-0.496604	0.405042
P32773	YOR194C	TOA1	Transcription initiation factor IIA large subunit OS=Saccharomyces cerevisiae (strain ATCC 204508 / S288c) GN=TOA1 PE=1 SV=1	0.579728	0.405611
P43573	YFL023W	BUD27	Bud site selection protein 27 OS=Saccharomyces cerevisiae (strain ATCC 204508 / S288c) GN=BUD27 PE=1 SV=1	0.569428	0.405649
P40202	YMR038C	CCS1	Superoxide dismutase 1 copper chaperone OS=Saccharomyces cerevisiae (strain ATCC 204508 / S288c) GN=CCS1 PE=1 SV=1	-0.51438	0.40591
P0C0W9|Q3E757	YPR102C	RPL11A|RPL11B	60S ribosomal protein L11-A OS=Saccharomyces cerevisiae (strain ATCC 204508 / S288c) GN=RPL11A PE=1 SV=2|60S ribosomal protein L11-B OS=Saccharomyces cerevisiae (strain ATCC 204508 / S288c) GN=RPL11B PE=1 SV=3	-0.612785	0.406091
Q08230	YOL071W	SDH5	Succinate dehydrogenase assembly factor 2, mitochondrial OS=Saccharomyces cerevisiae (strain ATCC 204508 / S288c) GN=SDH5 PE=1 SV=1	0.544108	0.406281
Q07457	YDL074C	BRE1	E3 ubiquitin-protein ligase BRE1 OS=Saccharomyces cerevisiae (strain ATCC 204508 / S288c) GN=BRE1 PE=1 SV=1	0.478604	0.406786
Q12525	YLL062C	MHT1	Homocysteine S-methyltransferase 1 OS=Saccharomyces cerevisiae (strain ATCC 204508 / S288c) GN=MHT1 PE=1 SV=1	-0.474934	0.406806
P36158	YKR078W	YKR078W	Uncharacterized protein YKR078W OS=Saccharomyces cerevisiae (strain ATCC 204508 / S288c) GN=YKR078W PE=1 SV=1	0.510257	0.407274
Q08873	YOR367W	SCP1	Transgelin OS=Saccharomyces cerevisiae (strain ATCC 204508 / S288c) GN=SCP1 PE=1 SV=1	-0.501843	0.407378
P32875	YOR196C	LIP5	Lipoyl synthase, mitochondrial OS=Saccharomyces cerevisiae (strain ATCC 204508 / S288c) GN=LIP5 PE=1 SV=1	-0.49061	0.407446
P32634	YER132C	PMD1	Negative regulator of sporulation PMD1 OS=Saccharomyces cerevisiae (strain ATCC 204508 / S288c) GN=PMD1 PE=1 SV=1	0.526527	0.408375
P31688	YDR074W	TPS2	Trehalose-phosphatase OS=Saccharomyces cerevisiae (strain ATCC 204508 / S288c) GN=TPS2 PE=1 SV=3	-0.47597	0.409129
P53974	YNL020C	ARK1	Actin-regulating kinase 1 OS=Saccharomyces cerevisiae (strain ATCC 204508 / S288c) GN=ARK1 PE=1 SV=1	0.570492	0.40945
Q06407	YDR379W	RGA2	Rho-type GTPase-activating protein 2 OS=Saccharomyces cerevisiae (strain ATCC 204508 / S288c) GN=RGA2 PE=1 SV=1	0.510203	0.410088
P25359	YCR035C	RRP43	Exosome complex component RRP43 OS=Saccharomyces cerevisiae (strain ATCC 204508 / S288c) GN=RRP43 PE=1 SV=2	-0.528653	0.410278
Q07949	YLR019W	PSR2	Probable phosphatase PSR2 OS=Saccharomyces cerevisiae (strain ATCC 204508 / S288c) GN=PSR2 PE=1 SV=1	-0.528557	0.410668
P23287	YLR433C	CNA1	Serine/threonine-protein phosphatase 2B catalytic subunit A1 OS=Saccharomyces cerevisiae (strain ATCC 204508 / S288c) GN=CNA1 PE=1 SV=2	-0.547955	0.411668
P06106	YLR303W	MET17	Homocysteine/cysteine synthase OS=Saccharomyces cerevisiae (strain ATCC 204508 / S288c) GN=MET17 PE=1 SV=3	-0.678878	0.411678
P38305	YBR194W	AIM4	Altered inheritance of mitochondria protein 4 OS=Saccharomyces cerevisiae (strain ATCC 204508 / S288c) GN=AIM4 PE=1 SV=1	0.540719	0.411949
P07257	YPR191W	QCR2	Cytochrome b-c1 complex subunit 2, mitochondrial OS=Saccharomyces cerevisiae (strain ATCC 204508 / S288c) GN=QCR2 PE=1 SV=1	0.455652	0.412656
Q08746	YOR294W	RRS1	Regulator of ribosome biosynthesis OS=Saccharomyces cerevisiae (strain ATCC 204508 / S288c) GN=RRS1 PE=1 SV=1	0.554529	0.413042
P13586	YGL167C	PMR1	Calcium-transporting ATPase 1 OS=Saccharomyces cerevisiae (strain ATCC 204508 / S288c) GN=PMR1 PE=1 SV=1	0.453646	0.413279
P40341	YMR089C	YTA12	Mitochondrial respiratory chain complexes assembly protein YTA12 OS=Saccharomyces cerevisiae (strain ATCC 204508 / S288c) GN=YTA12 PE=1 SV=2	0.481242	0.413856
P32469	YLR172C	DPH5	Diphthine methyl ester synthase OS=Saccharomyces cerevisiae (strain ATCC 204508 / S288c) GN=DPH5 PE=1 SV=1	-0.684947	0.414477
P52893	YLR089C	ALT1	Probable alanine aminotransferase, mitochondrial OS=Saccharomyces cerevisiae (strain ATCC 204508 / S288c) GN=ALT1 PE=1 SV=1	-0.597166	0.414556
P18961	YMR104C	YPK2	Serine/threonine-protein kinase YPK2/YKR2 OS=Saccharomyces cerevisiae (strain ATCC 204508 / S288c) GN=YPK2 PE=1 SV=1	-0.483469	0.414885
Q04279	YMR086W	SEG1	Eisosome protein SEG1 OS=Saccharomyces cerevisiae (strain ATCC 204508 / S288c) GN=SEG1 PE=1 SV=1	0.522426	0.415919
Q05788	YLR209C	PNP1	Purine nucleoside phosphorylase OS=Saccharomyces cerevisiae (strain ATCC 204508 / S288c) GN=PNP1 PE=1 SV=1	-0.503923	0.415973
P38069	YBR015C	MNN2	Alpha-1,2-mannosyltransferase MNN2 OS=Saccharomyces cerevisiae (strain ATCC 204508 / S288c) GN=MNN2 PE=1 SV=1	0.471584	0.416382
P46995	YJL168C	SET2	Histone-lysine N-methyltransferase, H3 lysine-36 specific OS=Saccharomyces cerevisiae (strain ATCC 204508 / S288c) GN=SET2 PE=1 SV=2	0.490984	0.416613
Q06169	YLR324W	PEX30	Peroxisomal membrane protein PEX30 OS=Saccharomyces cerevisiae (strain ATCC 204508 / S288c) GN=PEX30 PE=1 SV=1	-0.47101	0.416708
P38820	YHR111W	UBA4	Adenylyltransferase and sulfurtransferase UBA4 OS=Saccharomyces cerevisiae (strain ATCC 204508 / S288c) GN=UBA4 PE=1 SV=1	-0.476477	0.416972
Q04201	YML101C	CUE4	CUE domain-containing protein CUE4 OS=Saccharomyces cerevisiae (strain ATCC 204508 / S288c) GN=CUE4 PE=1 SV=1	-0.482263	0.417239
Q08924	YPL183C	RTT10	Regulator of Ty1 transposition protein 10 OS=Saccharomyces cerevisiae (strain ATCC 204508 / S288c) GN=RTT10 PE=1 SV=1	-0.476807	0.41838
P00931	YGL026C	TRP5	Tryptophan synthase OS=Saccharomyces cerevisiae (strain ATCC 204508 / S288c) GN=TRP5 PE=1 SV=1	-0.486867	0.418934
P38754	YHL001W	RPL14B	60S ribosomal protein L14-B OS=Saccharomyces cerevisiae (strain ATCC 204508 / S288c) GN=RPL14B PE=1 SV=1	-0.635077	0.418983
Q02771	YER058W	PET117	Protein PET117, mitochondrial OS=Saccharomyces cerevisiae (strain ATCC 204508 / S288c) GN=PET117 PE=3 SV=1	0.553858	0.419175
Q9ZZW7	Q0115	BI3	Cytochrome b mRNA maturase bI3 OS=Saccharomyces cerevisiae (strain ATCC 204508 / S288c) GN=BI3 PE=1 SV=1	-0.53479	0.419385
P40468	YIL129C	TAO3	Cell morphogenesis protein PAG1 OS=Saccharomyces cerevisiae (strain ATCC 204508 / S288c) GN=TAO3 PE=1 SV=1	0.485491	0.419651
P49956	YMR078C	CTF18	Chromosome transmission fidelity protein 18 OS=Saccharomyces cerevisiae (strain ATCC 204508 / S288c) GN=CTF18 PE=1 SV=1	0.520309	0.419883
P22276	YOR207C	RET1	DNA-directed RNA polymerase III subunit RPC2 OS=Saccharomyces cerevisiae (strain ATCC 204508 / S288c) GN=RET1 PE=1 SV=2	-0.650852	0.420267
P40075	YER120W	SCS2	Vesicle-associated membrane protein-associated protein SCS2 OS=Saccharomyces cerevisiae (strain ATCC 204508 / S288c) GN=SCS2 PE=1 SV=3	-0.648653	0.420836
P46669	YOR340C	RPA43	DNA-directed RNA polymerase I subunit RPA43 OS=Saccharomyces cerevisiae (strain ATCC 204508 / S288c) GN=RPA43 PE=1 SV=2	-0.473525	0.42098
P25298	YMR061W	RNA14	mRNA 3'-end-processing protein RNA14 OS=Saccharomyces cerevisiae (strain ATCC 204508 / S288c) GN=RNA14 PE=1 SV=2	0.494098	0.421537
P38934	YOR198C	BFR1	Nuclear segregation protein BFR1 OS=Saccharomyces cerevisiae (strain ATCC 204508 / S288c) GN=BFR1 PE=1 SV=1	0.497971	0.421837
P32563	YOR270C	VPH1	V-type proton ATPase subunit a, vacuolar isoform OS=Saccharomyces cerevisiae (strain ATCC 204508 / S288c) GN=VPH1 PE=1 SV=3	-0.68048	0.421888
P40013	YER016W	BIM1	Protein BIM1 OS=Saccharomyces cerevisiae (strain ATCC 204508 / S288c) GN=BIM1 PE=1 SV=1	-0.495926	0.422305
P47001	YJL158C	CIS3	Cell wall mannoprotein CIS3 OS=Saccharomyces cerevisiae (strain ATCC 204508 / S288c) GN=CIS3 PE=1 SV=1	-0.524458	0.422614
P43613	YFR041C	ERJ5	ER-localized J domain-containing protein 5 OS=Saccharomyces cerevisiae (strain ATCC 204508 / S288c) GN=ERJ5 PE=1 SV=1	0.51123	0.422738
Q06836	YPR095C	SYT1	Arf guanine nucleotide exchange factor SYT1 OS=Saccharomyces cerevisiae (strain ATCC 204508 / S288c) GN=SYT1 PE=1 SV=1	0.48731	0.422981
Q06211	YPR164W	MMS1	E3 ubiquitin-protein ligase linker protein MMS1 OS=Saccharomyces cerevisiae (strain ATCC 204508 / S288c) GN=MMS1 PE=1 SV=1	0.499408	0.423011
P89886	YER007C-A	TMA20	Translation machinery-associated protein 20 OS=Saccharomyces cerevisiae (strain ATCC 204508 / S288c) GN=TMA20 PE=1 SV=1	-0.595067	0.423087
P32502	YLR291C	GCD7	Translation initiation factor eIF-2B subunit beta OS=Saccharomyces cerevisiae (strain ATCC 204508 / S288c) GN=GCD7 PE=1 SV=1	0.491197	0.423862
Q06639	YDR303C	RSC3	Chromatin structure-remodeling complex protein RSC3 OS=Saccharomyces cerevisiae (strain ATCC 204508 / S288c) GN=RSC3 PE=1 SV=1	0.490629	0.423922
P22936	YKL114C	APN1	DNA-(apurinic or apyrimidinic site) lyase 1 OS=Saccharomyces cerevisiae (strain ATCC 204508 / S288c) GN=APN1 PE=1 SV=4	-0.50349	0.424727
P33734	YBR248C	HIS7	Imidazole glycerol phosphate synthase hisHF OS=Saccharomyces cerevisiae (strain ATCC 204508 / S288c) GN=HIS7 PE=1 SV=2	-0.708382	0.424847
P51534	YOR035C	SHE4	SWI5-dependent HO expression protein 4 OS=Saccharomyces cerevisiae (strain ATCC 204508 / S288c) GN=SHE4 PE=1 SV=2	-0.555113	0.425139
P38439	YOR123C	LEO1	RNA polymerase-associated protein LEO1 OS=Saccharomyces cerevisiae (strain ATCC 204508 / S288c) GN=LEO1 PE=1 SV=1	0.536544	0.425461
P40991	YNL061W	NOP2	25S rRNA (cytosine(2870)-C(5))-methyltransferase OS=Saccharomyces cerevisiae (strain ATCC 204508 / S288c) GN=NOP2 PE=1 SV=1	0.467925	0.426525
P53953	YNL049C	SFB2	SED5-binding protein 2 OS=Saccharomyces cerevisiae (strain ATCC 204508 / S288c) GN=SFB2 PE=1 SV=1	-0.609047	0.427402
Q04031	YDR412W	RRP17	Ribosomal RNA-processing protein 17 OS=Saccharomyces cerevisiae (strain ATCC 204508 / S288c) GN=RRP17 PE=1 SV=1	0.537303	0.427609
P23776	YLR300W	EXG1	Glucan 1,3-beta-glucosidase I/II OS=Saccharomyces cerevisiae (strain ATCC 204508 / S288c) GN=EXG1 PE=1 SV=1	-0.604069	0.427659
Q12117	YDR033W	MRH1	Protein MRH1 OS=Saccharomyces cerevisiae (strain ATCC 204508 / S288c) GN=MRH1 PE=1 SV=1	-0.534994	0.427673
P23542	YLR027C	AAT2	Aspartate aminotransferase, cytoplasmic OS=Saccharomyces cerevisiae (strain ATCC 204508 / S288c) GN=AAT2 PE=1 SV=3	-0.577731	0.428551
P32497	YMR309C	NIP1	Eukaryotic translation initiation factor 3 subunit C OS=Saccharomyces cerevisiae (strain ATCC 204508 / S288c) GN=NIP1 PE=1 SV=2	0.461618	0.428576
P38814	YHR103W	SBE22	Protein SBE22 OS=Saccharomyces cerevisiae (strain ATCC 204508 / S288c) GN=SBE22 PE=1 SV=1	0.55318	0.428643
P46982	YJL186W	MNN5	Alpha-1,2-mannosyltransferase MNN5 OS=Saccharomyces cerevisiae (strain ATCC 204508 / S288c) GN=MNN5 PE=1 SV=2	0.489448	0.429252
P53858	YNL233W	BNI4	Protein BNI4 OS=Saccharomyces cerevisiae (strain ATCC 204508 / S288c) GN=BNI4 PE=1 SV=1	0.524738	0.429615
P21826	YIR031C	DAL7	Malate synthase 2, glyoxysomal OS=Saccharomyces cerevisiae (strain ATCC 204508 / S288c) GN=DAL7 PE=1 SV=2	-0.53827	0.429881
P11325	YLR382C	NAM2	Leucine--tRNA ligase, mitochondrial OS=Saccharomyces cerevisiae (strain ATCC 204508 / S288c) GN=NAM2 PE=1 SV=1	0.5219	0.429972
P40561	YIR001C	SGN1	RNA-binding protein SGN1 OS=Saccharomyces cerevisiae (strain ATCC 204508 / S288c) GN=SGN1 PE=1 SV=1	0.579454	0.430457
P45978	YPR129W	SCD6	Protein SCD6 OS=Saccharomyces cerevisiae (strain ATCC 204508 / S288c) GN=SCD6 PE=1 SV=1	0.666374	0.431037
Q08972	YPL226W	NEW1	[NU+] prion formation protein 1 OS=Saccharomyces cerevisiae (strain ATCC 204508 / S288c) GN=NEW1 PE=1 SV=1	-0.446494	0.431931
P53549	YOR259C	RPT4	26S protease subunit RPT4 OS=Saccharomyces cerevisiae (strain ATCC 204508 / S288c) GN=RPT4 PE=1 SV=4	-0.52358	0.431953
P38879	YHR193C	EGD2	Nascent polypeptide-associated complex subunit alpha OS=Saccharomyces cerevisiae (strain ATCC 204508 / S288c) GN=EGD2 PE=1 SV=3	0.467696	0.432145
P53246	YGR071C	ENV11	Late endosome and vacuole interface protein 11 OS=Saccharomyces cerevisiae (strain ATCC 204508 / S288c) GN=ENV11 PE=1 SV=1	0.435197	0.432193
P21306	YPL271W	ATP15	ATP synthase subunit epsilon, mitochondrial OS=Saccharomyces cerevisiae (strain ATCC 204508 / S288c) GN=ATP15 PE=1 SV=2	-0.557197	0.432325
P41903	YJR019C	TES1	Peroxisomal acyl-coenzyme A thioester hydrolase 1 OS=Saccharomyces cerevisiae (strain ATCC 204508 / S288c) GN=TES1 PE=1 SV=1	0.512156	0.432386
P36151	YKR070W	YKR070W	Uncharacterized protein YKR070W OS=Saccharomyces cerevisiae (strain ATCC 204508 / S288c) GN=YKR070W PE=1 SV=1	-0.467901	0.432438
P32908	YFL008W	SMC1	Structural maintenance of chromosomes protein 1 OS=Saccharomyces cerevisiae (strain ATCC 204508 / S288c) GN=SMC1 PE=1 SV=1	-0.43641	0.432802
P09938	YJL026W	RNR2	Ribonucleoside-diphosphate reductase small chain 1 OS=Saccharomyces cerevisiae (strain ATCC 204508 / S288c) GN=RNR2 PE=1 SV=2	-0.53455	0.432844
P05030	YGL008C	PMA1	Plasma membrane ATPase 1 OS=Saccharomyces cerevisiae (strain ATCC 204508 / S288c) GN=PMA1 PE=1 SV=2	0.460117	0.432862
Q12402	YPR028W	YOP1	Protein YOP1 OS=Saccharomyces cerevisiae (strain ATCC 204508 / S288c) GN=YOP1 PE=1 SV=3	-0.463881	0.43297
P34222	YBL057C	PTH2	Peptidyl-tRNA hydrolase 2 OS=Saccharomyces cerevisiae (strain ATCC 204508 / S288c) GN=PTH2 PE=1 SV=2	-0.437483	0.433239
P38300	YBR185C	MBA1	Inner membrane mitoribosome receptor MBA1, mitochondrial OS=Saccharomyces cerevisiae (strain ATCC 204508 / S288c) GN=MBA1 PE=1 SV=1	0.426783	0.433364
P38254	YBR094W	PBY1	Probable tubulin--tyrosine ligase PBY1 OS=Saccharomyces cerevisiae (strain ATCC 204508 / S288c) GN=PBY1 PE=1 SV=2	-0.577663	0.433571
Q04924	YDR221W	GTB1	Glucosidase 2 subunit beta OS=Saccharomyces cerevisiae (strain ATCC 204508 / S288c) GN=GTB1 PE=1 SV=1	0.506197	0.433812
Q12449	YDR214W	AHA1	Hsp90 co-chaperone AHA1 OS=Saccharomyces cerevisiae (strain ATCC 204508 / S288c) GN=AHA1 PE=1 SV=1	-0.44579	0.434058
P30771	YMR080C	NAM7	ATP-dependent helicase NAM7 OS=Saccharomyces cerevisiae (strain ATCC 204508 / S288c) GN=NAM7 PE=1 SV=1	-0.48858	0.434155
Q12033	YOR275C	RIM20	pH-response regulator protein palA/RIM20 OS=Saccharomyces cerevisiae (strain ATCC 204508 / S288c) GN=RIM20 PE=1 SV=1	0.467473	0.434607
P07273	YGL043W	DST1	Transcription elongation factor S-II OS=Saccharomyces cerevisiae (strain ATCC 204508 / S288c) GN=DST1 PE=1 SV=4	0.521037	0.434917
P06779	YJR052W	RAD7	DNA repair protein RAD7 OS=Saccharomyces cerevisiae (strain ATCC 204508 / S288c) GN=RAD7 PE=1 SV=3	0.518845	0.434921
P25046	YBL093C	ROX3	Mediator of RNA polymerase II transcription subunit 19 OS=Saccharomyces cerevisiae (strain ATCC 204508 / S288c) GN=ROX3 PE=1 SV=3	0.484863	0.43503
P38719	YHR169W	DBP8	ATP-dependent RNA helicase DBP8 OS=Saccharomyces cerevisiae (strain ATCC 204508 / S288c) GN=DBP8 PE=1 SV=1	0.470351	0.435932
P27697	YGL119W	COQ8	Atypical kinase COQ8, mitochondrial OS=Saccharomyces cerevisiae (strain ATCC 204508 / S288c) GN=COQ8 PE=1 SV=1	0.44233	0.436137
P53265	YGR111W	YGR111W	Uncharacterized protein YGR111W OS=Saccharomyces cerevisiae (strain ATCC 204508 / S288c) GN=YGR111W PE=1 SV=1	-0.539697	0.436352
P0CX35|P0CX36	YJR145C	RPS4A|RPS4B	40S ribosomal protein S4-A OS=Saccharomyces cerevisiae (strain ATCC 204508 / S288c) GN=RPS4A PE=1 SV=1|40S ribosomal protein S4-B OS=Saccharomyces cerevisiae (strain ATCC 204508 / S288c) GN=RPS4B PE=1 SV=1	-0.553255	0.436639
Q00955	YNR016C	ACC1	Acetyl-CoA carboxylase OS=Saccharomyces cerevisiae (strain ATCC 204508 / S288c) GN=ACC1 PE=1 SV=2	0.491111	0.436739
P53200	YGR001C	EFM5	Protein-lysine N-methyltransferase EFM5 OS=Saccharomyces cerevisiae (strain ATCC 204508 / S288c) GN=EFM5 PE=1 SV=2	-0.627489	0.437305
P23561	YLR362W	STE11	Serine/threonine-protein kinase STE11 OS=Saccharomyces cerevisiae (strain ATCC 204508 / S288c) GN=STE11 PE=1 SV=3	-0.4818	0.437986
Q10740	YNL045W	LAP2	Leukotriene A-4 hydrolase homolog OS=Saccharomyces cerevisiae (strain ATCC 204508 / S288c) GN=LAP2 PE=1 SV=1	-0.527328	0.438698
P23833	YBR037C	SCO1	Protein SCO1, mitochondrial OS=Saccharomyces cerevisiae (strain ATCC 204508 / S288c) GN=SCO1 PE=1 SV=1	-0.542111	0.439107
Q03768	YDR152W	GIR2	Protein GIR2 OS=Saccharomyces cerevisiae (strain ATCC 204508 / S288c) GN=GIR2 PE=1 SV=1	-0.513256	0.43927
P32771	YDL168W	SFA1	S-(hydroxymethyl)glutathione dehydrogenase OS=Saccharomyces cerevisiae (strain ATCC 204508 / S288c) GN=SFA1 PE=1 SV=1	-0.595703	0.439555
P28007	YHR089C	GAR1	H/ACA ribonucleoprotein complex subunit 1 OS=Saccharomyces cerevisiae (strain ATCC 204508 / S288c) GN=GAR1 PE=1 SV=1	-0.497122	0.439917
P38323	YBR227C	MCX1	ATP-dependent clpX-like chaperone, mitochondrial OS=Saccharomyces cerevisiae (strain ATCC 204508 / S288c) GN=MCX1 PE=1 SV=1	-0.47405	0.440143
P32332	YKL120W	OAC1	Mitochondrial oxaloacetate transport protein OS=Saccharomyces cerevisiae (strain ATCC 204508 / S288c) GN=OAC1 PE=1 SV=1	-0.469968	0.440415
P40523	YIL055C	YIL055C	Uncharacterized protein YIL055C OS=Saccharomyces cerevisiae (strain ATCC 204508 / S288c) GN=YIL055C PE=1 SV=1	-0.451529	0.440749
P15700	YKL024C	URA6	Uridylate kinase OS=Saccharomyces cerevisiae (strain ATCC 204508 / S288c) GN=URA6 PE=1 SV=1	-0.487026	0.441004
Q03654	YMR213W	CEF1	Pre-mRNA-splicing factor CEF1 OS=Saccharomyces cerevisiae (strain ATCC 204508 / S288c) GN=CEF1 PE=1 SV=1	0.444829	0.441176
P39956	YER169W	RPH1	DNA damage-responsive transcriptional repressor RPH1 OS=Saccharomyces cerevisiae (strain ATCC 204508 / S288c) GN=RPH1 PE=1 SV=1	0.527696	0.441944
Q04418	YDR527W	RBA50	RNA polymerase II-associated protein RBA50 OS=Saccharomyces cerevisiae (strain ATCC 204508 / S288c) GN=RBA50 PE=1 SV=2	0.471095	0.442162
P32629	YEL036C	ANP1	Mannan polymerase II complex ANP1 subunit OS=Saccharomyces cerevisiae (strain ATCC 204508 / S288c) GN=ANP1 PE=1 SV=3	-0.516179	0.442322
P26449	YOR026W	BUB3	Cell cycle arrest protein BUB3 OS=Saccharomyces cerevisiae (strain ATCC 204508 / S288c) GN=BUB3 PE=1 SV=1	-0.463097	0.44254
P08018	YJL128C	PBS2	MAP kinase kinase PBS2 OS=Saccharomyces cerevisiae (strain ATCC 204508 / S288c) GN=PBS2 PE=1 SV=4	0.477061	0.442596
P20049	YBR166C	TYR1	Prephenate dehydrogenase [NADP(+)] OS=Saccharomyces cerevisiae (strain ATCC 204508 / S288c) GN=TYR1 PE=1 SV=2	-0.468099	0.443041
P05694	YER091C	MET6	5-methyltetrahydropteroyltriglutamate--homocysteine methyltransferase OS=Saccharomyces cerevisiae (strain ATCC 204508 / S288c) GN=MET6 PE=1 SV=4	-0.669472	0.443626
P25632	YCR052W	RSC6	Chromatin structure-remodeling complex protein RSC6 OS=Saccharomyces cerevisiae (strain ATCC 204508 / S288c) GN=RSC6 PE=1 SV=1	-0.488556	0.444226
Q06251	YLR177W	YLR177W	Uncharacterized protein YLR177W OS=Saccharomyces cerevisiae (strain ATCC 204508 / S288c) GN=YLR177W PE=1 SV=1	0.478921	0.444351
Q04839	YMR255W	GFD1	mRNA transport factor GFD1 OS=Saccharomyces cerevisiae (strain ATCC 204508 / S288c) GN=GFD1 PE=1 SV=1	0.638989	0.444452
P53137	YGL110C	CUE3	CUE domain-containing protein 3 OS=Saccharomyces cerevisiae (strain ATCC 204508 / S288c) GN=CUE3 PE=1 SV=1	0.467359	0.444979
P38353	YBR283C	SSH1	Sec sixty-one protein homolog OS=Saccharomyces cerevisiae (strain ATCC 204508 / S288c) GN=SSH1 PE=1 SV=1	-0.514795	0.44514
P54730	YMR067C	UBX4	UBX domain-containing protein 4 OS=Saccharomyces cerevisiae (strain ATCC 204508 / S288c) GN=UBX4 PE=1 SV=1	-0.49484	0.446167
P17555	YNL138W	SRV2	Adenylyl cyclase-associated protein OS=Saccharomyces cerevisiae (strain ATCC 204508 / S288c) GN=SRV2 PE=1 SV=1	-0.422158	0.446246
P38883	YHR197W	RIX1	Pre-rRNA-processing protein RIX1 OS=Saccharomyces cerevisiae (strain ATCC 204508 / S288c) GN=RIX1 PE=1 SV=2	0.58214	0.447315
Q05905	YLR301W	HRI1	Protein HRI1 OS=Saccharomyces cerevisiae (strain ATCC 204508 / S288c) GN=HRI1 PE=1 SV=1	-0.510687	0.447539
P38687	YPL243W	SRP68	Signal recognition particle subunit SRP68 OS=Saccharomyces cerevisiae (strain ATCC 204508 / S288c) GN=SRP68 PE=1 SV=1	-0.44569	0.447598
P36013	YKL029C	MAE1	NAD-dependent malic enzyme, mitochondrial OS=Saccharomyces cerevisiae (strain ATCC 204508 / S288c) GN=MAE1 PE=1 SV=1	-0.544962	0.44761
Q99207	YDL148C	NOP14	Nucleolar complex protein 14 OS=Saccharomyces cerevisiae (strain ATCC 204508 / S288c) GN=NOP14 PE=1 SV=1	0.493145	0.447757
Q12345	YLR052W	IES3	Ino eighty subunit 3 OS=Saccharomyces cerevisiae (strain ATCC 204508 / S288c) GN=IES3 PE=1 SV=1	0.438181	0.447971
P53145	YGL099W	LSG1	Large subunit GTPase 1 OS=Saccharomyces cerevisiae (strain ATCC 204508 / S288c) GN=LSG1 PE=1 SV=1	0.462583	0.448228
Q01477	YER151C	UBP3	Ubiquitin carboxyl-terminal hydrolase 3 OS=Saccharomyces cerevisiae (strain ATCC 204508 / S288c) GN=UBP3 PE=1 SV=1	0.455955	0.449724
P36037	YKL213C	DOA1	Protein DOA1 OS=Saccharomyces cerevisiae (strain ATCC 204508 / S288c) GN=DOA1 PE=1 SV=1	-0.464511	0.449921
P50107	YML004C	GLO1	Lactoylglutathione lyase OS=Saccharomyces cerevisiae (strain ATCC 204508 / S288c) GN=GLO1 PE=1 SV=1	-0.580935	0.450171
P38690	YHR033W	YHR033W	Uncharacterized protein YHR033W OS=Saccharomyces cerevisiae (strain ATCC 204508 / S288c) GN=YHR033W PE=3 SV=1	-0.509202	0.450209
P33306	YER167W	BCK2	Protein BCK2 OS=Saccharomyces cerevisiae (strain ATCC 204508 / S288c) GN=BCK2 PE=1 SV=2	0.524755	0.450391
P40463	YIL135C	VHS2	Protein VHS2 OS=Saccharomyces cerevisiae (strain ATCC 204508 / S288c) GN=VHS2 PE=1 SV=1	0.535021	0.450677
P53911	YNL136W	EAF7	Chromatin modification-related protein EAF7 OS=Saccharomyces cerevisiae (strain ATCC 204508 / S288c) GN=EAF7 PE=1 SV=1	0.533214	0.450749
Q12412	YOR161C	PNS1	Protein PNS1 OS=Saccharomyces cerevisiae (strain ATCC 204508 / S288c) GN=PNS1 PE=1 SV=1	0.487827	0.450799
P33202	YKL010C	UFD4	Ubiquitin fusion degradation protein 4 OS=Saccharomyces cerevisiae (strain ATCC 204508 / S288c) GN=UFD4 PE=1 SV=1	0.435827	0.45081
P34217	YBL051C	PIN4	RNA-binding protein PIN4 OS=Saccharomyces cerevisiae (strain ATCC 204508 / S288c) GN=PIN4 PE=1 SV=1	0.482766	0.450826
P16451	YGR193C	PDX1	Pyruvate dehydrogenase complex protein X component, mitochondrial OS=Saccharomyces cerevisiae (strain ATCC 204508 / S288c) GN=PDX1 PE=1 SV=1	0.437016	0.450977
Q05468	YDR333C	RQC1	Ribosome quality control complex subunit 1 OS=Saccharomyces cerevisiae (strain ATCC 204508 / S288c) GN=RQC1 PE=1 SV=1	-0.451697	0.451345
P02829	YPL240C	HSP82	ATP-dependent molecular chaperone HSP82 OS=Saccharomyces cerevisiae (strain ATCC 204508 / S288c) GN=HSP82 PE=1 SV=1	-0.534146	0.45148
P25454	YER095W	RAD51	DNA repair protein RAD51 OS=Saccharomyces cerevisiae (strain ATCC 204508 / S288c) GN=RAD51 PE=1 SV=1	-0.445028	0.451536
P46675	YLR045C	STU2	Protein STU2 OS=Saccharomyces cerevisiae (strain ATCC 204508 / S288c) GN=STU2 PE=1 SV=1	0.471802	0.452303
D6W196	YNL083W	SAL1	Truncated non-functional calcium-binding mitochondrial carrier SAL1-1 OS=Saccharomyces cerevisiae (strain ATCC 204508 / S288c) GN=SAL1 PE=1 SV=2	-0.443347	0.453332
P50095	YLR432W	IMD3	Inosine-5'-monophosphate dehydrogenase 3 OS=Saccharomyces cerevisiae (strain ATCC 204508 / S288c) GN=IMD3 PE=1 SV=1	-0.691491	0.453461
P11075	YDR170C	SEC7	Protein transport protein SEC7 OS=Saccharomyces cerevisiae (strain ATCC 204508 / S288c) GN=SEC7 PE=1 SV=2	-0.442098	0.454064
P46672	YGL105W	ARC1	tRNA-aminoacylation cofactor ARC1 OS=Saccharomyces cerevisiae (strain ATCC 204508 / S288c) GN=ARC1 PE=1 SV=2	-0.447767	0.454126
P41811	YGL137W	SEC27	Coatomer subunit beta' OS=Saccharomyces cerevisiae (strain ATCC 204508 / S288c) GN=SEC27 PE=1 SV=1	-0.529484	0.454184
P32335	YLR203C	MSS51	Protein MSS51, mitochondrial OS=Saccharomyces cerevisiae (strain ATCC 204508 / S288c) GN=MSS51 PE=1 SV=2	-0.456685	0.454688
P32445	YCR028C-A	RIM1	Single-stranded DNA-binding protein RIM1, mitochondrial OS=Saccharomyces cerevisiae (strain ATCC 204508 / S288c) GN=RIM1 PE=1 SV=1	-0.458482	0.455415
P53125	YGL133W	ITC1	Imitation switch two complex protein 1 OS=Saccharomyces cerevisiae (strain ATCC 204508 / S288c) GN=ITC1 PE=1 SV=1	0.449678	0.455481
Q12314	YOR021C	SFM1	Protein arginine N-methyltransferase SFM1 OS=Saccharomyces cerevisiae (strain ATCC 204508 / S288c) GN=SFM1 PE=1 SV=1	-0.589674	0.456257
P40576	YIR024C	INA22	Inner membrane assembly complex subunit 22 OS=Saccharomyces cerevisiae (strain ATCC 204508 / S288c) GN=INA22 PE=1 SV=1	0.49788	0.456362
Q08162	YOL021C	DIS3	Exosome complex exonuclease DIS3 OS=Saccharomyces cerevisiae (strain ATCC 204508 / S288c) GN=DIS3 PE=1 SV=1	-0.531466	0.456532
P19146	YDL137W	ARF2	ADP-ribosylation factor 2 OS=Saccharomyces cerevisiae (strain ATCC 204508 / S288c) GN=ARF2 PE=1 SV=3	-0.490611	0.456943
Q04493	YML094W	GIM5	Prefoldin subunit 5 OS=Saccharomyces cerevisiae (strain ATCC 204508 / S288c) GN=GIM5 PE=1 SV=1	-0.421529	0.457141
P21264	YOR128C	ADE2	Phosphoribosylaminoimidazole carboxylase OS=Saccharomyces cerevisiae (strain ATCC 204508 / S288c) GN=ADE2 PE=1 SV=1	-0.646091	0.457489
P21243	YGL011C	SCL1	Proteasome subunit alpha type-1 OS=Saccharomyces cerevisiae (strain ATCC 204508 / S288c) GN=SCL1 PE=1 SV=1	-0.589621	0.457677
P20676	YOR098C	NUP1	Nucleoporin NUP1 OS=Saccharomyces cerevisiae (strain ATCC 204508 / S288c) GN=NUP1 PE=1 SV=1	0.550294	0.457781
Q04304	YMR090W	YMR090W	UPF0659 protein YMR090W OS=Saccharomyces cerevisiae (strain ATCC 204508 / S288c) GN=YMR090W PE=1 SV=1	-0.807749	0.458674
P15565|P15565-2	YDR120C	TRM1	tRNA (guanine(26)-N(2))-dimethyltransferase, mitochondrial OS=Saccharomyces cerevisiae (strain ATCC 204508 / S288c) GN=TRM1 PE=1 SV=1|Isoform 2 of tRNA (guanine(26)-N(2))-dimethyltransferase, mitochondrial OS=Saccharomyces cerevisiae (strain ATCC 204508 / S288c) GN=TRM1	-0.475393	0.459638
Q04322	YMR192W	GYL1	Probable GTPase-activating protein GYL1 OS=Saccharomyces cerevisiae (strain ATCC 204508 / S288c) GN=GYL1 PE=1 SV=1	0.410943	0.459662
P48562	YNL298W	CLA4	Serine/threonine-protein kinase CLA4 OS=Saccharomyces cerevisiae (strain ATCC 204508 / S288c) GN=CLA4 PE=1 SV=1	0.490868	0.46019
P40580	YIR036C	IRC24	Benzil reductase ((S)-benzoin forming) IRC24 OS=Saccharomyces cerevisiae (strain ATCC 204508 / S288c) GN=IRC24 PE=1 SV=1	-0.555573	0.460247
Q07807	YLL013C	PUF3	mRNA-binding protein PUF3 OS=Saccharomyces cerevisiae (strain ATCC 204508 / S288c) GN=PUF3 PE=1 SV=1	0.443216	0.460427
P48363	YGR078C	PAC10	Prefoldin subunit 3 OS=Saccharomyces cerevisiae (strain ATCC 204508 / S288c) GN=PAC10 PE=1 SV=1	-0.43581	0.460599
P38620	YER099C	PRS2	Ribose-phosphate pyrophosphokinase 2 OS=Saccharomyces cerevisiae (strain ATCC 204508 / S288c) GN=PRS2 PE=1 SV=1	-0.499502	0.460945
P31334	YGR220C	MRPL9	54S ribosomal protein L9, mitochondrial OS=Saccharomyces cerevisiae (strain ATCC 204508 / S288c) GN=MRPL9 PE=1 SV=3	0.43203	0.461245
P41940	YDL055C	PSA1	Mannose-1-phosphate guanyltransferase OS=Saccharomyces cerevisiae (strain ATCC 204508 / S288c) GN=PSA1 PE=1 SV=2	-0.589113	0.461525
P15367	YIR022W	SEC11	Signal peptidase complex catalytic subunit SEC11 OS=Saccharomyces cerevisiae (strain ATCC 204508 / S288c) GN=SEC11 PE=1 SV=2	-0.760729	0.461566
Q12181	YPR048W	TAH18	NADPH-dependent diflavin oxidoreductase 1 OS=Saccharomyces cerevisiae (strain ATCC 204508 / S288c) GN=TAH18 PE=1 SV=1	-0.4276	0.461623
Q05979	YLR231C	BNA5	Kynureninase OS=Saccharomyces cerevisiae (strain ATCC 204508 / S288c) GN=BNA5 PE=1 SV=1	-0.551841	0.462369
P39717	YAL056W	GPB2	Guanine nucleotide-binding protein subunit beta 2 OS=Saccharomyces cerevisiae (strain ATCC 204508 / S288c) GN=GPB2 PE=1 SV=4	0.432646	0.462493
P32833	YBR060C	ORC2	Origin recognition complex subunit 2 OS=Saccharomyces cerevisiae (strain ATCC 204508 / S288c) GN=ORC2 PE=1 SV=2	0.540299	0.462749
P15496	YPL117C	IDI1	Isopentenyl-diphosphate Delta-isomerase OS=Saccharomyces cerevisiae (strain ATCC 204508 / S288c) GN=IDI1 PE=1 SV=2	-0.554217	0.462799
P39704	YAL007C	ERP2	Protein ERP2 OS=Saccharomyces cerevisiae (strain ATCC 204508 / S288c) GN=ERP2 PE=1 SV=1	-0.521945	0.462999
P53859	YNL232W	CSL4	Exosome complex component CSL4 OS=Saccharomyces cerevisiae (strain ATCC 204508 / S288c) GN=CSL4 PE=1 SV=1	-0.446957	0.463013
P0C0X0|Q3E7X9	YLR264W	RPS28B|RPS28A	40S ribosomal protein S28-B OS=Saccharomyces cerevisiae (strain ATCC 204508 / S288c) GN=RPS28B PE=1 SV=1|40S ribosomal protein S28-A OS=Saccharomyces cerevisiae (strain ATCC 204508 / S288c) GN=RPS28A PE=1 SV=1	-0.449121	0.463635
Q07825	YLL029W	FRA1	Putative Xaa-Pro aminopeptidase FRA1 OS=Saccharomyces cerevisiae (strain ATCC 204508 / S288c) GN=FRA1 PE=1 SV=1	-0.440743	0.464857
P40540	YIL027C	EMC5	ER membrane protein complex subunit 5 OS=Saccharomyces cerevisiae (strain ATCC 204508 / S288c) GN=EMC5 PE=1 SV=1	-0.422971	0.465003
P38736	YHL031C	GOS1	Golgi SNAP receptor complex member 1 OS=Saccharomyces cerevisiae (strain ATCC 204508 / S288c) GN=GOS1 PE=1 SV=1	-0.431638	0.465316
P32628	YEL037C	RAD23	UV excision repair protein RAD23 OS=Saccharomyces cerevisiae (strain ATCC 204508 / S288c) GN=RAD23 PE=1 SV=1	0.456395	0.465543
P40364	YJL066C	MPM1	Mitochondrial peculiar membrane protein 1 OS=Saccharomyces cerevisiae (strain ATCC 204508 / S288c) GN=MPM1 PE=1 SV=1	0.496944	0.466064
P53951	YNL051W	COG5	Conserved oligomeric Golgi complex subunit 5 OS=Saccharomyces cerevisiae (strain ATCC 204508 / S288c) GN=COG5 PE=1 SV=1	-0.555241	0.467125
Q08968	YPL222W	FMP40	UPF0061 protein FMP40 OS=Saccharomyces cerevisiae (strain ATCC 204508 / S288c) GN=FMP40 PE=1 SV=1	0.432253	0.467657
P53330	YGR275W	RTT102	Regulator of Ty1 transposition protein 102 OS=Saccharomyces cerevisiae (strain ATCC 204508 / S288c) GN=RTT102 PE=1 SV=2	0.552754	0.467805
P53894	YNL161W	CBK1	Serine/threonine-protein kinase CBK1 OS=Saccharomyces cerevisiae (strain ATCC 204508 / S288c) GN=CBK1 PE=1 SV=1	0.403877	0.468817
P53276	YGR128C	UTP8	U3 small nucleolar RNA-associated protein 8 OS=Saccharomyces cerevisiae (strain ATCC 204508 / S288c) GN=UTP8 PE=1 SV=1	0.436082	0.468893
P38193	YBL046W	PSY4	Serine/threonine-protein phosphatase 4 regulatory subunit 2 OS=Saccharomyces cerevisiae (strain ATCC 204508 / S288c) GN=PSY4 PE=1 SV=1	0.518727	0.469027
P40081	YER134C	YER134C	Putative magnesium-dependent phosphatase YER134C OS=Saccharomyces cerevisiae (strain ATCC 204508 / S288c) GN=YER134C PE=1 SV=1	0.439673	0.469333
P36035	YKL217W	JEN1	Carboxylic acid transporter protein homolog OS=Saccharomyces cerevisiae (strain ATCC 204508 / S288c) GN=JEN1 PE=1 SV=1	0.414667	0.46944
P39954	YER043C	SAH1	Adenosylhomocysteinase OS=Saccharomyces cerevisiae (strain ATCC 204508 / S288c) GN=SAH1 PE=1 SV=1	-0.540589	0.46965
P15891	YCR088W	ABP1	Actin-binding protein OS=Saccharomyces cerevisiae (strain ATCC 204508 / S288c) GN=ABP1 PE=1 SV=4	0.49635	0.471017
Q03640	YML072C	TCB3	Tricalbin-3 OS=Saccharomyces cerevisiae (strain ATCC 204508 / S288c) GN=TCB3 PE=1 SV=1	-0.431975	0.471096
Q12176	YDR060W	MAK21	Ribosome biogenesis protein MAK21 OS=Saccharomyces cerevisiae (strain ATCC 204508 / S288c) GN=MAK21 PE=1 SV=1	0.491858	0.471701
Q06143	YLR348C	DIC1	Mitochondrial dicarboxylate transporter OS=Saccharomyces cerevisiae (strain ATCC 204508 / S288c) GN=DIC1 PE=1 SV=1	0.397957	0.471906
Q08723	YOR261C	RPN8	26S proteasome regulatory subunit RPN8 OS=Saccharomyces cerevisiae (strain ATCC 204508 / S288c) GN=RPN8 PE=1 SV=3	0.564139	0.472366
P35691	YKL056C	TMA19	Translationally-controlled tumor protein homolog OS=Saccharomyces cerevisiae (strain ATCC 204508 / S288c) GN=TMA19 PE=1 SV=1	-0.428501	0.473003
Q06817	YPR081C	GRS2	Glycine--tRNA ligase 2 OS=Saccharomyces cerevisiae (strain ATCC 204508 / S288c) GN=GRS2 PE=1 SV=1	-0.440725	0.473287
P50085	YGR231C	PHB2	Prohibitin-2 OS=Saccharomyces cerevisiae (strain ATCC 204508 / S288c) GN=PHB2 PE=1 SV=2	-0.434362	0.473922
P53141	YGL106W	MLC1	Myosin light chain 1 OS=Saccharomyces cerevisiae (strain ATCC 204508 / S288c) GN=MLC1 PE=1 SV=1	0.439297	0.474189
P34078	YKL143W	LTV1	Protein LTV1 OS=Saccharomyces cerevisiae (strain ATCC 204508 / S288c) GN=LTV1 PE=1 SV=2	0.497379	0.474539
P20095	YNR011C	PRP2	Pre-mRNA-splicing factor ATP-dependent RNA helicase-like protein PRP2 OS=Saccharomyces cerevisiae (strain ATCC 204508 / S288c) GN=PRP2 PE=1 SV=1	0.55396	0.47495
P15179	YPL104W	MSD1	Aspartate--tRNA ligase, mitochondrial OS=Saccharomyces cerevisiae (strain ATCC 204508 / S288c) GN=MSD1 PE=1 SV=1	-0.46633	0.475041
P33311	YPL270W	MDL2	ATP-dependent permease MDL2, mitochondrial OS=Saccharomyces cerevisiae (strain ATCC 204508 / S288c) GN=MDL2 PE=1 SV=3	0.420682	0.475236
P38175	YBL090W	MRP21	37S ribosomal protein MRP21, mitochondrial OS=Saccharomyces cerevisiae (strain ATCC 204508 / S288c) GN=MRP21 PE=1 SV=1	0.494107	0.476114
P53091	YGL201C	MCM6	DNA replication licensing factor MCM6 OS=Saccharomyces cerevisiae (strain ATCC 204508 / S288c) GN=MCM6 PE=1 SV=2	-0.42299	0.476778
P29952	YER003C	PMI40	Mannose-6-phosphate isomerase OS=Saccharomyces cerevisiae (strain ATCC 204508 / S288c) GN=PMI40 PE=1 SV=4	0.442411	0.476787
P40325	YGR268C	HUA1	Proline-rich protein HUA1 OS=Saccharomyces cerevisiae (strain ATCC 204508 / S288c) GN=HUA1 PE=1 SV=2	0.46441	0.476871
P23201	YLL021W	SPA2	Protein SPA2 OS=Saccharomyces cerevisiae (strain ATCC 204508 / S288c) GN=SPA2 PE=1 SV=1	0.516457	0.476888
P07277	YMR208W	ERG12	Mevalonate kinase OS=Saccharomyces cerevisiae (strain ATCC 204508 / S288c) GN=ERG12 PE=1 SV=1	0.405627	0.477268
P24783	YNL112W	DBP2	ATP-dependent RNA helicase DBP2 OS=Saccharomyces cerevisiae (strain ATCC 204508 / S288c) GN=DBP2 PE=1 SV=1	-0.422336	0.47761
P09201	YLR377C	FBP1	Fructose-1,6-bisphosphatase OS=Saccharomyces cerevisiae (strain ATCC 204508 / S288c) GN=FBP1 PE=1 SV=2	0.437297	0.478428
Q04869	YMR315W	YMR315W	Uncharacterized protein YMR315W OS=Saccharomyces cerevisiae (strain ATCC 204508 / S288c) GN=YMR315W PE=1 SV=1	-0.427539	0.478681
Q04458	YMR110C	HFD1	Fatty aldehyde dehydrogenase HFD1 OS=Saccharomyces cerevisiae (strain ATCC 204508 / S288c) GN=HFD1 PE=1 SV=1	-0.484871	0.478691
P10834	YGR222W	PET54	Protein PET54 OS=Saccharomyces cerevisiae (strain ATCC 204508 / S288c) GN=PET54 PE=1 SV=1	-0.603037	0.478744
P43617	YFR045W	YFR045W	Uncharacterized mitochondrial carrier YFR045W OS=Saccharomyces cerevisiae (strain ATCC 204508 / S288c) GN=YFR045W PE=3 SV=3	0.471228	0.479405
P22515	YKL210W	UBA1	Ubiquitin-activating enzyme E1 1 OS=Saccharomyces cerevisiae (strain ATCC 204508 / S288c) GN=UBA1 PE=1 SV=2	-0.512338	0.480579
Q08245	YOL109W	ZEO1	Protein ZEO1 OS=Saccharomyces cerevisiae (strain ATCC 204508 / S288c) GN=ZEO1 PE=1 SV=3	0.525437	0.480616
Q05359	YAR002C-A	ERP1	Protein ERP1 OS=Saccharomyces cerevisiae (strain ATCC 204508 / S288c) GN=ERP1 PE=1 SV=1	-0.457785	0.480667
P15703	YGR282C	BGL2	Glucan 1,3-beta-glucosidase OS=Saccharomyces cerevisiae (strain ATCC 204508 / S288c) GN=BGL2 PE=1 SV=1	-0.617566	0.482254
P34237	YKL179C	COY1	Protein CASP OS=Saccharomyces cerevisiae (strain ATCC 204508 / S288c) GN=COY1 PE=1 SV=2	0.45314	0.482835
P10869	YER052C	HOM3	Aspartokinase OS=Saccharomyces cerevisiae (strain ATCC 204508 / S288c) GN=HOM3 PE=1 SV=2	-0.497089	0.483088
P43586	YFR001W	LOC1	60S ribosomal subunit assembly/export protein LOC1 OS=Saccharomyces cerevisiae (strain ATCC 204508 / S288c) GN=LOC1 PE=1 SV=1	0.538456	0.483647
P40165	YNL200C	YNL200C	NAD(P)H-hydrate epimerase OS=Saccharomyces cerevisiae (strain ATCC 204508 / S288c) GN=YNL200C PE=1 SV=1	-0.407021	0.483904
P41939	YLR174W	IDP2	Isocitrate dehydrogenase [NADP] cytoplasmic OS=Saccharomyces cerevisiae (strain ATCC 204508 / S288c) GN=IDP2 PE=1 SV=2	-0.442161	0.484113
P13298	YML106W	URA5	Orotate phosphoribosyltransferase 1 OS=Saccharomyces cerevisiae (strain ATCC 204508 / S288c) GN=URA5 PE=1 SV=2	-0.961069	0.484325
Q12298	YDR061W	YDR061W	Uncharacterized ABC transporter ATP-binding protein YDR061W OS=Saccharomyces cerevisiae (strain ATCC 204508 / S288c) GN=YDR061W PE=1 SV=1	-0.388607	0.484958
P19262	YDR148C	KGD2	Dihydrolipoyllysine-residue succinyltransferase component of 2-oxoglutarate dehydrogenase complex, mitochondrial OS=Saccharomyces cerevisiae (strain ATCC 204508 / S288c) GN=KGD2 PE=1 SV=2	0.383213	0.485357
Q06337	YDR359C	EAF1	Chromatin modification-related protein EAF1 OS=Saccharomyces cerevisiae (strain ATCC 204508 / S288c) GN=EAF1 PE=1 SV=2	0.404113	0.486008
P07281	YNL302C	RPS19B	40S ribosomal protein S19-B OS=Saccharomyces cerevisiae (strain ATCC 204508 / S288c) GN=RPS19B PE=1 SV=2	0.403891	0.48627
P39938	YGL189C	RPS26A	40S ribosomal protein S26-A OS=Saccharomyces cerevisiae (strain ATCC 204508 / S288c) GN=RPS26A PE=1 SV=1	-0.469638	0.487925
P32769	YKR084C	HBS1	Elongation factor 1 alpha-like protein OS=Saccharomyces cerevisiae (strain ATCC 204508 / S288c) GN=HBS1 PE=1 SV=2	-0.42341	0.488299
Q08920	YPL178W	CBC2	Nuclear cap-binding protein subunit 2 OS=Saccharomyces cerevisiae (strain ATCC 204508 / S288c) GN=CBC2 PE=1 SV=1	0.398221	0.489533
P32911	YNL244C	SUI1	Eukaryotic translation initiation factor eIF-1 OS=Saccharomyces cerevisiae (strain ATCC 204508 / S288c) GN=SUI1 PE=1 SV=1	-0.382458	0.489618
P08518	YOR151C	RPB2	DNA-directed RNA polymerase II subunit RPB2 OS=Saccharomyces cerevisiae (strain ATCC 204508 / S288c) GN=RPB2 PE=1 SV=2	-0.465137	0.489678
P32790	YBL007C	SLA1	Actin cytoskeleton-regulatory complex protein SLA1 OS=Saccharomyces cerevisiae (strain ATCC 204508 / S288c) GN=SLA1 PE=1 SV=1	-0.404908	0.490097
Q06252	YLR179C	YLR179C	Uncharacterized protein YLR179C OS=Saccharomyces cerevisiae (strain ATCC 204508 / S288c) GN=YLR179C PE=1 SV=1	0.562728	0.490198
Q12386	YOR141C	ARP8	Actin-like protein ARP8 OS=Saccharomyces cerevisiae (strain ATCC 204508 / S288c) GN=ARP8 PE=1 SV=1	0.437532	0.49073
P0CT04	YNL015W	PBI2	Protease B inhibitor 2 OS=Saccharomyces cerevisiae (strain ATCC 204508 / S288c) GN=PBI2 PE=1 SV=1	0.520096	0.490751
P53731	YNR035C	ARC35	Actin-related protein 2/3 complex subunit 2 OS=Saccharomyces cerevisiae (strain ATCC 204508 / S288c) GN=ARC35 PE=1 SV=1	-0.606627	0.49119
P23337	YFR015C	GSY1	Glycogen [starch] synthase isoform 1 OS=Saccharomyces cerevisiae (strain ATCC 204508 / S288c) GN=GSY1 PE=1 SV=3	-0.404919	0.491424
P53898	YNL156C	NSG2	Protein NSG2 OS=Saccharomyces cerevisiae (strain ATCC 204508 / S288c) GN=NSG2 PE=1 SV=1	-0.414157	0.491799
P46951	YGR198W	YPP1	Cargo-transport protein YPP1 OS=Saccharomyces cerevisiae (strain ATCC 204508 / S288c) GN=YPP1 PE=1 SV=1	-0.44936	0.492019
P12683	YML075C	HMG1	3-hydroxy-3-methylglutaryl-coenzyme A reductase 1 OS=Saccharomyces cerevisiae (strain ATCC 204508 / S288c) GN=HMG1 PE=1 SV=1	-0.400757	0.492059
P39013	YNL084C	END3	Actin cytoskeleton-regulatory complex protein END3 OS=Saccharomyces cerevisiae (strain ATCC 204508 / S288c) GN=END3 PE=1 SV=1	0.434096	0.492423
P38088|P38088-2	YBR121C	GRS1	Glycine--tRNA ligase 1, mitochondrial OS=Saccharomyces cerevisiae (strain ATCC 204508 / S288c) GN=GRS1 PE=1 SV=3|Isoform Cytoplasmic of Glycine--tRNA ligase 1, mitochondrial OS=Saccharomyces cerevisiae (strain ATCC 204508 / S288c) GN=GRS1	-0.426551	0.492476
P32862	YKL038W	RGT1	Glucose transport transcription regulator RGT1 OS=Saccharomyces cerevisiae (strain ATCC 204508 / S288c) GN=RGT1 PE=1 SV=1	0.393296	0.492531
P35736	YKL050C	YKL050C	Uncharacterized protein YKL050C OS=Saccharomyces cerevisiae (strain ATCC 204508 / S288c) GN=YKL050C PE=2 SV=1	0.487466	0.492691
Q12522	YPR016C	TIF6	Eukaryotic translation initiation factor 6 OS=Saccharomyces cerevisiae (strain ATCC 204508 / S288c) GN=TIF6 PE=1 SV=1	-0.443247	0.492801
P32799	YGL191W	COX13	Cytochrome c oxidase subunit 6A, mitochondrial OS=Saccharomyces cerevisiae (strain ATCC 204508 / S288c) GN=COX13 PE=1 SV=1	0.41826	0.49288
P48526	YPL040C	ISM1	Isoleucine--tRNA ligase, mitochondrial OS=Saccharomyces cerevisiae (strain ATCC 204508 / S288c) GN=ISM1 PE=1 SV=2	0.406421	0.493001
Q02555	YMR239C	RNT1	Ribonuclease 3 OS=Saccharomyces cerevisiae (strain ATCC 204508 / S288c) GN=RNT1 PE=1 SV=1	0.425497	0.493294
P32599	YDR129C	SAC6	Fimbrin OS=Saccharomyces cerevisiae (strain ATCC 204508 / S288c) GN=SAC6 PE=1 SV=1	-0.403894	0.493455
Q06677	YDR320C	SWA2	Auxilin-like clathrin uncoating factor SWA2 OS=Saccharomyces cerevisiae (strain ATCC 204508 / S288c) GN=SWA2 PE=1 SV=1	0.416934	0.493892
P22696	YJR017C	ESS1	Peptidyl-prolyl cis-trans isomerase ESS1 OS=Saccharomyces cerevisiae (strain ATCC 204508 / S288c) GN=ESS1 PE=1 SV=3	0.436079	0.494034
Q99332	YOR324C	FRT1	Protein HPH1 OS=Saccharomyces cerevisiae (strain ATCC 204508 / S288c) GN=FRT1 PE=1 SV=1	0.393109	0.494749
P20606	YPL218W	SAR1	Small COPII coat GTPase SAR1 OS=Saccharomyces cerevisiae (strain ATCC 204508 / S288c) GN=SAR1 PE=1 SV=1	1.16532	0.49546
P38824	YHR116W	COX23	Cytochrome c oxidase-assembly factor COX23, mitochondrial OS=Saccharomyces cerevisiae (strain ATCC 204508 / S288c) GN=COX23 PE=1 SV=1	0.437879	0.49587
P39007	YGL022W	STT3	Dolichyl-diphosphooligosaccharide--protein glycosyltransferase subunit STT3 OS=Saccharomyces cerevisiae (strain ATCC 204508 / S288c) GN=STT3 PE=1 SV=2	-0.458259	0.495893
P32457	YLR314C	CDC3	Cell division control protein 3 OS=Saccharomyces cerevisiae (strain ATCC 204508 / S288c) GN=CDC3 PE=1 SV=3	-0.393421	0.495953
P17891	YGR167W	CLC1	Clathrin light chain OS=Saccharomyces cerevisiae (strain ATCC 204508 / S288c) GN=CLC1 PE=1 SV=1	0.567619	0.495995
P37838	YPL043W	NOP4	Nucleolar protein 4 OS=Saccharomyces cerevisiae (strain ATCC 204508 / S288c) GN=NOP4 PE=1 SV=1	-0.399422	0.496051
P40483	YIL108W	YIL108W	Putative zinc metalloproteinase YIL108W OS=Saccharomyces cerevisiae (strain ATCC 204508 / S288c) GN=YIL108W PE=1 SV=1	-0.53912	0.496448
P30665	YPR019W	MCM4	DNA replication licensing factor MCM4 OS=Saccharomyces cerevisiae (strain ATCC 204508 / S288c) GN=MCM4 PE=1 SV=2	0.398524	0.49698
P39721	YAL049C	AIM2	Protein AIM2 OS=Saccharomyces cerevisiae (strain ATCC 204508 / S288c) GN=AIM2 PE=1 SV=1	-0.54058	0.497273
P10962	YAL025C	MAK16	Protein MAK16 OS=Saccharomyces cerevisiae (strain ATCC 204508 / S288c) GN=MAK16 PE=1 SV=2	0.414745	0.497435
P40343	YNR006W	VPS27	Vacuolar protein sorting-associated protein 27 OS=Saccharomyces cerevisiae (strain ATCC 204508 / S288c) GN=VPS27 PE=1 SV=3	0.412967	0.497845
Q3E762	YBR230W-A	YBR230W	Putative uncharacterized protein YBR230W-A OS=Saccharomyces cerevisiae (strain ATCC 204508 / S288c) GN=YBR230W-A PE=4 SV=1	0.399025	0.498096
P17898	YNL130C	CPT1	Cholinephosphotransferase 1 OS=Saccharomyces cerevisiae (strain ATCC 204508 / S288c) GN=CPT1 PE=1 SV=3	-0.50187	0.498208
Q02821	YNL189W	SRP1	Importin subunit alpha OS=Saccharomyces cerevisiae (strain ATCC 204508 / S288c) GN=SRP1 PE=1 SV=1	-0.375895	0.499807
Q99287	YOR165W	SEY1	Protein SEY1 OS=Saccharomyces cerevisiae (strain ATCC 204508 / S288c) GN=SEY1 PE=1 SV=1	0.399716	0.500044
P06168	YLR355C	ILV5	Ketol-acid reductoisomerase, mitochondrial OS=Saccharomyces cerevisiae (strain ATCC 204508 / S288c) GN=ILV5 PE=1 SV=1	-0.40924	0.500089
Q06053	YLR401C	DUS3	tRNA-dihydrouridine(47) synthase [NAD(P)(+)] OS=Saccharomyces cerevisiae (strain ATCC 204508 / S288c) GN=DUS3 PE=1 SV=2	-0.418187	0.500651
P40308	YMR313C	TGL3	Lipase 3 OS=Saccharomyces cerevisiae (strain ATCC 204508 / S288c) GN=TGL3 PE=1 SV=2	-0.379929	0.501821
P47125	YJR078W	BNA2	Indoleamine 2,3-dioxygenase OS=Saccharomyces cerevisiae (strain ATCC 204508 / S288c) GN=BNA2 PE=1 SV=1	0.399118	0.501877
P38636	YNL259C	ATX1	Metal homeostasis factor ATX1 OS=Saccharomyces cerevisiae (strain ATCC 204508 / S288c) GN=ATX1 PE=1 SV=1	-0.392655	0.501907
P47079	YJL008C	CCT8	T-complex protein 1 subunit theta OS=Saccharomyces cerevisiae (strain ATCC 204508 / S288c) GN=CCT8 PE=1 SV=1	-0.411146	0.502691
P35177	YBR081C	SPT7	Transcriptional activator SPT7 OS=Saccharomyces cerevisiae (strain ATCC 204508 / S288c) GN=SPT7 PE=1 SV=1	0.392562	0.50294
P17883	YPR189W	SKI3	Superkiller protein 3 OS=Saccharomyces cerevisiae (strain ATCC 204508 / S288c) GN=SKI3 PE=1 SV=2	0.393784	0.503054
Q12404	YOR288C	MPD1	Protein disulfide-isomerase MPD1 OS=Saccharomyces cerevisiae (strain ATCC 204508 / S288c) GN=MPD1 PE=1 SV=1	0.485149	0.504116
P06704	YOR257W	CDC31	Cell division control protein 31 OS=Saccharomyces cerevisiae (strain ATCC 204508 / S288c) GN=CDC31 PE=1 SV=2	0.370296	0.504147
P38430	YMR262W	YMR262W	Uncharacterized deoxyribonuclease YMR262W OS=Saccharomyces cerevisiae (strain ATCC 204508 / S288c) GN=YMR262W PE=1 SV=3	-0.416394	0.504527
P40352	YJR035W	RAD26	DNA repair and recombination protein RAD26 OS=Saccharomyces cerevisiae (strain ATCC 204508 / S288c) GN=RAD26 PE=1 SV=1	0.410835	0.504717
P50089	YGR237C	YGR237C	Uncharacterized protein YGR237C OS=Saccharomyces cerevisiae (strain ATCC 204508 / S288c) GN=YGR237C PE=1 SV=1	0.40141	0.504783
Q07979	YLR033W	RSC58	Chromatin structure-remodeling complex protein RSC58 OS=Saccharomyces cerevisiae (strain ATCC 204508 / S288c) GN=RSC58 PE=1 SV=1	0.394497	0.504888
Q06213	YPR168W	NUT2	Mediator of RNA polymerase II transcription subunit 10 OS=Saccharomyces cerevisiae (strain ATCC 204508 / S288c) GN=NUT2 PE=1 SV=1	0.394009	0.504888
Q12341	YPL001W	HAT1	Histone acetyltransferase type B catalytic subunit OS=Saccharomyces cerevisiae (strain ATCC 204508 / S288c) GN=HAT1 PE=1 SV=1	-0.430259	0.505132
P40508	YIL077C	YIL077C	Uncharacterized protein YIL077C OS=Saccharomyces cerevisiae (strain ATCC 204508 / S288c) GN=YIL077C PE=1 SV=1	0.388673	0.50526
P21339	YOR188W	MSB1	Morphogenesis-related protein MSB1 OS=Saccharomyces cerevisiae (strain ATCC 204508 / S288c) GN=MSB1 PE=1 SV=1	0.40838	0.505298
Q00362	YGL190C	CDC55	Protein phosphatase PP2A regulatory subunit B OS=Saccharomyces cerevisiae (strain ATCC 204508 / S288c) GN=CDC55 PE=1 SV=2	0.380137	0.505303
P08678	YJL005W	CYR1	Adenylate cyclase OS=Saccharomyces cerevisiae (strain ATCC 204508 / S288c) GN=CYR1 PE=1 SV=2	0.386196	0.505331
Q05854	YLR278C	YLR278C	Uncharacterized transcriptional regulatory protein YLR278C OS=Saccharomyces cerevisiae (strain ATCC 204508 / S288c) GN=YLR278C PE=1 SV=1	0.431582	0.50561
Q12428	YPR002W	PDH1	Probable 2-methylcitrate dehydratase OS=Saccharomyces cerevisiae (strain ATCC 204508 / S288c) GN=PDH1 PE=1 SV=1	-0.427926	0.506154
P02994	YPR080W	TEF1	Elongation factor 1-alpha OS=Saccharomyces cerevisiae (strain ATCC 204508 / S288c) GN=TEF1 PE=1 SV=1	-0.373692	0.506655
P53337	YGR284C	ERV29	ER-derived vesicles protein ERV29 OS=Saccharomyces cerevisiae (strain ATCC 204508 / S288c) GN=ERV29 PE=1 SV=1	-0.422315	0.507156
Q05672	YDL189W	RBS1	RNA-binding suppressor of PAS kinase protein 1 OS=Saccharomyces cerevisiae (strain ATCC 204508 / S288c) GN=RBS1 PE=1 SV=1	-0.429314	0.508308
P11154	YGL062W	PYC1	Pyruvate carboxylase 1 OS=Saccharomyces cerevisiae (strain ATCC 204508 / S288c) GN=PYC1 PE=1 SV=2	0.479747	0.508518
P53146	YGL098W	USE1	Protein transport protein USE1 OS=Saccharomyces cerevisiae (strain ATCC 204508 / S288c) GN=USE1 PE=1 SV=1	0.377441	0.508628
P31755	YGL038C	OCH1	Initiation-specific alpha-1,6-mannosyltransferase OS=Saccharomyces cerevisiae (strain ATCC 204508 / S288c) GN=OCH1 PE=1 SV=1	-0.376361	0.50902
P48836	YHR039C-A	VMA10	V-type proton ATPase subunit G OS=Saccharomyces cerevisiae (strain ATCC 204508 / S288c) GN=VMA10 PE=1 SV=1	0.472817	0.50914
P24583	YBL105C	PKC1	Protein kinase C-like 1 OS=Saccharomyces cerevisiae (strain ATCC 204508 / S288c) GN=PKC1 PE=1 SV=3	-0.403155	0.510115
P69771	YKR035W-A	DID2	Vacuolar protein-sorting-associated protein 46 OS=Saccharomyces cerevisiae (strain ATCC 204508 / S288c) GN=DID2 PE=1 SV=1	0.40267	0.510335
P40513	YIL070C	MAM33	Mitochondrial acidic protein MAM33 OS=Saccharomyces cerevisiae (strain ATCC 204508 / S288c) GN=MAM33 PE=1 SV=1	-0.375187	0.510389
P0CX55|P0CX56	YDR450W	RPS18A|RPS18B	40S ribosomal protein S18-A OS=Saccharomyces cerevisiae (strain ATCC 204508 / S288c) GN=RPS18A PE=1 SV=1|40S ribosomal protein S18-B OS=Saccharomyces cerevisiae (strain ATCC 204508 / S288c) GN=RPS18B PE=1 SV=1	-0.433351	0.510517
Q01448	YBR215W	HPC2	Histone promoter control protein 2 OS=Saccharomyces cerevisiae (strain ATCC 204508 / S288c) GN=HPC2 PE=1 SV=2	0.4228	0.5106
Q06625	YPR184W	GDB1	Glycogen debranching enzyme OS=Saccharomyces cerevisiae (strain ATCC 204508 / S288c) GN=GDB1 PE=1 SV=1	-0.518734	0.510616
P34072	YNL076W	MKS1	Negative regulator of RAS-cAMP pathway OS=Saccharomyces cerevisiae (strain ATCC 204508 / S288c) GN=MKS1 PE=1 SV=2	0.423088	0.510646
P13185	YDR122W	KIN1	Serine/threonine protein kinase KIN1 OS=Saccharomyces cerevisiae (strain ATCC 204508 / S288c) GN=KIN1 PE=1 SV=3	-0.418628	0.511959
P25038	YOL023W	IFM1	Translation initiation factor IF-2, mitochondrial OS=Saccharomyces cerevisiae (strain ATCC 204508 / S288c) GN=IFM1 PE=1 SV=2	-0.424186	0.513036
P38234	YBR052C	RFS1	Protein RFS1 OS=Saccharomyces cerevisiae (strain ATCC 204508 / S288c) GN=RFS1 PE=1 SV=1	-0.463637	0.513462
P40080	YER128W	VFA1	VPS4-associated protein 1 OS=Saccharomyces cerevisiae (strain ATCC 204508 / S288c) GN=VFA1 PE=1 SV=1	0.427943	0.513623
Q08193	YOL030W	GAS5	1,3-beta-glucanosyltransferase GAS5 OS=Saccharomyces cerevisiae (strain ATCC 204508 / S288c) GN=GAS5 PE=1 SV=1	-0.406122	0.513635
P38113	YBR145W	ADH5	Alcohol dehydrogenase 5 OS=Saccharomyces cerevisiae (strain ATCC 204508 / S288c) GN=ADH5 PE=1 SV=1	0.833227	0.513736
P36156	YKR076W	ECM4	Glutathione S-transferase omega-like 2 OS=Saccharomyces cerevisiae (strain ATCC 204508 / S288c) GN=ECM4 PE=1 SV=1	-0.411921	0.513822
P32476	YGR175C	ERG1	Squalene monooxygenase OS=Saccharomyces cerevisiae (strain ATCC 204508 / S288c) GN=ERG1 PE=1 SV=2	0.3953	0.51466
P35207	YLR398C	SKI2	Antiviral helicase SKI2 OS=Saccharomyces cerevisiae (strain ATCC 204508 / S288c) GN=SKI2 PE=1 SV=2	-0.373998	0.514961
P29366	YBR200W	BEM1	Bud emergence protein 1 OS=Saccharomyces cerevisiae (strain ATCC 204508 / S288c) GN=BEM1 PE=1 SV=1	-0.366778	0.51515
Q08911	YOR388C	FDH1	Formate dehydrogenase 1 OS=Saccharomyces cerevisiae (strain ATCC 204508 / S288c) GN=FDH1 PE=1 SV=1	-0.415435	0.515782
P60010	YFL039C	ACT1	Actin OS=Saccharomyces cerevisiae (strain ATCC 204508 / S288c) GN=ACT1 PE=1 SV=1	-0.432003	0.515938
Q04739	YER027C	GAL83	SNF1 protein kinase subunit beta-3 OS=Saccharomyces cerevisiae (strain ATCC 204508 / S288c) GN=GAL83 PE=1 SV=1	-0.452846	0.515992
P38629	YNL290W	RFC3	Replication factor C subunit 3 OS=Saccharomyces cerevisiae (strain ATCC 204508 / S288c) GN=RFC3 PE=1 SV=1	0.359959	0.51616
P37267	YGR174C	CBP4	Assembly factor CBP4 OS=Saccharomyces cerevisiae (strain ATCC 204508 / S288c) GN=CBP4 PE=1 SV=3	0.478787	0.516387
P32898	YDR430C	CYM1	Mitochondrial presequence protease OS=Saccharomyces cerevisiae (strain ATCC 204508 / S288c) GN=CYM1 PE=1 SV=2	-0.426764	0.516722
P25365	YCR067C	SED4	Putative guanine nucleotide-exchange factor SED4 OS=Saccharomyces cerevisiae (strain ATCC 204508 / S288c) GN=SED4 PE=1 SV=1	-0.488286	0.517418
P16521	YLR249W	YEF3	Elongation factor 3A OS=Saccharomyces cerevisiae (strain ATCC 204508 / S288c) GN=YEF3 PE=1 SV=4	-0.391566	0.517605
P48525	YOL033W	MSE1	Glutamate--tRNA ligase, mitochondrial OS=Saccharomyces cerevisiae (strain ATCC 204508 / S288c) GN=MSE1 PE=1 SV=2	0.380898	0.518207
P00729	YMR297W	PRC1	Carboxypeptidase Y OS=Saccharomyces cerevisiae (strain ATCC 204508 / S288c) GN=PRC1 PE=1 SV=1	-0.522608	0.518454
P39998	YEL015W	EDC3	Enhancer of mRNA-decapping protein 3 OS=Saccharomyces cerevisiae (strain ATCC 204508 / S288c) GN=EDC3 PE=1 SV=1	-0.386652	0.518848
P08524	YJL167W	ERG20	Farnesyl pyrophosphate synthase OS=Saccharomyces cerevisiae (strain ATCC 204508 / S288c) GN=ERG20 PE=1 SV=2	-0.431999	0.518854
P07245	YGR204W	ADE3	C-1-tetrahydrofolate synthase, cytoplasmic OS=Saccharomyces cerevisiae (strain ATCC 204508 / S288c) GN=ADE3 PE=1 SV=1	-0.488802	0.519713
P32775	YEL011W	GLC3	1,4-alpha-glucan-branching enzyme OS=Saccharomyces cerevisiae (strain ATCC 204508 / S288c) GN=GLC3 PE=1 SV=2	-0.547677	0.521095
P46949	YGR196C	FYV8	Protein FYV8 OS=Saccharomyces cerevisiae (strain ATCC 204508 / S288c) GN=FYV8 PE=1 SV=1	0.432679	0.522408
P32855	YPR055W	SEC8	Exocyst complex component SEC8 OS=Saccharomyces cerevisiae (strain ATCC 204508 / S288c) GN=SEC8 PE=1 SV=1	0.372276	0.523241
P47912	YMR246W	FAA4	Long-chain-fatty-acid--CoA ligase 4 OS=Saccharomyces cerevisiae (strain ATCC 204508 / S288c) GN=FAA4 PE=1 SV=1	-0.380568	0.5236
P40462	YIL137C	TMA108	Protein TMA108 OS=Saccharomyces cerevisiae (strain ATCC 204508 / S288c) GN=TMA108 PE=1 SV=1	-0.359605	0.52445
P05750	YNL178W	RPS3	40S ribosomal protein S3 OS=Saccharomyces cerevisiae (strain ATCC 204508 / S288c) GN=RPS3 PE=1 SV=5	-0.517052	0.524789
P06785	YOR074C	CDC21	Thymidylate synthase OS=Saccharomyces cerevisiae (strain ATCC 204508 / S288c) GN=CDC21 PE=1 SV=1	0.354758	0.524799
P35729	YKL057C	NUP120	Nucleoporin NUP120 OS=Saccharomyces cerevisiae (strain ATCC 204508 / S288c) GN=NUP120 PE=1 SV=1	-0.374135	0.524804
P32473	YBR221C	PDB1	Pyruvate dehydrogenase E1 component subunit beta, mitochondrial OS=Saccharomyces cerevisiae (strain ATCC 204508 / S288c) GN=PDB1 PE=1 SV=2	-0.491002	0.524917
P11491	YDR481C	PHO8	Repressible alkaline phosphatase OS=Saccharomyces cerevisiae (strain ATCC 204508 / S288c) GN=PHO8 PE=1 SV=2	-0.387562	0.526319
Q03631	YML076C	WAR1	Weak acid resistance protein 1 OS=Saccharomyces cerevisiae (strain ATCC 204508 / S288c) GN=WAR1 PE=1 SV=1	0.422592	0.526928
Q08971	YPL225W	YPL225W	Protein PBDC1 homolog OS=Saccharomyces cerevisiae (strain ATCC 204508 / S288c) GN=YPL225W PE=1 SV=1	-0.448393	0.527197
P07143	YOR065W	CYT1	Cytochrome c1, heme protein, mitochondrial OS=Saccharomyces cerevisiae (strain ATCC 204508 / S288c) GN=CYT1 PE=1 SV=1	0.425712	0.52725
P38011	YMR116C	ASC1	Guanine nucleotide-binding protein subunit beta-like protein OS=Saccharomyces cerevisiae (strain ATCC 204508 / S288c) GN=ASC1 PE=1 SV=4	-0.497678	0.527366
P40469	YIL128W	MET18	DNA repair/transcription protein MET18/MMS19 OS=Saccharomyces cerevisiae (strain ATCC 204508 / S288c) GN=MET18 PE=1 SV=1	0.414724	0.527407
Q04338	YMR197C	VTI1	t-SNARE VTI1 OS=Saccharomyces cerevisiae (strain ATCC 204508 / S288c) GN=VTI1 PE=1 SV=3	0.346459	0.528742
P21576	YKR001C	VPS1	Vacuolar protein sorting-associated protein 1 OS=Saccharomyces cerevisiae (strain ATCC 204508 / S288c) GN=VPS1 PE=1 SV=2	0.366774	0.529077
P05626	YPL078C	ATP4	ATP synthase subunit 4, mitochondrial OS=Saccharomyces cerevisiae (strain ATCC 204508 / S288c) GN=ATP4 PE=1 SV=2	-0.410496	0.529481
Q08287	YOL144W	NOP8	60S ribosome subunit biogenesis protein NOP8 OS=Saccharomyces cerevisiae (strain ATCC 204508 / S288c) GN=NOP8 PE=1 SV=1	-0.341509	0.529828
Q12403	YDL018C	ERP3	Protein ERP3 OS=Saccharomyces cerevisiae (strain ATCC 204508 / S288c) GN=ERP3 PE=1 SV=1	-0.452637	0.529842
P07266	YIR021W	MRS1	Mitochondrial RNA-splicing protein MRS1 OS=Saccharomyces cerevisiae (strain ATCC 204508 / S288c) GN=MRS1 PE=1 SV=2	0.343888	0.530547
P17967	YCL043C	PDI1	Protein disulfide-isomerase OS=Saccharomyces cerevisiae (strain ATCC 204508 / S288c) GN=PDI1 PE=1 SV=2	0.386771	0.532729
P38922	YNL004W	HRB1	Protein HRB1 OS=Saccharomyces cerevisiae (strain ATCC 204508 / S288c) GN=HRB1 PE=1 SV=2	0.378757	0.533691
P06367|P39516	YCR031C	RPS14A|RPS14B	40S ribosomal protein S14-A OS=Saccharomyces cerevisiae (strain ATCC 204508 / S288c) GN=RPS14A PE=1 SV=5|40S ribosomal protein S14-B OS=Saccharomyces cerevisiae (strain ATCC 204508 / S288c) GN=RPS14B PE=1 SV=2	-0.489269	0.534124
P04819|P04819-2	YDL164C	CDC9	DNA ligase 1 OS=Saccharomyces cerevisiae (strain ATCC 204508 / S288c) GN=CDC9 PE=1 SV=2|Isoform Nuclear of DNA ligase 1 OS=Saccharomyces cerevisiae (strain ATCC 204508 / S288c) GN=CDC9	-0.385598	0.534675
P07267	YPL154C	PEP4	Saccharopepsin OS=Saccharomyces cerevisiae (strain ATCC 204508 / S288c) GN=PEP4 PE=1 SV=1	-0.569662	0.534728
Q05530	YDR286C	YDR286C	Glutaredoxin-like protein YDR286C OS=Saccharomyces cerevisiae (strain ATCC 204508 / S288c) GN=YDR286C PE=3 SV=1	-0.39937	0.535244
P32386	YLL048C	YBT1	ATP-dependent bile acid permease OS=Saccharomyces cerevisiae (strain ATCC 204508 / S288c) GN=YBT1 PE=1 SV=2	-0.410601	0.53536
P34227	YBL064C	PRX1	Mitochondrial peroxiredoxin PRX1 OS=Saccharomyces cerevisiae (strain ATCC 204508 / S288c) GN=PRX1 PE=1 SV=1	0.349826	0.535758
P20435	YPR187W	RPO26	DNA-directed RNA polymerases I, II, and III subunit RPABC2 OS=Saccharomyces cerevisiae (strain ATCC 204508 / S288c) GN=RPO26 PE=1 SV=1	0.444848	0.535844
P40360	YJL071W	ARG2	Amino-acid acetyltransferase, mitochondrial OS=Saccharomyces cerevisiae (strain ATCC 204508 / S288c) GN=ARG2 PE=1 SV=1	-0.440952	0.535856
P47154	YJR117W	STE24	CAAX prenyl protease 1 OS=Saccharomyces cerevisiae (strain ATCC 204508 / S288c) GN=STE24 PE=1 SV=1	0.431331	0.536416
P34164	YGL208W	SIP2	SNF1 protein kinase subunit beta-2 OS=Saccharomyces cerevisiae (strain ATCC 204508 / S288c) GN=SIP2 PE=1 SV=3	0.387909	0.536615
P38702	YHR002W	LEU5	Mitochondrial carrier protein LEU5 OS=Saccharomyces cerevisiae (strain ATCC 204508 / S288c) GN=LEU5 PE=3 SV=1	0.383162	0.537227
P06787	YBR109C	CMD1	Calmodulin OS=Saccharomyces cerevisiae (strain ATCC 204508 / S288c) GN=CMD1 PE=1 SV=1	-0.345931	0.537354
P05373	YGL040C	HEM2	Delta-aminolevulinic acid dehydratase OS=Saccharomyces cerevisiae (strain ATCC 204508 / S288c) GN=HEM2 PE=1 SV=2	0.487967	0.537382
Q99258	YDR487C	RIB3	3,4-dihydroxy-2-butanone 4-phosphate synthase OS=Saccharomyces cerevisiae (strain ATCC 204508 / S288c) GN=RIB3 PE=1 SV=1	-0.43049	0.537769
P47008	YJL145W	SFH5	Phosphatidylinositol transfer protein SFH5 OS=Saccharomyces cerevisiae (strain ATCC 204508 / S288c) GN=SFH5 PE=1 SV=1	-0.339387	0.53779
P48743	YLR176C	RFX1	RFX-like DNA-binding protein RFX1 OS=Saccharomyces cerevisiae (strain ATCC 204508 / S288c) GN=RFX1 PE=1 SV=2	0.366044	0.537926
P0CX51|P0CX52	YMR143W	RPS16A|RPS16B	40S ribosomal protein S16-A OS=Saccharomyces cerevisiae (strain ATCC 204508 / S288c) GN=RPS16A PE=1 SV=1|40S ribosomal protein S16-B OS=Saccharomyces cerevisiae (strain ATCC 204508 / S288c) GN=RPS16B PE=1 SV=1	-0.490609	0.53804
P25037	YDL122W	UBP1	Ubiquitin carboxyl-terminal hydrolase 1 OS=Saccharomyces cerevisiae (strain ATCC 204508 / S288c) GN=UBP1 PE=1 SV=2	0.41276	0.538202
Q03388	YDR485C	VPS72	Vacuolar protein sorting-associated protein 72 OS=Saccharomyces cerevisiae (strain ATCC 204508 / S288c) GN=VPS72 PE=1 SV=2	0.374611	0.538499
P25368	YCL031C	RRP7	Ribosomal RNA-processing protein 7 OS=Saccharomyces cerevisiae (strain ATCC 204508 / S288c) GN=RRP7 PE=1 SV=1	0.376442	0.538682
P37898	YHR047C	AAP1	Alanine/arginine aminopeptidase OS=Saccharomyces cerevisiae (strain ATCC 204508 / S288c) GN=AAP1 PE=1 SV=2	0.372328	0.538921
P43635	YPR001W	CIT3	Citrate synthase 3, mitochondrial OS=Saccharomyces cerevisiae (strain ATCC 204508 / S288c) GN=CIT3 PE=1 SV=1	0.42154	0.539218
P22136	YMR282C	AEP2	ATPase expression protein 2, mitochondrial OS=Saccharomyces cerevisiae (strain ATCC 204508 / S288c) GN=AEP2 PE=1 SV=3	0.35671	0.539238
P38781	YHR056C	RSC30	Chromatin structure-remodeling complex protein RSC30 OS=Saccharomyces cerevisiae (strain ATCC 204508 / S288c) GN=RSC30 PE=1 SV=2	0.359059	0.539317
P23493	YKL093W	MBR1	Mitochondrial biogenesis regulation protein 1 OS=Saccharomyces cerevisiae (strain ATCC 204508 / S288c) GN=MBR1 PE=1 SV=2	0.5128	0.539665
P20485	YLR133W	CKI1	Choline kinase OS=Saccharomyces cerevisiae (strain ATCC 204508 / S288c) GN=CKI1 PE=1 SV=1	-0.342926	0.539906
P36003	YKL171W	NNK1	Nitrogen network kinase 1 OS=Saccharomyces cerevisiae (strain ATCC 204508 / S288c) GN=NNK1 PE=1 SV=1	0.354395	0.540032
P38720	YHR183W	GND1	6-phosphogluconate dehydrogenase, decarboxylating 1 OS=Saccharomyces cerevisiae (strain ATCC 204508 / S288c) GN=GND1 PE=1 SV=1	-0.527848	0.54008
Q04401	YDR511W	SDH7	Succinate dehydrogenase assembly factor 3, mitochondrial OS=Saccharomyces cerevisiae (strain ATCC 204508 / S288c) GN=SDH7 PE=1 SV=1	0.360969	0.540434
P40547	YIL017C	VID28	Vacuolar import and degradation protein 28 OS=Saccharomyces cerevisiae (strain ATCC 204508 / S288c) GN=VID28 PE=1 SV=1	0.341309	0.541206
Q02521	YOR148C	SPP2	Pre-mRNA-splicing factor SPP2 OS=Saccharomyces cerevisiae (strain ATCC 204508 / S288c) GN=SPP2 PE=1 SV=1	0.471223	0.541318
Q06604	YPR171W	BSP1	Protein BSP1 OS=Saccharomyces cerevisiae (strain ATCC 204508 / S288c) GN=BSP1 PE=1 SV=1	0.389619	0.541496
P53119	YGL141W	HUL5	Probable E3 ubiquitin-protein ligase HUL5 OS=Saccharomyces cerevisiae (strain ATCC 204508 / S288c) GN=HUL5 PE=1 SV=1	-0.407881	0.541878
P53155	YGL082W	YGL082W	Uncharacterized protein YGL082W OS=Saccharomyces cerevisiae (strain ATCC 204508 / S288c) GN=YGL082W PE=1 SV=1	-0.379204	0.54205
P32597	YIL126W	STH1	Nuclear protein STH1/NPS1 OS=Saccharomyces cerevisiae (strain ATCC 204508 / S288c) GN=STH1 PE=1 SV=1	0.341643	0.54218
P38628	YEL058W	PCM1	Phosphoacetylglucosamine mutase OS=Saccharomyces cerevisiae (strain ATCC 204508 / S288c) GN=PCM1 PE=1 SV=2	-0.459718	0.54231
Q01389	YJL095W	BCK1	Serine/threonine-protein kinase BCK1/SLK1/SSP31 OS=Saccharomyces cerevisiae (strain ATCC 204508 / S288c) GN=BCK1 PE=1 SV=1	0.389888	0.54243
P40054	YER081W	SER3	D-3-phosphoglycerate dehydrogenase 1 OS=Saccharomyces cerevisiae (strain ATCC 204508 / S288c) GN=SER3 PE=1 SV=1	-0.566775	0.542743
P46988	YJL179W	PFD1	Prefoldin subunit 1 OS=Saccharomyces cerevisiae (strain ATCC 204508 / S288c) GN=PFD1 PE=1 SV=2	0.4049	0.543374
P33315	YBR117C	TKL2	Transketolase 2 OS=Saccharomyces cerevisiae (strain ATCC 204508 / S288c) GN=TKL2 PE=1 SV=1	-0.46149	0.543574
P40098	YER182W	FMP10	Uncharacterized mitochondrial membrane protein FMP10 OS=Saccharomyces cerevisiae (strain ATCC 204508 / S288c) GN=FMP10 PE=1 SV=1	-0.3636	0.543829
P49090	YGR124W	ASN2	Asparagine synthetase [glutamine-hydrolyzing] 2 OS=Saccharomyces cerevisiae (strain ATCC 204508 / S288c) GN=ASN2 PE=1 SV=2	-0.434657	0.544463
P04456	YOL127W	RPL25	60S ribosomal protein L25 OS=Saccharomyces cerevisiae (strain ATCC 204508 / S288c) GN=RPL25 PE=1 SV=4	-0.526237	0.544498
Q99260	YLR262C	YPT6	GTP-binding protein YPT6 OS=Saccharomyces cerevisiae (strain ATCC 204508 / S288c) GN=YPT6 PE=1 SV=1	-0.357892	0.544498
P38063	YBL068W	PRS4	Ribose-phosphate pyrophosphokinase 4 OS=Saccharomyces cerevisiae (strain ATCC 204508 / S288c) GN=PRS4 PE=1 SV=3	-0.413793	0.544686
P33767	YEL002C	WBP1	Dolichyl-diphosphooligosaccharide--protein glycosyltransferase subunit WBP1 OS=Saccharomyces cerevisiae (strain ATCC 204508 / S288c) GN=WBP1 PE=1 SV=1	-0.369684	0.544731
P47054	YJL039C	NUP192	Nucleoporin NUP192 OS=Saccharomyces cerevisiae (strain ATCC 204508 / S288c) GN=NUP192 PE=1 SV=1	-0.345466	0.545076
O74700	YEL020W-A	TIM9	Mitochondrial import inner membrane translocase subunit TIM9 OS=Saccharomyces cerevisiae (strain ATCC 204508 / S288c) GN=TIM9 PE=1 SV=1	0.362025	0.545085
Q03201	YDR041W	RSM10	37S ribosomal protein S10, mitochondrial OS=Saccharomyces cerevisiae (strain ATCC 204508 / S288c) GN=RSM10 PE=1 SV=1	-0.438374	0.545298
P32500	YML031W	NDC1	Nucleoporin NDC1 OS=Saccharomyces cerevisiae (strain ATCC 204508 / S288c) GN=NDC1 PE=1 SV=1	0.331082	0.545423
Q12004	YPR056W	TFB4	RNA polymerase II transcription factor B subunit 4 OS=Saccharomyces cerevisiae (strain ATCC 204508 / S288c) GN=TFB4 PE=1 SV=1	-0.336646	0.545571
P32327	YBR218C	PYC2	Pyruvate carboxylase 2 OS=Saccharomyces cerevisiae (strain ATCC 204508 / S288c) GN=PYC2 PE=1 SV=2	-0.481522	0.545774
P25558	YCL014W	BUD3	Bud site selection protein 3 OS=Saccharomyces cerevisiae (strain ATCC 204508 / S288c) GN=BUD3 PE=1 SV=2	0.360223	0.546247
Q02959	YPL116W	HOS3	Histone deacetylase HOS3 OS=Saccharomyces cerevisiae (strain ATCC 204508 / S288c) GN=HOS3 PE=1 SV=1	0.356458	0.546623
P32347	YDR047W	HEM12	Uroporphyrinogen decarboxylase OS=Saccharomyces cerevisiae (strain ATCC 204508 / S288c) GN=HEM12 PE=1 SV=1	-0.380613	0.547254
Q12432	YPR023C	EAF3	Chromatin modification-related protein EAF3 OS=Saccharomyces cerevisiae (strain ATCC 204508 / S288c) GN=EAF3 PE=1 SV=1	0.379472	0.547464
Q04958	YML059C	NTE1	Lysophospholipase NTE1 OS=Saccharomyces cerevisiae (strain ATCC 204508 / S288c) GN=NTE1 PE=1 SV=1	0.362512	0.547732
Q12306	YDR510W	SMT3	Ubiquitin-like protein SMT3 OS=Saccharomyces cerevisiae (strain ATCC 204508 / S288c) GN=SMT3 PE=1 SV=1	0.415181	0.547787
P33314	YKL092C	BUD2	Inhibitory regulator protein BUD2/CLA2 OS=Saccharomyces cerevisiae (strain ATCC 204508 / S288c) GN=BUD2 PE=1 SV=2	-0.359476	0.548645
Q06628	YPR185W	ATG13	Autophagy-related protein 13 OS=Saccharomyces cerevisiae (strain ATCC 204508 / S288c) GN=ATG13 PE=1 SV=1	0.399645	0.549126
P25334	YCR069W	CPR4	Peptidyl-prolyl cis-trans isomerase CPR4 OS=Saccharomyces cerevisiae (strain ATCC 204508 / S288c) GN=CPR4 PE=3 SV=1	-0.475729	0.54935
P03874	YHL038C	CBP2	Cytochrome B pre-mRNA-processing protein 2 OS=Saccharomyces cerevisiae (strain ATCC 204508 / S288c) GN=CBP2 PE=1 SV=2	-0.439066	0.550386
P20459	YJR007W	SUI2	Eukaryotic translation initiation factor 2 subunit alpha OS=Saccharomyces cerevisiae (strain ATCC 204508 / S288c) GN=SUI2 PE=1 SV=1	-0.416559	0.550984
P30822	YGR218W	CRM1	Exportin-1 OS=Saccharomyces cerevisiae (strain ATCC 204508 / S288c) GN=CRM1 PE=1 SV=1	0.364409	0.551176
Q07915	YLR009W	RLP24	Ribosome biogenesis protein RLP24 OS=Saccharomyces cerevisiae (strain ATCC 204508 / S288c) GN=RLP24 PE=1 SV=1	-0.340222	0.551633
Q06205	YLR449W	FPR4	FK506-binding protein 4 OS=Saccharomyces cerevisiae (strain ATCC 204508 / S288c) GN=FPR4 PE=1 SV=1	0.338509	0.551696
P21242	YOR362C	PRE10	Probable proteasome subunit alpha type-7 OS=Saccharomyces cerevisiae (strain ATCC 204508 / S288c) GN=PRE10 PE=1 SV=2	-0.408599	0.552611
P40037	YER057C	HMF1	Protein HMF1 OS=Saccharomyces cerevisiae (strain ATCC 204508 / S288c) GN=HMF1 PE=1 SV=1	-0.374823	0.553342
P36010	YKL067W	YNK1	Nucleoside diphosphate kinase OS=Saccharomyces cerevisiae (strain ATCC 204508 / S288c) GN=YNK1 PE=1 SV=1	0.346788	0.553889
Q12012	YOR289W	YOR289W	Uncharacterized protein YOR289W OS=Saccharomyces cerevisiae (strain ATCC 204508 / S288c) GN=YOR289W PE=1 SV=1	-0.382325	0.554077
P49435	YML022W	APT1	Adenine phosphoribosyltransferase 1 OS=Saccharomyces cerevisiae (strain ATCC 204508 / S288c) GN=APT1 PE=1 SV=3	0.636674	0.55415
P07263|P07263-2	YPR033C	HTS1	Histidine--tRNA ligase, mitochondrial OS=Saccharomyces cerevisiae (strain ATCC 204508 / S288c) GN=HTS1 PE=1 SV=2|Isoform Cytoplasmic of Histidine--tRNA ligase, mitochondrial OS=Saccharomyces cerevisiae (strain ATCC 204508 / S288c) GN=HTS1	-0.483792	0.554357
Q03016	YPL137C	GIP3	GLC7-interacting protein 3 OS=Saccharomyces cerevisiae (strain ATCC 204508 / S288c) GN=GIP3 PE=1 SV=1	-0.382512	0.554408
P40484	YIL106W	MOB1	DBF2 kinase activator protein MOB1 OS=Saccharomyces cerevisiae (strain ATCC 204508 / S288c) GN=MOB1 PE=1 SV=2	0.330696	0.554714
P53879	YNL180C	RHO5	GTP-binding protein RHO5 OS=Saccharomyces cerevisiae (strain ATCC 204508 / S288c) GN=RHO5 PE=1 SV=2	-0.397724	0.555236
P48239	YGR154C	GTO1	Glutathione S-transferase omega-like 1 OS=Saccharomyces cerevisiae (strain ATCC 204508 / S288c) GN=GTO1 PE=1 SV=1	-0.34043	0.555534
P06700	YDL042C	SIR2	NAD-dependent histone deacetylase SIR2 OS=Saccharomyces cerevisiae (strain ATCC 204508 / S288c) GN=SIR2 PE=1 SV=1	0.399376	0.555992
P39705	YAR002W	NUP60	Nucleoporin NUP60 OS=Saccharomyces cerevisiae (strain ATCC 204508 / S288c) GN=NUP60 PE=1 SV=1	0.43191	0.556422
Q12091	YPL170W	DAP1	Damage response protein 1 OS=Saccharomyces cerevisiae (strain ATCC 204508 / S288c) GN=DAP1 PE=1 SV=1	-0.330412	0.556695
P38089	YBR125C	PTC4	Protein phosphatase 2C homolog 4 OS=Saccharomyces cerevisiae (strain ATCC 204508 / S288c) GN=PTC4 PE=1 SV=1	-0.372391	0.557687
P22135	YJL180C	ATP12	Protein ATP12, mitochondrial OS=Saccharomyces cerevisiae (strain ATCC 204508 / S288c) GN=ATP12 PE=1 SV=2	0.322713	0.55828
P38348	YBR272C	HSM3	DNA mismatch repair protein HSM3 OS=Saccharomyces cerevisiae (strain ATCC 204508 / S288c) GN=HSM3 PE=1 SV=1	-0.465243	0.559268
P28707	YKL117W	SBA1	Co-chaperone protein SBA1 OS=Saccharomyces cerevisiae (strain ATCC 204508 / S288c) GN=SBA1 PE=1 SV=3	0.400917	0.559272
Q12518	YDL161W	ENT1	Epsin-1 OS=Saccharomyces cerevisiae (strain ATCC 204508 / S288c) GN=ENT1 PE=1 SV=1	0.432638	0.559585
P40011	YER010C	YER010C	4-hydroxy-4-methyl-2-oxoglutarate aldolase OS=Saccharomyces cerevisiae (strain ATCC 204508 / S288c) GN=YER010C PE=1 SV=1	-0.387507	0.559654
P53115	YGL150C	INO80	Putative DNA helicase INO80 OS=Saccharomyces cerevisiae (strain ATCC 204508 / S288c) GN=INO80 PE=1 SV=1	0.339045	0.55984
P07251	YBL099W	ATP1	ATP synthase subunit alpha, mitochondrial OS=Saccharomyces cerevisiae (strain ATCC 204508 / S288c) GN=ATP1 PE=1 SV=5	-0.370491	0.559907
Q02046	YKR080W	MTD1	Methylenetetrahydrofolate dehydrogenase [NAD(+)] OS=Saccharomyces cerevisiae (strain ATCC 204508 / S288c) GN=MTD1 PE=1 SV=1	-0.406298	0.560124
P28791	YDR498C	SEC20	Protein transport protein SEC20 OS=Saccharomyces cerevisiae (strain ATCC 204508 / S288c) GN=SEC20 PE=1 SV=1	0.322596	0.560158
P40518	YIL062C	ARC15	Actin-related protein 2/3 complex subunit 5 OS=Saccharomyces cerevisiae (strain ATCC 204508 / S288c) GN=ARC15 PE=1 SV=1	0.351979	0.560879
P38315	YBR216C	YBP1	YAP1-binding protein 1 OS=Saccharomyces cerevisiae (strain ATCC 204508 / S288c) GN=YBP1 PE=1 SV=1	-0.321625	0.561324
Q12374	YPR155C	NCA2	Nuclear control of ATPase protein 2 OS=Saccharomyces cerevisiae (strain ATCC 204508 / S288c) GN=NCA2 PE=1 SV=1	0.34645	0.562141
Q06508	YPR139C	LOA1	Lysophosphatidic acid:oleoyl-CoA acyltransferase 1 OS=Saccharomyces cerevisiae (strain ATCC 204508 / S288c) GN=LOA1 PE=1 SV=1	-0.33457	0.562461
P38087	YBR104W	YMC2	Carrier protein YMC2, mitochondrial OS=Saccharomyces cerevisiae (strain ATCC 204508 / S288c) GN=YMC2 PE=1 SV=1	-0.316416	0.563133
P41807	YPR036W	VMA13	V-type proton ATPase subunit H OS=Saccharomyces cerevisiae (strain ATCC 204508 / S288c) GN=VMA13 PE=1 SV=1	-0.473157	0.563382
P52919	YLR457C	NBP1	NAP1-binding protein OS=Saccharomyces cerevisiae (strain ATCC 204508 / S288c) GN=NBP1 PE=1 SV=1	0.427366	0.564134
Q02776	YPL063W	TIM50	Mitochondrial import inner membrane translocase subunit TIM50 OS=Saccharomyces cerevisiae (strain ATCC 204508 / S288c) GN=TIM50 PE=1 SV=1	-0.361938	0.564503
P0CS90	YJR045C	SSC1	Heat shock protein SSC1, mitochondrial OS=Saccharomyces cerevisiae (strain ATCC 204508 / S288c) GN=SSC1 PE=1 SV=1	0.311218	0.564534
P38623	YLR248W	RCK2	Serine/threonine-protein kinase RCK2 OS=Saccharomyces cerevisiae (strain ATCC 204508 / S288c) GN=RCK2 PE=1 SV=3	-0.335325	0.56456
P17558	YOR158W	PET123	37S ribosomal protein PET123, mitochondrial OS=Saccharomyces cerevisiae (strain ATCC 204508 / S288c) GN=PET123 PE=1 SV=1	0.340838	0.564564
P53221	YGR034W	RPL26B	60S ribosomal protein L26-B OS=Saccharomyces cerevisiae (strain ATCC 204508 / S288c) GN=RPL26B PE=1 SV=2	-0.380698	0.565276
P10663	YPR166C	MRP2	37S ribosomal protein MRP2, mitochondrial OS=Saccharomyces cerevisiae (strain ATCC 204508 / S288c) GN=MRP2 PE=1 SV=1	0.345522	0.565333
P42949	YJL104W	PAM16	Mitochondrial import inner membrane translocase subunit TIM16 OS=Saccharomyces cerevisiae (strain ATCC 204508 / S288c) GN=PAM16 PE=1 SV=1	0.382358	0.565395
P36136	YKR043C	SHB17	Sedoheptulose 1,7-bisphosphatase OS=Saccharomyces cerevisiae (strain ATCC 204508 / S288c) GN=SHB17 PE=1 SV=1	-0.47158	0.56574
P36084	YKL074C	MUD2	Splicing factor MUD2 OS=Saccharomyces cerevisiae (strain ATCC 204508 / S288c) GN=MUD2 PE=1 SV=3	0.333767	0.565798
P28834	YNL037C	IDH1	Isocitrate dehydrogenase [NAD] subunit 1, mitochondrial OS=Saccharomyces cerevisiae (strain ATCC 204508 / S288c) GN=IDH1 PE=1 SV=2	0.358269	0.565871
P0CX25|P0CX26	YPR043W	RPL43A|RPL43B	60S ribosomal protein L43-A OS=Saccharomyces cerevisiae (strain ATCC 204508 / S288c) GN=RPL43A PE=1 SV=1|60S ribosomal protein L43-B OS=Saccharomyces cerevisiae (strain ATCC 204508 / S288c) GN=RPL43B PE=1 SV=1	-0.381223	0.566294
P46676	YDR310C	SUM1	Suppressor of mar1-1 protein OS=Saccharomyces cerevisiae (strain ATCC 204508 / S288c) GN=SUM1 PE=1 SV=2	0.458985	0.567332
P39966	YER089C	PTC2	Protein phosphatase 2C homolog 2 OS=Saccharomyces cerevisiae (strain ATCC 204508 / S288c) GN=PTC2 PE=1 SV=1	-0.42132	0.567606
Q07533	YDL117W	CYK3	Cytokinesis protein 3 OS=Saccharomyces cerevisiae (strain ATCC 204508 / S288c) GN=CYK3 PE=1 SV=1	-0.321308	0.568138
P25386	YDL058W	USO1	Intracellular protein transport protein USO1 OS=Saccharomyces cerevisiae (strain ATCC 204508 / S288c) GN=USO1 PE=1 SV=2	0.357679	0.568507
Q08179	YOL027C	MDM38	Mitochondrial distribution and morphology protein 38 OS=Saccharomyces cerevisiae (strain ATCC 204508 / S288c) GN=MDM38 PE=1 SV=1	0.332889	0.569279
P40207	YMR134W	YMR134W	Uncharacterized protein YMR134W OS=Saccharomyces cerevisiae (strain ATCC 204508 / S288c) GN=YMR134W PE=1 SV=1	-0.360569	0.569663
P08425	YPR047W	MSF1	Phenylalanine--tRNA ligase, mitochondrial OS=Saccharomyces cerevisiae (strain ATCC 204508 / S288c) GN=MSF1 PE=1 SV=3	-0.33227	0.569762
P53937	YNL081C	SWS2	37S ribosomal protein SWS2, mitochondrial OS=Saccharomyces cerevisiae (strain ATCC 204508 / S288c) GN=SWS2 PE=1 SV=1	0.347135	0.569941
P31244	YBR114W	RAD16	DNA repair protein RAD16 OS=Saccharomyces cerevisiae (strain ATCC 204508 / S288c) GN=RAD16 PE=1 SV=1	0.343532	0.571025
P47031	YJL082W	IML2	Mitochondrial outer membrane protein IML2 OS=Saccharomyces cerevisiae (strain ATCC 204508 / S288c) GN=IML2 PE=1 SV=1	-0.338518	0.571377
P39106	YER001W	MNN1	Alpha-1,3-mannosyltransferase MNN1 OS=Saccharomyces cerevisiae (strain ATCC 204508 / S288c) GN=MNN1 PE=1 SV=1	-0.331349	0.571399
Q01574	YAL054C	ACS1	Acetyl-coenzyme A synthetase 1 OS=Saccharomyces cerevisiae (strain ATCC 204508 / S288c) GN=ACS1 PE=1 SV=2	-0.360463	0.571592
P38624	YJL001W	PRE3	Proteasome subunit beta type-1 OS=Saccharomyces cerevisiae (strain ATCC 204508 / S288c) GN=PRE3 PE=1 SV=2	-0.460183	0.571782
P28817	YDR036C	EHD3	3-hydroxyisobutyryl-CoA hydrolase, mitochondrial OS=Saccharomyces cerevisiae (strain ATCC 204508 / S288c) GN=EHD3 PE=1 SV=2	-0.392803	0.571892
Q03466	YDR206W	EBS1	Protein EBS1 OS=Saccharomyces cerevisiae (strain ATCC 204508 / S288c) GN=EBS1 PE=3 SV=1	0.373784	0.571928
P31382	YAL023C	PMT2	Dolichyl-phosphate-mannose--protein mannosyltransferase 2 OS=Saccharomyces cerevisiae (strain ATCC 204508 / S288c) GN=PMT2 PE=1 SV=2	-0.36841	0.572843
Q12009	YDL201W	TRM8	tRNA (guanine-N(7)-)-methyltransferase OS=Saccharomyces cerevisiae (strain ATCC 204508 / S288c) GN=TRM8 PE=1 SV=1	-0.342988	0.572954
P00942	YDR050C	TPI1	Triosephosphate isomerase OS=Saccharomyces cerevisiae (strain ATCC 204508 / S288c) GN=TPI1 PE=1 SV=2	-0.354062	0.573031
P25613	YCR010C	ADY2	Accumulation of dyads protein 2 OS=Saccharomyces cerevisiae (strain ATCC 204508 / S288c) GN=ADY2 PE=1 SV=1	0.323445	0.573407
P31115	YFL001W	DEG1	tRNA pseudouridine(38/39) synthase OS=Saccharomyces cerevisiae (strain ATCC 204508 / S288c) GN=DEG1 PE=1 SV=1	-0.324643	0.57351
P40033	YER050C	RSM18	37S ribosomal protein RSM18, mitochondrial OS=Saccharomyces cerevisiae (strain ATCC 204508 / S288c) GN=RSM18 PE=1 SV=2	-0.310046	0.574235
Q01532|Q01532-2	YNL239W	LAP3	Cysteine proteinase 1, mitochondrial OS=Saccharomyces cerevisiae (strain ATCC 204508 / S288c) GN=LAP3 PE=1 SV=3|Isoform Cytoplasmic of Cysteine proteinase 1, mitochondrial OS=Saccharomyces cerevisiae (strain ATCC 204508 / S288c) GN=LAP3	-0.401101	0.574241
P00445	YJR104C	SOD1	Superoxide dismutase [Cu-Zn] OS=Saccharomyces cerevisiae (strain ATCC 204508 / S288c) GN=SOD1 PE=1 SV=2	-0.381647	0.574302
P40012	YER014W	HEM14	Protoporphyrinogen oxidase OS=Saccharomyces cerevisiae (strain ATCC 204508 / S288c) GN=HEM14 PE=1 SV=1	0.33644	0.57465
Q06671	YLR431C	ATG23	Autophagy-related protein 23 OS=Saccharomyces cerevisiae (strain ATCC 204508 / S288c) GN=ATG23 PE=1 SV=1	0.359755	0.57493
Q06436	YLR427W	MAG2	RING-finger protein MAG2 OS=Saccharomyces cerevisiae (strain ATCC 204508 / S288c) GN=MAG2 PE=1 SV=1	0.382941	0.575091
P0CX39|P0CX40	YBL072C	RPS8A|RPS8B	40S ribosomal protein S8-A OS=Saccharomyces cerevisiae (strain ATCC 204508 / S288c) GN=RPS8A PE=1 SV=1|40S ribosomal protein S8-B OS=Saccharomyces cerevisiae (strain ATCC 204508 / S288c) GN=RPS8B PE=1 SV=1	-0.447839	0.57571
P38137	YBR222C	PCS60	Peroxisomal-coenzyme A synthetase OS=Saccharomyces cerevisiae (strain ATCC 204508 / S288c) GN=PCS60 PE=1 SV=1	0.31011	0.576549
P19880	YML007W	YAP1	AP-1-like transcription factor YAP1 OS=Saccharomyces cerevisiae (strain ATCC 204508 / S288c) GN=YAP1 PE=1 SV=2	0.439564	0.576602
P47069	YJL019W	MPS3	Spindle pole body assembly component MPS3 OS=Saccharomyces cerevisiae (strain ATCC 204508 / S288c) GN=MPS3 PE=1 SV=2	0.321112	0.577127
Q08773	YOR304W	ISW2	ISWI chromatin-remodeling complex ATPase ISW2 OS=Saccharomyces cerevisiae (strain ATCC 204508 / S288c) GN=ISW2 PE=1 SV=1	0.304582	0.577317
Q12523	YPL247C	YPL247C	WD repeat-containing protein YPL247C OS=Saccharomyces cerevisiae (strain ATCC 204508 / S288c) GN=YPL247C PE=1 SV=1	-0.387387	0.577407
Q12072	YLR095C	IOC2	ISWI one complex protein 2 OS=Saccharomyces cerevisiae (strain ATCC 204508 / S288c) GN=IOC2 PE=1 SV=1	0.371579	0.577604
Q05775	YLR192C	HCR1	Eukaryotic translation initiation factor 3 subunit J OS=Saccharomyces cerevisiae (strain ATCC 204508 / S288c) GN=HCR1 PE=1 SV=1	0.382297	0.578368
P23254	YPR074C	TKL1	Transketolase 1 OS=Saccharomyces cerevisiae (strain ATCC 204508 / S288c) GN=TKL1 PE=1 SV=4	-0.399612	0.578749
P06701	YLR442C	SIR3	Regulatory protein SIR3 OS=Saccharomyces cerevisiae (strain ATCC 204508 / S288c) GN=SIR3 PE=1 SV=6	-0.313148	0.579051
Q03213	YMR172W	HOT1	High-osmolarity-induced transcription protein 1 OS=Saccharomyces cerevisiae (strain ATCC 204508 / S288c) GN=HOT1 PE=1 SV=1	0.345866	0.579114
P38145	YBR256C	RIB5	Riboflavin synthase OS=Saccharomyces cerevisiae (strain ATCC 204508 / S288c) GN=RIB5 PE=1 SV=1	-0.657425	0.579161
P40348	YJR068W	RFC2	Replication factor C subunit 2 OS=Saccharomyces cerevisiae (strain ATCC 204508 / S288c) GN=RFC2 PE=1 SV=1	0.316714	0.579331
P39714	YAL060W	BDH1	(R,R)-butanediol dehydrogenase OS=Saccharomyces cerevisiae (strain ATCC 204508 / S288c) GN=BDH1 PE=1 SV=2	-0.445613	0.579588
P40546	YIL019W	FAF1	Protein FAF1 OS=Saccharomyces cerevisiae (strain ATCC 204508 / S288c) GN=FAF1 PE=1 SV=1	0.335449	0.579896
Q03028	YPL134C	ODC1	Mitochondrial 2-oxodicarboxylate carrier 1 OS=Saccharomyces cerevisiae (strain ATCC 204508 / S288c) GN=ODC1 PE=1 SV=1	0.320087	0.581493
Q04491	YLR208W	SEC13	Protein transport protein SEC13 OS=Saccharomyces cerevisiae (strain ATCC 204508 / S288c) GN=SEC13 PE=1 SV=1	-0.398321	0.581843
P53045	YGR060W	ERG25	Methylsterol monooxygenase OS=Saccharomyces cerevisiae (strain ATCC 204508 / S288c) GN=ERG25 PE=1 SV=1	-0.430092	0.582936
Q06629	YDR295C	HDA2	HDA1 complex subunit 2 OS=Saccharomyces cerevisiae (strain ATCC 204508 / S288c) GN=HDA2 PE=1 SV=1	-0.329973	0.584131
Q02792	YOR048C	RAT1	5'-3' exoribonuclease 2 OS=Saccharomyces cerevisiae (strain ATCC 204508 / S288c) GN=RAT1 PE=1 SV=3	-0.299872	0.584883
P21771	YDR337W	MRPS28	37S ribosomal protein S28, mitochondrial OS=Saccharomyces cerevisiae (strain ATCC 204508 / S288c) GN=MRPS28 PE=1 SV=1	-0.317414	0.585007
P40413	YJR064W	CCT5	T-complex protein 1 subunit epsilon OS=Saccharomyces cerevisiae (strain ATCC 204508 / S288c) GN=CCT5 PE=1 SV=3	0.303204	0.585575
P50086	YGR232W	NAS6	Probable 26S proteasome regulatory subunit p28 OS=Saccharomyces cerevisiae (strain ATCC 204508 / S288c) GN=NAS6 PE=1 SV=1	0.438844	0.586123
P04147	YER165W	PAB1	Polyadenylate-binding protein, cytoplasmic and nuclear OS=Saccharomyces cerevisiae (strain ATCC 204508 / S288c) GN=PAB1 PE=1 SV=4	-0.338533	0.586546
P32805	YGL254W	FZF1	Zinc finger protein FZF1 OS=Saccharomyces cerevisiae (strain ATCC 204508 / S288c) GN=FZF1 PE=1 SV=2	0.31759	0.586609
P24031	YBR092C	PHO3	Constitutive acid phosphatase OS=Saccharomyces cerevisiae (strain ATCC 204508 / S288c) GN=PHO3 PE=1 SV=2	0.322515	0.586751
P32776	YDR311W	TFB1	RNA polymerase II transcription factor B subunit 1 OS=Saccharomyces cerevisiae (strain ATCC 204508 / S288c) GN=TFB1 PE=1 SV=1	0.371968	0.586812
P53720	YNR015W	SMM1	tRNA-dihydrouridine(20) synthase [NAD(P)+] OS=Saccharomyces cerevisiae (strain ATCC 204508 / S288c) GN=SMM1 PE=1 SV=1	-0.313515	0.58709
P38783	YHR059W	FYV4	Protein FYV4, mitochondrial OS=Saccharomyces cerevisiae (strain ATCC 204508 / S288c) GN=FYV4 PE=1 SV=1	0.354101	0.587285
P38791	YHR068W	DYS1	Deoxyhypusine synthase OS=Saccharomyces cerevisiae (strain ATCC 204508 / S288c) GN=DYS1 PE=1 SV=1	-0.407061	0.588996
Q12178	YPR062W	FCY1	Cytosine deaminase OS=Saccharomyces cerevisiae (strain ATCC 204508 / S288c) GN=FCY1 PE=1 SV=1	-0.321272	0.589087
Q05791	YLR215C	CDC123	Cell division cycle protein 123 OS=Saccharomyces cerevisiae (strain ATCC 204508 / S288c) GN=CDC123 PE=1 SV=1	0.320325	0.590283
P53107	YGL164C	YRB30	Ran-specific GTPase-activating protein 30 OS=Saccharomyces cerevisiae (strain ATCC 204508 / S288c) GN=YRB30 PE=1 SV=1	-0.33613	0.590327
P38970	YJL165C	HAL5	Serine/threonine-protein kinase HAL5 OS=Saccharomyces cerevisiae (strain ATCC 204508 / S288c) GN=HAL5 PE=1 SV=2	0.334606	0.59083
P32867	YPL232W	SSO1	Protein SSO1 OS=Saccharomyces cerevisiae (strain ATCC 204508 / S288c) GN=SSO1 PE=1 SV=2	0.343365	0.590855
P32368	YKL212W	SAC1	Phosphoinositide phosphatase SAC1 OS=Saccharomyces cerevisiae (strain ATCC 204508 / S288c) GN=SAC1 PE=1 SV=1	-0.464472	0.590965
Q08926	YPL186C	UIP4	ULP1-interacting protein 4 OS=Saccharomyces cerevisiae (strain ATCC 204508 / S288c) GN=UIP4 PE=1 SV=1	-0.403353	0.591168
Q12276	YOR227W	HER1	HMG2-induced ER-remodeling protein 1 OS=Saccharomyces cerevisiae (strain ATCC 204508 / S288c) GN=HER1 PE=1 SV=1	0.332599	0.591779
P38994	YDR208W	MSS4	Probable phosphatidylinositol 4-phosphate 5-kinase MSS4 OS=Saccharomyces cerevisiae (strain ATCC 204508 / S288c) GN=MSS4 PE=1 SV=2	-0.306589	0.592154
P17065	YNL272C	SEC2	Rab guanine nucleotide exchange factor SEC2 OS=Saccharomyces cerevisiae (strain ATCC 204508 / S288c) GN=SEC2 PE=1 SV=1	0.38236	0.592255
Q02884	YPL101W	ELP4	Elongator complex protein 4 OS=Saccharomyces cerevisiae (strain ATCC 204508 / S288c) GN=ELP4 PE=1 SV=1	-0.311889	0.592948
P05747	YFR032C-A	RPL29	60S ribosomal protein L29 OS=Saccharomyces cerevisiae (strain ATCC 204508 / S288c) GN=RPL29 PE=1 SV=3	0.389526	0.593149
P27810	YOR099W	KTR1	Alpha-1,2 mannosyltransferase KTR1 OS=Saccharomyces cerevisiae (strain ATCC 204508 / S288c) GN=KTR1 PE=1 SV=1	-0.322787	0.593563
P47061	YJL029C	VPS53	Vacuolar protein sorting-associated protein 53 OS=Saccharomyces cerevisiae (strain ATCC 204508 / S288c) GN=VPS53 PE=1 SV=1	0.297639	0.593566
P39931	YLR250W	SSP120	Protein SSP120 OS=Saccharomyces cerevisiae (strain ATCC 204508 / S288c) GN=SSP120 PE=1 SV=1	0.3409	0.594142
P24276	YDR293C	SSD1	Protein SSD1 OS=Saccharomyces cerevisiae (strain ATCC 204508 / S288c) GN=SSD1 PE=1 SV=1	-0.3058	0.595333
Q03407	YDR490C	PKH1	Serine/threonine-protein kinase PKH1 OS=Saccharomyces cerevisiae (strain ATCC 204508 / S288c) GN=PKH1 PE=1 SV=1	-0.299756	0.595638
Q08281	YOL138C	RTC1	Restriction of telomere capping protein 1 OS=Saccharomyces cerevisiae (strain ATCC 204508 / S288c) GN=RTC1 PE=1 SV=2	-0.291572	0.596264
P38202	YBL028C	YBL028C	UPF0642 protein YBL028C OS=Saccharomyces cerevisiae (strain ATCC 204508 / S288c) GN=YBL028C PE=1 SV=1	0.410336	0.596324
Q06451	YPR156C	TPO3	Polyamine transporter 3 OS=Saccharomyces cerevisiae (strain ATCC 204508 / S288c) GN=TPO3 PE=1 SV=1	-0.380363	0.596631
P38144	YBR245C	ISW1	ISWI chromatin-remodeling complex ATPase ISW1 OS=Saccharomyces cerevisiae (strain ATCC 204508 / S288c) GN=ISW1 PE=1 SV=2	-0.297377	0.59684
P25036	YOR003W	YSP3	Subtilisin-like protease 3 OS=Saccharomyces cerevisiae (strain ATCC 204508 / S288c) GN=YSP3 PE=2 SV=2	-0.330587	0.596967
P53063	YGL246C	RAI1	Decapping nuclease RAI1 OS=Saccharomyces cerevisiae (strain ATCC 204508 / S288c) GN=RAI1 PE=1 SV=3	0.28826	0.597193
P09734	YML124C	TUB3	Tubulin alpha-3 chain OS=Saccharomyces cerevisiae (strain ATCC 204508 / S288c) GN=TUB3 PE=1 SV=1	-0.32585	0.59753
Q01159	YGL130W	CEG1	mRNA-capping enzyme subunit alpha OS=Saccharomyces cerevisiae (strain ATCC 204508 / S288c) GN=CEG1 PE=1 SV=2	0.32401	0.597537
P40069	YER110C	KAP123	Importin subunit beta-4 OS=Saccharomyces cerevisiae (strain ATCC 204508 / S288c) GN=KAP123 PE=1 SV=1	-0.319316	0.597644
P42936	YGR201C	YGR201C	Putative elongation factor 1 gamma homolog OS=Saccharomyces cerevisiae (strain ATCC 204508 / S288c) GN=YGR201C PE=4 SV=3	-0.369028	0.59877
P35719	YKL142W	MRP8	Uncharacterized protein MRP8 OS=Saccharomyces cerevisiae (strain ATCC 204508 / S288c) GN=MRP8 PE=1 SV=1	0.293243	0.599945
P06776	YOR360C	PDE2	3',5'-cyclic-nucleotide phosphodiesterase 2 OS=Saccharomyces cerevisiae (strain ATCC 204508 / S288c) GN=PDE2 PE=1 SV=2	-0.309713	0.60006
P53881	YNL177C	MRPL22	54S ribosomal protein L22, mitochondrial OS=Saccharomyces cerevisiae (strain ATCC 204508 / S288c) GN=MRPL22 PE=1 SV=2	-0.353955	0.60021
P10862	YCR066W	RAD18	Postreplication repair E3 ubiquitin-protein ligase RAD18 OS=Saccharomyces cerevisiae (strain ATCC 204508 / S288c) GN=RAD18 PE=1 SV=1	-0.391285	0.600332
P43583	YFL007W	BLM10	Proteasome activator BLM10 OS=Saccharomyces cerevisiae (strain ATCC 204508 / S288c) GN=BLM10 PE=1 SV=2	-0.293524	0.600563
Q02753|Q12672	YBR191W	RPL21A|RPL21B	60S ribosomal protein L21-A OS=Saccharomyces cerevisiae (strain ATCC 204508 / S288c) GN=RPL21A PE=1 SV=1|60S ribosomal protein L21-B OS=Saccharomyces cerevisiae (strain ATCC 204508 / S288c) GN=RPL21B PE=1 SV=1	-0.462846	0.60104
P24280	YMR079W	SEC14	SEC14 cytosolic factor OS=Saccharomyces cerevisiae (strain ATCC 204508 / S288c) GN=SEC14 PE=1 SV=3	-0.302824	0.601259
P38878	YHR192W	LNP1	Protein lunapark OS=Saccharomyces cerevisiae (strain ATCC 204508 / S288c) GN=LNP1 PE=1 SV=1	0.310205	0.602828
Q04603	YDR121W	DPB4	DNA polymerase epsilon subunit D OS=Saccharomyces cerevisiae (strain ATCC 204508 / S288c) GN=DPB4 PE=1 SV=1	0.364136	0.603166
P32906	YJR131W	MNS1	Endoplasmic reticulum mannosyl-oligosaccharide 1,2-alpha-mannosidase OS=Saccharomyces cerevisiae (strain ATCC 204508 / S288c) GN=MNS1 PE=1 SV=1	-0.322719	0.603389
P38821	YHR113W	APE4	Aspartyl aminopeptidase 4 OS=Saccharomyces cerevisiae (strain ATCC 204508 / S288c) GN=APE4 PE=1 SV=1	-0.363328	0.603419
P07256	YBL045C	COR1	Cytochrome b-c1 complex subunit 1, mitochondrial OS=Saccharomyces cerevisiae (strain ATCC 204508 / S288c) GN=COR1 PE=1 SV=1	-0.386744	0.604845
P36123	YKR028W	SAP190	SIT4-associating protein SAP190 OS=Saccharomyces cerevisiae (strain ATCC 204508 / S288c) GN=SAP190 PE=1 SV=2	0.379164	0.605135
P38692	YHR102W	KIC1	Serine/threonine-protein kinase KIC1 OS=Saccharomyces cerevisiae (strain ATCC 204508 / S288c) GN=KIC1 PE=1 SV=1	-0.288296	0.60544
Q12674	YMR162C	DNF3	Probable phospholipid-transporting ATPase DNF3 OS=Saccharomyces cerevisiae (strain ATCC 204508 / S288c) GN=DNF3 PE=1 SV=1	0.297065	0.605757
P07244	YGL234W	ADE5	Bifunctional purine biosynthetic protein ADE5,7 OS=Saccharomyces cerevisiae (strain ATCC 204508 / S288c) GN=ADE5,7 PE=1 SV=1	-0.394565	0.606062
Q05533	YDR287W	INM2	Inositol monophosphatase 2 OS=Saccharomyces cerevisiae (strain ATCC 204508 / S288c) GN=INM2 PE=1 SV=1	-0.38062	0.606171
P38167	YBL101C	ECM21	Protein ECM21 OS=Saccharomyces cerevisiae (strain ATCC 204508 / S288c) GN=ECM21 PE=1 SV=2	-0.336834	0.606729
P32831|P32831-2	YBR212W	NGR1	Negative growth regulatory protein NGR1 OS=Saccharomyces cerevisiae (strain ATCC 204508 / S288c) GN=NGR1 PE=1 SV=2|Isoform 2 of Negative growth regulatory protein NGR1 OS=Saccharomyces cerevisiae (strain ATCC 204508 / S288c) GN=NGR1	0.308519	0.606825
P25618	YCR017C	CWH43	Protein CWH43 OS=Saccharomyces cerevisiae (strain ATCC 204508 / S288c) GN=CWH43 PE=1 SV=2	-0.336757	0.607067
P10964	YOR341W	RPA190	DNA-directed RNA polymerase I subunit RPA190 OS=Saccharomyces cerevisiae (strain ATCC 204508 / S288c) GN=RPA190 PE=1 SV=2	-0.317353	0.607481
P39925	YER017C	AFG3	Mitochondrial respiratory chain complexes assembly protein AFG3 OS=Saccharomyces cerevisiae (strain ATCC 204508 / S288c) GN=AFG3 PE=1 SV=1	0.286151	0.607847
P34167	YPR163C	TIF3	Eukaryotic translation initiation factor 4B OS=Saccharomyces cerevisiae (strain ATCC 204508 / S288c) GN=TIF3 PE=1 SV=1	0.323969	0.60833
Q06891	R0030W	RAF1	Trans-acting factor D OS=Saccharomyces cerevisiae (strain ATCC 204508 / S288c) GN=RAF1 PE=2 SV=1	0.296176	0.608749
P32657	YER164W	CHD1	Chromo domain-containing protein 1 OS=Saccharomyces cerevisiae (strain ATCC 204508 / S288c) GN=CHD1 PE=1 SV=1	0.288852	0.609797
P36120	YKR024C	DBP7	ATP-dependent RNA helicase DBP7 OS=Saccharomyces cerevisiae (strain ATCC 204508 / S288c) GN=DBP7 PE=1 SV=1	0.323143	0.610459
P53043	YGR123C	PPT1	Serine/threonine-protein phosphatase T OS=Saccharomyces cerevisiae (strain ATCC 204508 / S288c) GN=PPT1 PE=1 SV=1	0.283418	0.610609
P33203	YKL012W	PRP40	Pre-mRNA-processing protein PRP40 OS=Saccharomyces cerevisiae (strain ATCC 204508 / S288c) GN=PRP40 PE=1 SV=1	0.325055	0.61083
P39101	YER048C	CAJ1	Protein CAJ1 OS=Saccharomyces cerevisiae (strain ATCC 204508 / S288c) GN=CAJ1 PE=1 SV=1	0.342994	0.610835
Q06089	YPR098C	YPR098C	Uncharacterized mitochondrial outer membrane protein YPR098C OS=Saccharomyces cerevisiae (strain ATCC 204508 / S288c) GN=YPR098C PE=1 SV=2	-0.340544	0.611093
Q03880	YMR123W	PKR1	V-type ATPase assembly factor PKR1 OS=Saccharomyces cerevisiae (strain ATCC 204508 / S288c) GN=PKR1 PE=1 SV=1	0.320359	0.611169
P53769	YLR323C	CWC24	Pre-mRNA-splicing factor CWC24 OS=Saccharomyces cerevisiae (strain ATCC 204508 / S288c) GN=CWC24 PE=1 SV=1	0.352561	0.611418
Q04178	YDR399W	HPT1	Hypoxanthine-guanine phosphoribosyltransferase OS=Saccharomyces cerevisiae (strain ATCC 204508 / S288c) GN=HPT1 PE=1 SV=1	-0.316285	0.611848
P35724	YKL064W	MNR2	Manganese resistance protein MNR2 OS=Saccharomyces cerevisiae (strain ATCC 204508 / S288c) GN=MNR2 PE=1 SV=1	0.282101	0.61212
Q08959	YPL206C	PGC1	Phosphatidylglycerol phospholipase C OS=Saccharomyces cerevisiae (strain ATCC 204508 / S288c) GN=PGC1 PE=1 SV=1	-0.349178	0.612401
P14747	YML057W	CMP2	Serine/threonine-protein phosphatase 2B catalytic subunit A2 OS=Saccharomyces cerevisiae (strain ATCC 204508 / S288c) GN=CMP2 PE=1 SV=2	-0.302928	0.613591
P53924	YNL116W	DMA2	E3 ubiquitin-protein ligase DMA2 OS=Saccharomyces cerevisiae (strain ATCC 204508 / S288c) GN=DMA2 PE=1 SV=1	0.3514	0.613686
P38881	YHR195W	NVJ1	Nucleus-vacuole junction protein 1 OS=Saccharomyces cerevisiae (strain ATCC 204508 / S288c) GN=NVJ1 PE=1 SV=1	0.337055	0.614075
Q04217	YMR128W	ECM16	Probable ATP-dependent RNA helicase DHR1 OS=Saccharomyces cerevisiae (strain ATCC 204508 / S288c) GN=ECM16 PE=1 SV=1	0.296322	0.614675
P40302	YMR314W	PRE5	Proteasome subunit alpha type-6 OS=Saccharomyces cerevisiae (strain ATCC 204508 / S288c) GN=PRE5 PE=1 SV=1	-0.358968	0.615184
P47006	YJL148W	RPA34	DNA-directed RNA polymerase I subunit RPA34 OS=Saccharomyces cerevisiae (strain ATCC 204508 / S288c) GN=RPA34 PE=1 SV=1	0.319713	0.616114
P35728	YKL059C	MPE1	Protein MPE1 OS=Saccharomyces cerevisiae (strain ATCC 204508 / S288c) GN=MPE1 PE=1 SV=1	0.334883	0.616542
Q06623	YPR179C	HDA3	HDA1 complex subunit 3 OS=Saccharomyces cerevisiae (strain ATCC 204508 / S288c) GN=HDA3 PE=1 SV=1	0.284464	0.61668
P38742	YHL023C	NPR3	Nitrogen permease regulator 3 OS=Saccharomyces cerevisiae (strain ATCC 204508 / S288c) GN=NPR3 PE=1 SV=1	0.312217	0.616964
P33401	YKL127W	PGM1	Phosphoglucomutase 1 OS=Saccharomyces cerevisiae (strain ATCC 204508 / S288c) GN=PGM1 PE=1 SV=1	-0.284288	0.617172
P40050	YER077C	MRX1	MIOREX complex component 1 OS=Saccharomyces cerevisiae (strain ATCC 204508 / S288c) GN=MRX1 PE=1 SV=1	-0.290629	0.617224
P38349	YBR273C	UBX7	UBX domain-containing protein 7 OS=Saccharomyces cerevisiae (strain ATCC 204508 / S288c) GN=UBX7 PE=1 SV=1	0.28595	0.617894
P32844	YIL068C	SEC6	Exocyst complex component SEC6 OS=Saccharomyces cerevisiae (strain ATCC 204508 / S288c) GN=SEC6 PE=1 SV=2	-0.294098	0.618056
P25646	YCR079W	PTC6	[Pyruvate dehydrogenase [acetyl-transferring]]-phosphatase 2, mitochondrial OS=Saccharomyces cerevisiae (strain ATCC 204508 / S288c) GN=PTC6 PE=1 SV=2	0.311968	0.618123
P22138	YPR010C	RPA135	DNA-directed RNA polymerase I subunit RPA135 OS=Saccharomyces cerevisiae (strain ATCC 204508 / S288c) GN=RPA135 PE=1 SV=1	-0.416844	0.61841
P53900	YNL153C	GIM3	Prefoldin subunit 4 OS=Saccharomyces cerevisiae (strain ATCC 204508 / S288c) GN=GIM3 PE=1 SV=1	0.288165	0.619183
P53319	YGR256W	GND2	6-phosphogluconate dehydrogenase, decarboxylating 2 OS=Saccharomyces cerevisiae (strain ATCC 204508 / S288c) GN=GND2 PE=1 SV=1	0.329899	0.619449
P17423	YHR025W	THR1	Homoserine kinase OS=Saccharomyces cerevisiae (strain ATCC 204508 / S288c) GN=THR1 PE=1 SV=4	-0.357199	0.619591
P22803	YGR209C	TRX2	Thioredoxin-2 OS=Saccharomyces cerevisiae (strain ATCC 204508 / S288c) GN=TRX2 PE=1 SV=3	-0.481132	0.619739
Q06697	YLR418C	CDC73	Cell division control protein 73 OS=Saccharomyces cerevisiae (strain ATCC 204508 / S288c) GN=CDC73 PE=1 SV=1	-0.305166	0.62084
P41696	YOR113W	AZF1	Asparagine-rich zinc finger protein AZF1 OS=Saccharomyces cerevisiae (strain ATCC 204508 / S288c) GN=AZF1 PE=1 SV=1	0.288066	0.62129
P08019	YIL099W	SGA1	Glucoamylase, intracellular sporulation-specific OS=Saccharomyces cerevisiae (strain ATCC 204508 / S288c) GN=SGA1 PE=3 SV=2	-0.282308	0.621729
P05756	YDR064W	RPS13	40S ribosomal protein S13 OS=Saccharomyces cerevisiae (strain ATCC 204508 / S288c) GN=RPS13 PE=1 SV=3	-0.327133	0.621864
Q12031	YPR006C	ICL2	Mitochondrial 2-methylisocitrate lyase OS=Saccharomyces cerevisiae (strain ATCC 204508 / S288c) GN=ICL2 PE=1 SV=1	0.305531	0.622083
Q03281	YDR458C	HEH2	Inner nuclear membrane protein HEH2 OS=Saccharomyces cerevisiae (strain ATCC 204508 / S288c) GN=HEH2 PE=1 SV=1	0.341929	0.622225
P40029	YER042W	MXR1	Peptide methionine sulfoxide reductase OS=Saccharomyces cerevisiae (strain ATCC 204508 / S288c) GN=MXR1 PE=1 SV=1	-0.297485	0.622341
P25373	YCL035C	GRX1	Glutaredoxin-1 OS=Saccharomyces cerevisiae (strain ATCC 204508 / S288c) GN=GRX1 PE=1 SV=1	-0.321965	0.622809
P36520	YNL284C	MRPL10	54S ribosomal protein L10, mitochondrial OS=Saccharomyces cerevisiae (strain ATCC 204508 / S288c) GN=MRPL10 PE=1 SV=2	0.349588	0.622897
P38715	YHR104W	GRE3	NADPH-dependent aldose reductase GRE3 OS=Saccharomyces cerevisiae (strain ATCC 204508 / S288c) GN=GRE3 PE=1 SV=1	-0.37223	0.623069
Q06706	YLR384C	IKI3	Elongator complex protein 1 OS=Saccharomyces cerevisiae (strain ATCC 204508 / S288c) GN=IKI3 PE=1 SV=1	-0.316908	0.623136
Q07418	YDL065C	PEX19	Peroxisomal membrane protein import receptor PEX19 OS=Saccharomyces cerevisiae (strain ATCC 204508 / S288c) GN=PEX19 PE=1 SV=2	0.336231	0.624703
Q12186	YLR116W	MSL5	Branchpoint-bridging protein OS=Saccharomyces cerevisiae (strain ATCC 204508 / S288c) GN=MSL5 PE=1 SV=1	0.30267	0.624975
P32644	YER176W	ECM32	Putative ATP-dependent RNA helicase ECM32 OS=Saccharomyces cerevisiae (strain ATCC 204508 / S288c) GN=ECM32 PE=1 SV=1	0.361352	0.625258
Q05541	YDR288W	NSE3	Non-structural maintenance of chromosome element 3 OS=Saccharomyces cerevisiae (strain ATCC 204508 / S288c) GN=NSE3 PE=1 SV=1	0.291635	0.626104
P11938	YNL216W	RAP1	DNA-binding protein RAP1 OS=Saccharomyces cerevisiae (strain ATCC 204508 / S288c) GN=RAP1 PE=1 SV=2	0.263415	0.626106
P14063	YKL138C	MRPL31	54S ribosomal protein L31, mitochondrial OS=Saccharomyces cerevisiae (strain ATCC 204508 / S288c) GN=MRPL31 PE=1 SV=1	0.356058	0.626154
Q08641	YOR239W	ABP140	tRNA(Thr) (cytosine(32)-N(3))-methyltransferase OS=Saccharomyces cerevisiae (strain ATCC 204508 / S288c) GN=ABP140 PE=1 SV=3	-0.299627	0.626215
P32379	YGR253C	PUP2	Proteasome subunit alpha type-5 OS=Saccharomyces cerevisiae (strain ATCC 204508 / S288c) GN=PUP2 PE=1 SV=2	-0.422508	0.62665
P42951	YJL100W	LSB6	Phosphatidylinositol 4-kinase LSB6 OS=Saccharomyces cerevisiae (strain ATCC 204508 / S288c) GN=LSB6 PE=1 SV=1	-0.27447	0.626833
P47116	YJR059W	PTK2	Serine/threonine-protein kinase PTK2/STK2 OS=Saccharomyces cerevisiae (strain ATCC 204508 / S288c) GN=PTK2 PE=1 SV=1	0.300529	0.627368
Q08925	YPL184C	MRN1	RNA-binding protein MRN1 OS=Saccharomyces cerevisiae (strain ATCC 204508 / S288c) GN=MRN1 PE=1 SV=1	0.281084	0.627572
P53318	YGR255C	COQ6	Ubiquinone biosynthesis monooxygenase COQ6, mitochondrial OS=Saccharomyces cerevisiae (strain ATCC 204508 / S288c) GN=COQ6 PE=1 SV=1	-0.33545	0.627838
Q06405	YDR377W	ATP17	ATP synthase subunit f, mitochondrial OS=Saccharomyces cerevisiae (strain ATCC 204508 / S288c) GN=ATP17 PE=1 SV=1	-0.271981	0.628019
Q08742	YOR286W	RDL2	Thiosulfate sulfurtransferase RDL2, mitochondrial OS=Saccharomyces cerevisiae (strain ATCC 204508 / S288c) GN=RDL2 PE=1 SV=1	0.361966	0.628056
P51996	YGL210W	YPT32	GTP-binding protein YPT32/YPT11 OS=Saccharomyces cerevisiae (strain ATCC 204508 / S288c) GN=YPT32 PE=1 SV=3	-0.321133	0.628797
P38704	YHR006W	STP2	Transcription factor STP2 OS=Saccharomyces cerevisiae (strain ATCC 204508 / S288c) GN=STP2 PE=1 SV=1	-0.303271	0.628864
P53081	YGL221C	NIF3	NGG1-interacting factor 3 OS=Saccharomyces cerevisiae (strain ATCC 204508 / S288c) GN=NIF3 PE=1 SV=1	0.349404	0.62893
P40487	YIL103W	DPH1	Diphthamide biosynthesis protein 1 OS=Saccharomyces cerevisiae (strain ATCC 204508 / S288c) GN=DPH1 PE=1 SV=1	-0.302536	0.62989
P53843	YNL265C	IST1	Vacuolar protein sorting-associated protein IST1 OS=Saccharomyces cerevisiae (strain ATCC 204508 / S288c) GN=IST1 PE=1 SV=1	0.326952	0.629986
P32349	YPR190C	RPC82	DNA-directed RNA polymerase III subunit RPC3 OS=Saccharomyces cerevisiae (strain ATCC 204508 / S288c) GN=RPC82 PE=1 SV=2	-0.313384	0.630022
P38264	YBR106W	PHO88	Inorganic phosphate transport protein PHO88 OS=Saccharomyces cerevisiae (strain ATCC 204508 / S288c) GN=PHO88 PE=1 SV=1	-0.309086	0.630581
P38122	YBR176W	ECM31	3-methyl-2-oxobutanoate hydroxymethyltransferase OS=Saccharomyces cerevisiae (strain ATCC 204508 / S288c) GN=ECM31 PE=1 SV=1	0.326118	0.632238
P43570	YFL027C	GYP8	GTPase-activating protein GYP8 OS=Saccharomyces cerevisiae (strain ATCC 204508 / S288c) GN=GYP8 PE=1 SV=1	0.27043	0.632256
P38798	YHR077C	NMD2	Nonsense-mediated mRNA decay protein 2 OS=Saccharomyces cerevisiae (strain ATCC 204508 / S288c) GN=NMD2 PE=1 SV=2	0.286288	0.63293
P07260	YOL139C	CDC33	Eukaryotic translation initiation factor 4E OS=Saccharomyces cerevisiae (strain ATCC 204508 / S288c) GN=CDC33 PE=1 SV=1	0.25868	0.634395
P36044	YKL201C	MNN4	Protein MNN4 OS=Saccharomyces cerevisiae (strain ATCC 204508 / S288c) GN=MNN4 PE=4 SV=2	-0.26866	0.634895
P43603	YFR024C-A	LSB3	LAS seventeen-binding protein 3 OS=Saccharomyces cerevisiae (strain ATCC 204508 / S288c) GN=LSB3 PE=1 SV=3	0.280443	0.635576
P22354	YKR085C	MRPL20	54S ribosomal protein L20, mitochondrial OS=Saccharomyces cerevisiae (strain ATCC 204508 / S288c) GN=MRPL20 PE=1 SV=2	0.294501	0.635983
Q3E846	YMR244C-A	COA6	Cytochrome c oxidase assembly factor 6 OS=Saccharomyces cerevisiae (strain ATCC 204508 / S288c) GN=COA6 PE=1 SV=1	0.310317	0.63622
P32324	YOR133W	EFT1	Elongation factor 2 OS=Saccharomyces cerevisiae (strain ATCC 204508 / S288c) GN=EFT1 PE=1 SV=1	0.284457	0.636469
P38203	YBL026W	LSM2	U6 snRNA-associated Sm-like protein LSm2 OS=Saccharomyces cerevisiae (strain ATCC 204508 / S288c) GN=LSM2 PE=1 SV=1	0.277823	0.637115
P32462	YNL280C	ERG24	Delta(14)-sterol reductase OS=Saccharomyces cerevisiae (strain ATCC 204508 / S288c) GN=ERG24 PE=1 SV=1	-0.270024	0.637218
P36161	YKR082W	NUP133	Nucleoporin NUP133 OS=Saccharomyces cerevisiae (strain ATCC 204508 / S288c) GN=NUP133 PE=1 SV=1	-0.338174	0.637383
P20081	YNL135C	FPR1	FK506-binding protein 1 OS=Saccharomyces cerevisiae (strain ATCC 204508 / S288c) GN=FPR1 PE=1 SV=2	-0.296743	0.637502
P49955	YMR288W	HSH155	U2 snRNP component HSH155 OS=Saccharomyces cerevisiae (strain ATCC 204508 / S288c) GN=HSH155 PE=1 SV=1	0.26237	0.63766
P53941	YNL075W	IMP4	U3 small nucleolar ribonucleoprotein protein IMP4 OS=Saccharomyces cerevisiae (strain ATCC 204508 / S288c) GN=IMP4 PE=1 SV=1	-0.277662	0.638006
P07261	YPL075W	GCR1	Glycolytic genes transcriptional activator GCR1 OS=Saccharomyces cerevisiae (strain ATCC 204508 / S288c) GN=GCR1 PE=1 SV=2	0.303441	0.638335
P47047	YJL050W	MTR4	ATP-dependent RNA helicase DOB1 OS=Saccharomyces cerevisiae (strain ATCC 204508 / S288c) GN=MTR4 PE=1 SV=1	-0.271073	0.639216
P53860	YNL231C	PDR16	Phosphatidylinositol transfer protein PDR16 OS=Saccharomyces cerevisiae (strain ATCC 204508 / S288c) GN=PDR16 PE=1 SV=1	0.275281	0.639435
P46956	YJL117W	PHO86	Inorganic phosphate transporter PHO86 OS=Saccharomyces cerevisiae (strain ATCC 204508 / S288c) GN=PHO86 PE=1 SV=1	0.266479	0.639499
Q03290	YDR460W	TFB3	RNA polymerase II transcription factor B subunit 3 OS=Saccharomyces cerevisiae (strain ATCC 204508 / S288c) GN=TFB3 PE=1 SV=1	-0.269798	0.639643
Q12362	YOL066C	RIB2	Bifunctional protein RIB2 OS=Saccharomyces cerevisiae (strain ATCC 204508 / S288c) GN=RIB2 PE=1 SV=1	-0.254456	0.640622
P07264	YGL009C	LEU1	3-isopropylmalate dehydratase OS=Saccharomyces cerevisiae (strain ATCC 204508 / S288c) GN=LEU1 PE=1 SV=3	-0.292862	0.640675
P10963	YKR097W	PCK1	Phosphoenolpyruvate carboxykinase [ATP] OS=Saccharomyces cerevisiae (strain ATCC 204508 / S288c) GN=PCK1 PE=1 SV=2	0.321321	0.64078
Q06315	YLR187W	SKG3	Protein SKG3 OS=Saccharomyces cerevisiae (strain ATCC 204508 / S288c) GN=SKG3 PE=1 SV=1	0.31561	0.641872
P38861	YHR170W	NMD3	60S ribosomal export protein NMD3 OS=Saccharomyces cerevisiae (strain ATCC 204508 / S288c) GN=NMD3 PE=1 SV=3	-0.259422	0.641926
P47130	YJR084W	CSN12	Cop9 signalosome complex subunit 12 OS=Saccharomyces cerevisiae (strain ATCC 204508 / S288c) GN=CSN12 PE=1 SV=1	-0.297596	0.641966
Q12191	YDL099W	BUG1	Binder of USO1 and GRH1 protein 1 OS=Saccharomyces cerevisiae (strain ATCC 204508 / S288c) GN=BUG1 PE=1 SV=1	0.376737	0.64207
Q05931	YLR369W	SSQ1	Heat shock protein SSQ1, mitochondrial OS=Saccharomyces cerevisiae (strain ATCC 204508 / S288c) GN=SSQ1 PE=1 SV=1	0.257668	0.642507
P49166	YLR185W	RPL37A	60S ribosomal protein L37-A OS=Saccharomyces cerevisiae (strain ATCC 204508 / S288c) GN=RPL37A PE=1 SV=2	-0.417166	0.642603
P21951	YNL262W	POL2	DNA polymerase epsilon catalytic subunit A OS=Saccharomyces cerevisiae (strain ATCC 204508 / S288c) GN=POL2 PE=1 SV=1	-0.289874	0.64282
P07259	YJL130C	URA2	Protein URA2 OS=Saccharomyces cerevisiae (strain ATCC 204508 / S288c) GN=URA2 PE=1 SV=5	-0.337571	0.64329
P32569	YER022W	SRB4	Mediator of RNA polymerase II transcription subunit 17 OS=Saccharomyces cerevisiae (strain ATCC 204508 / S288c) GN=SRB4 PE=1 SV=1	0.283376	0.643474
P0CX49|P0CX50	YOL120C	RPL18A|RPL18B	60S ribosomal protein L18-A OS=Saccharomyces cerevisiae (strain ATCC 204508 / S288c) GN=RPL18A PE=1 SV=1|60S ribosomal protein L18-B OS=Saccharomyces cerevisiae (strain ATCC 204508 / S288c) GN=RPL18B PE=1 SV=1	-0.367015	0.643707
Q04602	YDR119W	VBA4	Vacuolar basic amino acid transporter 4 OS=Saccharomyces cerevisiae (strain ATCC 204508 / S288c) GN=VBA4 PE=1 SV=1	-0.292771	0.644391
P00572	YJR057W	CDC8	Thymidylate kinase OS=Saccharomyces cerevisiae (strain ATCC 204508 / S288c) GN=CDC8 PE=1 SV=2	-0.270047	0.644443
P39076	YIL142W	CCT2	T-complex protein 1 subunit beta OS=Saccharomyces cerevisiae (strain ATCC 204508 / S288c) GN=CCT2 PE=1 SV=1	0.268527	0.644791
P21734	YDR177W	UBC1	Ubiquitin-conjugating enzyme E2 1 OS=Saccharomyces cerevisiae (strain ATCC 204508 / S288c) GN=UBC1 PE=1 SV=1	0.26507	0.645344
Q03306	YDR466W	PKH3	Serine/threonine-protein kinase PKH3 OS=Saccharomyces cerevisiae (strain ATCC 204508 / S288c) GN=PKH3 PE=1 SV=1	-0.276193	0.645462
P00958	YGR264C	MES1	Methionine--tRNA ligase, cytoplasmic OS=Saccharomyces cerevisiae (strain ATCC 204508 / S288c) GN=MES1 PE=1 SV=4	0.250049	0.645753
P37296	YMR054W	STV1	V-type proton ATPase subunit a, Golgi isoform OS=Saccharomyces cerevisiae (strain ATCC 204508 / S288c) GN=STV1 PE=1 SV=2	-0.304031	0.645998
P52910	YLR153C	ACS2	Acetyl-coenzyme A synthetase 2 OS=Saccharomyces cerevisiae (strain ATCC 204508 / S288c) GN=ACS2 PE=1 SV=1	-0.279729	0.646195
Q06103	YPR108W	RPN7	26S proteasome regulatory subunit RPN7 OS=Saccharomyces cerevisiae (strain ATCC 204508 / S288c) GN=RPN7 PE=1 SV=3	-0.283869	0.647272
P47052	YJL045W	YJL045W	Succinate dehydrogenase [ubiquinone] flavoprotein subunit 2, mitochondrial OS=Saccharomyces cerevisiae (strain ATCC 204508 / S288c) GN=YJL045W PE=3 SV=1	-0.290867	0.64728
P42900	YLR139C	SLS1	Sigma-like sequence protein 1, mitochondrial OS=Saccharomyces cerevisiae (strain ATCC 204508 / S288c) GN=SLS1 PE=1 SV=1	0.27707	0.647467
P39708	YAL062W	GDH3	NADP-specific glutamate dehydrogenase 2 OS=Saccharomyces cerevisiae (strain ATCC 204508 / S288c) GN=GDH3 PE=3 SV=1	0.34824	0.647654
P27351	YJR005W	APL1	AP-2 complex subunit beta OS=Saccharomyces cerevisiae (strain ATCC 204508 / S288c) GN=APL1 PE=1 SV=2	0.263894	0.647969
Q12001	YOR002W	ALG6	Dolichyl pyrophosphate Man9GlcNAc2 alpha-1,3-glucosyltransferase OS=Saccharomyces cerevisiae (strain ATCC 204508 / S288c) GN=ALG6 PE=1 SV=1	-0.276532	0.648026
Q06336	YDR358W	GGA1	ADP-ribosylation factor-binding protein GGA1 OS=Saccharomyces cerevisiae (strain ATCC 204508 / S288c) GN=GGA1 PE=1 SV=1	0.272849	0.649166
P47029	YJL084C	ALY2	Arrestin-related trafficking adapter 3 OS=Saccharomyces cerevisiae (strain ATCC 204508 / S288c) GN=ALY2 PE=1 SV=2	0.327212	0.64946
P0C0T4|Q3E792	YLR333C	RPS25B|RPS25A	40S ribosomal protein S25-B OS=Saccharomyces cerevisiae (strain ATCC 204508 / S288c) GN=RPS25B PE=1 SV=1|40S ribosomal protein S25-A OS=Saccharomyces cerevisiae (strain ATCC 204508 / S288c) GN=RPS25A PE=1 SV=1	-0.308903	0.649482
P32582	YGR155W	CYS4	Cystathionine beta-synthase OS=Saccharomyces cerevisiae (strain ATCC 204508 / S288c) GN=CYS4 PE=1 SV=1	-0.27825	0.649927
P19358	YDR502C	SAM2	S-adenosylmethionine synthase 2 OS=Saccharomyces cerevisiae (strain ATCC 204508 / S288c) GN=SAM2 PE=1 SV=3	-0.302365	0.650417
Q03921	YDR141C	DOP1	Protein dopey OS=Saccharomyces cerevisiae (strain ATCC 204508 / S288c) GN=DOP1 PE=1 SV=1	-0.299907	0.650788
P07248	YDR216W	ADR1	Regulatory protein ADR1 OS=Saccharomyces cerevisiae (strain ATCC 204508 / S288c) GN=ADR1 PE=1 SV=2	0.303375	0.651025
P08679	YCR005C	CIT2	Citrate synthase, peroxisomal OS=Saccharomyces cerevisiae (strain ATCC 204508 / S288c) GN=CIT2 PE=1 SV=1	0.285847	0.651069
Q3E6R5	YDR381C-A	YDR381C	Uncharacterized mitochondrial outer membrane protein YDR381C-A OS=Saccharomyces cerevisiae (strain ATCC 204508 / S288c) GN=YDR381C-A PE=1 SV=1	0.287582	0.651132
P37299	YHR001W-A	QCR10	Cytochrome b-c1 complex subunit 10 OS=Saccharomyces cerevisiae (strain ATCC 204508 / S288c) GN=QCR10 PE=1 SV=2	-0.250896	0.651186
P43612	YFR040W	SAP155	SIT4-associating protein SAP155 OS=Saccharomyces cerevisiae (strain ATCC 204508 / S288c) GN=SAP155 PE=1 SV=4	-0.25169	0.651287
Q00873	YKL087C	CYT2	Cytochrome c1 heme lyase OS=Saccharomyces cerevisiae (strain ATCC 204508 / S288c) GN=CYT2 PE=3 SV=1	0.32684	0.651396
Q12496	YOL098C	YOL098C	Uncharacterized protein YOL098C OS=Saccharomyces cerevisiae (strain ATCC 204508 / S288c) GN=YOL098C PE=1 SV=1	-0.243768	0.652403
P38859	YHR164C	DNA2	DNA replication ATP-dependent helicase/nuclease DNA2 OS=Saccharomyces cerevisiae (strain ATCC 204508 / S288c) GN=DNA2 PE=1 SV=1	0.267066	0.652639
Q04409	YDR516C	EMI2	Putative glucokinase-2 OS=Saccharomyces cerevisiae (strain ATCC 204508 / S288c) GN=EMI2 PE=1 SV=1	-0.330097	0.652753
P14741	YKR026C	GCN3	Translation initiation factor eIF-2B subunit alpha OS=Saccharomyces cerevisiae (strain ATCC 204508 / S288c) GN=GCN3 PE=1 SV=1	-0.309153	0.653123
P04801	YIL078W	THS1	Threonine--tRNA ligase, cytoplasmic OS=Saccharomyces cerevisiae (strain ATCC 204508 / S288c) GN=THS1 PE=1 SV=2	-0.338968	0.653773
P53252	YGR086C	PIL1	Sphingolipid long chain base-responsive protein PIL1 OS=Saccharomyces cerevisiae (strain ATCC 204508 / S288c) GN=PIL1 PE=1 SV=1	0.262937	0.653967
Q06678	YDR322W	MRPL35	54S ribosomal protein L35, mitochondrial OS=Saccharomyces cerevisiae (strain ATCC 204508 / S288c) GN=MRPL35 PE=1 SV=1	0.247516	0.65423
P53834	YNL281W	HCH1	Hsp90 co-chaperone HCH1 OS=Saccharomyces cerevisiae (strain ATCC 204508 / S288c) GN=HCH1 PE=1 SV=1	-0.318397	0.654628
P00950	YKL152C	GPM1	Phosphoglycerate mutase 1 OS=Saccharomyces cerevisiae (strain ATCC 204508 / S288c) GN=GPM1 PE=1 SV=3	0.246622	0.654997
P38067	YBR006W	UGA2	Succinate-semialdehyde dehydrogenase [NADP(+)] OS=Saccharomyces cerevisiae (strain ATCC 204508 / S288c) GN=UGA2 PE=1 SV=2	-0.430762	0.655031
P38885	YHR199C	AIM46	Altered inheritance of mitochondria protein 46, mitochondrial OS=Saccharomyces cerevisiae (strain ATCC 204508 / S288c) GN=AIM46 PE=1 SV=1	-0.29783	0.655077
P34160	YMR125W	STO1	Nuclear cap-binding protein complex subunit 1 OS=Saccharomyces cerevisiae (strain ATCC 204508 / S288c) GN=STO1 PE=1 SV=2	-0.285169	0.65515
Q03153	YMR098C	ATP25	ATPase synthesis protein 25, mitochondrial OS=Saccharomyces cerevisiae (strain ATCC 204508 / S288c) GN=ATP25 PE=1 SV=1	-0.254537	0.655399
Q03435	YDL002C	NHP10	Non-histone protein 10 OS=Saccharomyces cerevisiae (strain ATCC 204508 / S288c) GN=NHP10 PE=1 SV=1	-0.250027	0.655513
P38812	YHR100C	GEP4	Phosphatidylglycerophosphatase GEP4, mitochondrial OS=Saccharomyces cerevisiae (strain ATCC 204508 / S288c) GN=GEP4 PE=1 SV=1	-0.255144	0.655709
Q12329	YDR171W	HSP42	Heat shock protein 42 OS=Saccharomyces cerevisiae (strain ATCC 204508 / S288c) GN=HSP42 PE=1 SV=1	0.308679	0.656299
P48569	YDL183C	YDL183C	Uncharacterized protein YDL183C OS=Saccharomyces cerevisiae (strain ATCC 204508 / S288c) GN=YDL183C PE=4 SV=1	0.252041	0.656761
Q12006	YOL003C	PFA4	Palmitoyltransferase PFA4 OS=Saccharomyces cerevisiae (strain ATCC 204508 / S288c) GN=PFA4 PE=1 SV=1	-0.253017	0.656773
P04821	YLR310C	CDC25	Cell division control protein 25 OS=Saccharomyces cerevisiae (strain ATCC 204508 / S288c) GN=CDC25 PE=1 SV=1	0.252285	0.656985
Q12754	YPL012W	RRP12	Ribosomal RNA-processing protein 12 OS=Saccharomyces cerevisiae (strain ATCC 204508 / S288c) GN=RRP12 PE=1 SV=1	0.243605	0.657431
P14020	YPR183W	DPM1	Dolichol-phosphate mannosyltransferase OS=Saccharomyces cerevisiae (strain ATCC 204508 / S288c) GN=DPM1 PE=1 SV=3	0.244967	0.657648
P53741	YNR051C	BRE5	UBP3-associated protein BRE5 OS=Saccharomyces cerevisiae (strain ATCC 204508 / S288c) GN=BRE5 PE=1 SV=1	0.28899	0.657748
Q12452	YLR100W	ERG27	3-keto-steroid reductase OS=Saccharomyces cerevisiae (strain ATCC 204508 / S288c) GN=ERG27 PE=1 SV=1	-0.26614	0.658952
P29468	YKR002W	PAP1	Poly(A) polymerase OS=Saccharomyces cerevisiae (strain ATCC 204508 / S288c) GN=PAP1 PE=1 SV=1	-0.256254	0.660112
P40422	YHR143W-A	RPC10	DNA-directed RNA polymerases I, II, and III subunit RPABC4 OS=Saccharomyces cerevisiae (strain ATCC 204508 / S288c) GN=RPC10 PE=1 SV=1	-0.294195	0.66051
Q04087	YDR439W	LRS4	Monopolin complex subunit LRS4 OS=Saccharomyces cerevisiae (strain ATCC 204508 / S288c) GN=LRS4 PE=1 SV=1	0.261231	0.661134
P32860	YKL040C	NFU1	NifU-like protein, mitochondrial OS=Saccharomyces cerevisiae (strain ATCC 204508 / S288c) GN=NFU1 PE=1 SV=2	0.25267	0.661413
Q03063	YPL049C	DIG1	Down-regulator of invasive growth 1 OS=Saccharomyces cerevisiae (strain ATCC 204508 / S288c) GN=DIG1 PE=1 SV=1	0.403069	0.661756
Q02933	YPL123C	RNY1	Ribonuclease T2-like OS=Saccharomyces cerevisiae (strain ATCC 204508 / S288c) GN=RNY1 PE=1 SV=1	-0.384344	0.66178
Q06338	YDR361C	BCP1	Protein BCP1 OS=Saccharomyces cerevisiae (strain ATCC 204508 / S288c) GN=BCP1 PE=1 SV=1	-0.254155	0.662114
P25379	YCL064C	CHA1	Catabolic L-serine/threonine dehydratase OS=Saccharomyces cerevisiae (strain ATCC 204508 / S288c) GN=CHA1 PE=1 SV=2	-0.296525	0.66212
P50101	YMR304W	UBP15	Ubiquitin carboxyl-terminal hydrolase 15 OS=Saccharomyces cerevisiae (strain ATCC 204508 / S288c) GN=UBP15 PE=1 SV=1	-0.396054	0.662409
P40361	YJL070C	YJL070C	Inactive deaminase YJL070C OS=Saccharomyces cerevisiae (strain ATCC 204508 / S288c) GN=YJL070C PE=1 SV=1	-0.246733	0.66248
P39009	YDL101C	DUN1	DNA damage response protein kinase DUN1 OS=Saccharomyces cerevisiae (strain ATCC 204508 / S288c) GN=DUN1 PE=1 SV=1	0.242276	0.662943
P40345	YNR008W	LRO1	Phospholipid:diacylglycerol acyltransferase OS=Saccharomyces cerevisiae (strain ATCC 204508 / S288c) GN=LRO1 PE=1 SV=1	-0.263291	0.66308
P28004	YAL032C	PRP45	Pre-mRNA-processing protein 45 OS=Saccharomyces cerevisiae (strain ATCC 204508 / S288c) GN=PRP45 PE=1 SV=2	0.277505	0.663446
Q96VH5	YCL057C-A	MIC10	MICOS complex subunit MIC10 OS=Saccharomyces cerevisiae (strain ATCC 204508 / S288c) GN=MIC10 PE=1 SV=1	0.268029	0.663498
P40210	YMR140W	SIP5	Protein SIP5 OS=Saccharomyces cerevisiae (strain ATCC 204508 / S288c) GN=SIP5 PE=1 SV=1	-0.235397	0.663562
P81449	YDR322C-A	TIM11	ATP synthase subunit e, mitochondrial OS=Saccharomyces cerevisiae (strain ATCC 204508 / S288c) GN=TIM11 PE=1 SV=2	0.26664	0.664107
Q08438	YOR054C	VHS3	Phosphopantothenoylcysteine decarboxylase subunit VHS3 OS=Saccharomyces cerevisiae (strain ATCC 204508 / S288c) GN=VHS3 PE=1 SV=1	0.312484	0.66425
P06105	YJL080C	SCP160	Protein SCP160 OS=Saccharomyces cerevisiae (strain ATCC 204508 / S288c) GN=SCP160 PE=1 SV=3	-0.234694	0.664702
Q12250	YDL147W	RPN5	26S proteasome regulatory subunit RPN5 OS=Saccharomyces cerevisiae (strain ATCC 204508 / S288c) GN=RPN5 PE=1 SV=3	0.252335	0.66497
P18412	YBR083W	TEC1	Ty transcription activator TEC1 OS=Saccharomyces cerevisiae (strain ATCC 204508 / S288c) GN=TEC1 PE=1 SV=1	-0.24036	0.665035
Q08422	YOR052C	TMC1	AN1-type zinc finger protein TMC1 OS=Saccharomyces cerevisiae (strain ATCC 204508 / S288c) GN=TMC1 PE=1 SV=1	0.304368	0.665334
P36143	YKR058W	GLG1	Glycogenin-1 OS=Saccharomyces cerevisiae (strain ATCC 204508 / S288c) GN=GLG1 PE=1 SV=4	-0.334359	0.665347
P25441	YDL150W	RPC53	DNA-directed RNA polymerase III subunit RPC4 OS=Saccharomyces cerevisiae (strain ATCC 204508 / S288c) GN=RPC53 PE=1 SV=2	0.274536	0.665757
P40021	YER033C	ZRG8	Zinc-regulated protein 8 OS=Saccharomyces cerevisiae (strain ATCC 204508 / S288c) GN=ZRG8 PE=1 SV=1	0.290967	0.666404
P06634	YOR204W	DED1	ATP-dependent RNA helicase DED1 OS=Saccharomyces cerevisiae (strain ATCC 204508 / S288c) GN=DED1 PE=1 SV=2	-0.23531	0.666579
P43557	YFL046W	FMP32	Protein FMP32, mitochondrial OS=Saccharomyces cerevisiae (strain ATCC 204508 / S288c) GN=FMP32 PE=1 SV=1	0.236871	0.667155
P32785	YBL013W	FMT1	Methionyl-tRNA formyltransferase, mitochondrial OS=Saccharomyces cerevisiae (strain ATCC 204508 / S288c) GN=FMT1 PE=1 SV=2	-0.304506	0.667311
P53094	YGL197W	MDS3	Negative regulator of sporulation MDS3 OS=Saccharomyces cerevisiae (strain ATCC 204508 / S288c) GN=MDS3 PE=1 SV=2	0.258428	0.667478
P40215	YMR145C	NDE1	External NADH-ubiquinone oxidoreductase 1, mitochondrial OS=Saccharomyces cerevisiae (strain ATCC 204508 / S288c) GN=NDE1 PE=1 SV=1	-0.292338	0.668181
P38833	YHR127W	YHR127W	Uncharacterized protein YHR127W OS=Saccharomyces cerevisiae (strain ATCC 204508 / S288c) GN=YHR127W PE=1 SV=1	-0.260117	0.668226
P81451	YOL077W-A	ATP19	ATP synthase subunit K, mitochondrial OS=Saccharomyces cerevisiae (strain ATCC 204508 / S288c) GN=ATP19 PE=1 SV=1	-0.416155	0.669179
P53729	YNR029C	YNR029C	Uncharacterized protein YNR029C OS=Saccharomyces cerevisiae (strain ATCC 204508 / S288c) GN=YNR029C PE=1 SV=1	-0.251505	0.669706
P15442	YDR283C	GCN2	eIF-2-alpha kinase GCN2 OS=Saccharomyces cerevisiae (strain ATCC 204508 / S288c) GN=GCN2 PE=1 SV=3	0.280076	0.669768
P15424	YDR194C	MSS116	ATP-dependent RNA helicase MSS116, mitochondrial OS=Saccharomyces cerevisiae (strain ATCC 204508 / S288c) GN=MSS116 PE=1 SV=1	0.247321	0.670078
Q12315	YDL207W	GLE1	Nucleoporin GLE1 OS=Saccharomyces cerevisiae (strain ATCC 204508 / S288c) GN=GLE1 PE=1 SV=1	0.257985	0.67093
P03878	Q0065	AI4	Intron-encoded DNA endonuclease aI4 OS=Saccharomyces cerevisiae (strain ATCC 204508 / S288c) GN=AI4 PE=1 SV=3	-0.251786	0.671225
Q06698	YLR419W	YLR419W	Putative ATP-dependent RNA helicase YLR419W OS=Saccharomyces cerevisiae (strain ATCC 204508 / S288c) GN=YLR419W PE=1 SV=1	0.255802	0.671317
P43620	YFR048W	RMD8	Sporulation protein RMD8 OS=Saccharomyces cerevisiae (strain ATCC 204508 / S288c) GN=RMD8 PE=1 SV=1	0.241114	0.671796
P38910	YOR020C	HSP10	10 kDa heat shock protein, mitochondrial OS=Saccharomyces cerevisiae (strain ATCC 204508 / S288c) GN=HSP10 PE=1 SV=1	0.26642	0.672421
P15992	YBR072W	HSP26	Heat shock protein 26 OS=Saccharomyces cerevisiae (strain ATCC 204508 / S288c) GN=HSP26 PE=1 SV=3	-0.267604	0.672529
P40217	YMR146C	TIF34	Eukaryotic translation initiation factor 3 subunit I OS=Saccharomyces cerevisiae (strain ATCC 204508 / S288c) GN=TIF34 PE=1 SV=1	-0.33688	0.67349
P25582	YCL054W	SPB1	27S pre-rRNA (guanosine(2922)-2'-O)-methyltransferase OS=Saccharomyces cerevisiae (strain ATCC 204508 / S288c) GN=SPB1 PE=1 SV=2	0.249881	0.67352
Q03088	YPL032C	SVL3	Styryl dye vacuolar localization protein 3 OS=Saccharomyces cerevisiae (strain ATCC 204508 / S288c) GN=SVL3 PE=1 SV=1	0.288551	0.673556
P40086	YER141W	COX15	Cytochrome c oxidase assembly protein COX15 OS=Saccharomyces cerevisiae (strain ATCC 204508 / S288c) GN=COX15 PE=3 SV=1	-0.253497	0.673725
P32793	YHR016C	YSC84	Protein YSC84 OS=Saccharomyces cerevisiae (strain ATCC 204508 / S288c) GN=YSC84 PE=1 SV=2	-0.237375	0.673764
P15454	YDR454C	GUK1	Guanylate kinase OS=Saccharomyces cerevisiae (strain ATCC 204508 / S288c) GN=GUK1 PE=1 SV=2	0.237203	0.674593
P53954	YNL048W	ALG11	GDP-Man:Man(3)GlcNAc(2)-PP-Dol alpha-1,2-mannosyltransferase OS=Saccharomyces cerevisiae (strain ATCC 204508 / S288c) GN=ALG11 PE=1 SV=1	-0.297228	0.674909
P37304	YDR251W	PAM1	Protein PAM1 OS=Saccharomyces cerevisiae (strain ATCC 204508 / S288c) GN=PAM1 PE=1 SV=2	0.269385	0.674991
P43579	YFL013C	IES1	Ino eighty subunit 1 OS=Saccharomyces cerevisiae (strain ATCC 204508 / S288c) GN=IES1 PE=1 SV=1	-0.246941	0.675235
P02381	Q0140	VAR1	Ribosomal protein VAR1, mitochondrial OS=Saccharomyces cerevisiae (strain ATCC 204508 / S288c) GN=VAR1 PE=1 SV=3	0.243908	0.675484
Q05029	YMR237W	BCH1	Protein BCH1 OS=Saccharomyces cerevisiae (strain ATCC 204508 / S288c) GN=BCH1 PE=1 SV=1	-0.261908	0.675935
P25339	YGL014W	PUF4	Pumilio homology domain family member 4 OS=Saccharomyces cerevisiae (strain ATCC 204508 / S288c) GN=PUF4 PE=1 SV=2	0.226779	0.676437
P35189	YPL129W	TAF14	Transcription initiation factor TFIID subunit 14 OS=Saccharomyces cerevisiae (strain ATCC 204508 / S288c) GN=TAF14 PE=1 SV=1	-0.237574	0.67681
P07284	YDR023W	SES1	Serine--tRNA ligase, cytoplasmic OS=Saccharomyces cerevisiae (strain ATCC 204508 / S288c) GN=SES1 PE=1 SV=2	-0.238658	0.677892
P36000	YKL135C	APL2	AP-1 complex subunit beta-1 OS=Saccharomyces cerevisiae (strain ATCC 204508 / S288c) GN=APL2 PE=1 SV=1	-0.231214	0.677971
Q12028	YPR029C	APL4	AP-1 complex subunit gamma-1 OS=Saccharomyces cerevisiae (strain ATCC 204508 / S288c) GN=APL4 PE=1 SV=1	-0.223846	0.678025
P89105	YOL145C	CTR9	RNA polymerase-associated protein CTR9 OS=Saccharomyces cerevisiae (strain ATCC 204508 / S288c) GN=CTR9 PE=1 SV=3	0.228198	0.678361
P36145	YKR062W	TFA2	Transcription initiation factor IIE subunit beta OS=Saccharomyces cerevisiae (strain ATCC 204508 / S288c) GN=TFA2 PE=1 SV=3	0.274286	0.678634
P40956	YGL181W	GTS1	Protein GTS1 OS=Saccharomyces cerevisiae (strain ATCC 204508 / S288c) GN=GTS1 PE=1 SV=2	0.258833	0.678749
P53725	YNR024W	MPP6	M-phase phosphoprotein 6 homolog OS=Saccharomyces cerevisiae (strain ATCC 204508 / S288c) GN=MPP6 PE=1 SV=1	0.295235	0.679618
Q03714	YML029W	USA1	U1 SNP1-associating protein 1 OS=Saccharomyces cerevisiae (strain ATCC 204508 / S288c) GN=USA1 PE=1 SV=1	0.230492	0.680635
P40303	YOL038W	PRE6	Proteasome subunit alpha type-4 OS=Saccharomyces cerevisiae (strain ATCC 204508 / S288c) GN=PRE6 PE=1 SV=1	-0.295439	0.680808
P28240	YER065C	ICL1	Isocitrate lyase OS=Saccharomyces cerevisiae (strain ATCC 204508 / S288c) GN=ICL1 PE=1 SV=1	0.249667	0.681121
P38066	YBL033C	RIB1	GTP cyclohydrolase-2 OS=Saccharomyces cerevisiae (strain ATCC 204508 / S288c) GN=RIB1 PE=1 SV=2	0.253304	0.68167
P38205	YBL024W	NCL1	Multisite-specific tRNA:(cytosine-C(5))-methyltransferase OS=Saccharomyces cerevisiae (strain ATCC 204508 / S288c) GN=NCL1 PE=1 SV=1	-0.24454	0.681979
P39985	YEL055C	POL5	DNA polymerase V OS=Saccharomyces cerevisiae (strain ATCC 204508 / S288c) GN=POL5 PE=1 SV=1	0.225389	0.682501
P39936	YGL049C	TIF4632	Eukaryotic initiation factor 4F subunit p130 OS=Saccharomyces cerevisiae (strain ATCC 204508 / S288c) GN=TIF4632 PE=1 SV=1	0.257744	0.682527
P32468	YHR107C	CDC12	Cell division control protein 12 OS=Saccharomyces cerevisiae (strain ATCC 204508 / S288c) GN=CDC12 PE=1 SV=1	0.249289	0.683354
Q05580	YDR266C	HEL2	E3 ubiquitin-protein ligase HEL2 OS=Saccharomyces cerevisiae (strain ATCC 204508 / S288c) GN=HEL2 PE=1 SV=1	-0.250342	0.683786
P11633	YBR089C-A	NHP6B	Non-histone chromosomal protein 6B OS=Saccharomyces cerevisiae (strain ATCC 204508 / S288c) GN=NHP6B PE=1 SV=3	0.308442	0.683807
P29704	YHR190W	ERG9	Squalene synthase OS=Saccharomyces cerevisiae (strain ATCC 204508 / S288c) GN=ERG9 PE=1 SV=2	-0.30931	0.68401
P53259	YGR101W	PCP1	Rhomboid protein 1, mitochondrial OS=Saccharomyces cerevisiae (strain ATCC 204508 / S288c) GN=PCP1 PE=1 SV=1	0.243455	0.684028
Q12467	YPL168W	MRX4	MIOREX complex component 4 OS=Saccharomyces cerevisiae (strain ATCC 204508 / S288c) GN=MRX4 PE=1 SV=1	0.225231	0.684144
P38243	YBR071W	YBR071W	Uncharacterized protein YBR071W OS=Saccharomyces cerevisiae (strain ATCC 204508 / S288c) GN=YBR071W PE=1 SV=1	0.256368	0.684178
Q02866	YPL070W	MUK1	Protein MUK1 OS=Saccharomyces cerevisiae (strain ATCC 204508 / S288c) GN=MUK1 PE=1 SV=1	-0.252014	0.684287
P40433	YIL107C	PFK26	6-phosphofructo-2-kinase 1 OS=Saccharomyces cerevisiae (strain ATCC 204508 / S288c) GN=PFK26 PE=1 SV=1	-0.240119	0.684478
Q05636	YDR280W	RRP45	Exosome complex component RRP45 OS=Saccharomyces cerevisiae (strain ATCC 204508 / S288c) GN=RRP45 PE=1 SV=1	-0.27009	0.684553
P38992	YDR297W	SUR2	Sphingolipid C4-hydroxylase SUR2 OS=Saccharomyces cerevisiae (strain ATCC 204508 / S288c) GN=SUR2 PE=1 SV=1	0.237108	0.684573
Q12400	YOL093W	TRM10	tRNA (guanine(9)-N1)-methyltransferase OS=Saccharomyces cerevisiae (strain ATCC 204508 / S288c) GN=TRM10 PE=1 SV=1	-0.228513	0.68507
Q06218	YLR276C	DBP9	ATP-dependent RNA helicase DBP9 OS=Saccharomyces cerevisiae (strain ATCC 204508 / S288c) GN=DBP9 PE=1 SV=1	0.232043	0.685851
P32909	YBR172C	SMY2	Protein SMY2 OS=Saccharomyces cerevisiae (strain ATCC 204508 / S288c) GN=SMY2 PE=1 SV=2	-0.27463	0.68615
Q12199	YPR040W	TIP41	Type 2A phosphatase activator TIP41 OS=Saccharomyces cerevisiae (strain ATCC 204508 / S288c) GN=TIP41 PE=1 SV=1	-0.288481	0.686185
P07270	YFR034C	PHO4	Phosphate system positive regulatory protein PHO4 OS=Saccharomyces cerevisiae (strain ATCC 204508 / S288c) GN=PHO4 PE=1 SV=4	-0.248752	0.686249
Q02890	YPL096W	PNG1	Peptide-N(4)-(N-acetyl-beta-glucosaminyl)asparagine amidase OS=Saccharomyces cerevisiae (strain ATCC 204508 / S288c) GN=PNG1 PE=1 SV=1	-0.24019	0.686746
Q03361	YDR475C	JIP4	Uncharacterized protein JIP4 OS=Saccharomyces cerevisiae (strain ATCC 204508 / S288c) GN=JIP4 PE=1 SV=2	-0.238521	0.686791
P53840	YNL273W	TOF1	Topoisomerase 1-associated factor 1 OS=Saccharomyces cerevisiae (strain ATCC 204508 / S288c) GN=TOF1 PE=1 SV=1	0.223544	0.686926
P24784	YPL119C	DBP1	ATP-dependent RNA helicase DBP1 OS=Saccharomyces cerevisiae (strain ATCC 204508 / S288c) GN=DBP1 PE=1 SV=2	-0.2421	0.686928
P47124	YJR075W	HOC1	Putative glycosyltransferase HOC1 OS=Saccharomyces cerevisiae (strain ATCC 204508 / S288c) GN=HOC1 PE=1 SV=3	0.231635	0.687347
P39732	YAL031C	GIP4	GLC7-interacting protein 4 OS=Saccharomyces cerevisiae (strain ATCC 204508 / S288c) GN=GIP4 PE=1 SV=2	0.232838	0.687431
P38120	YBR146W	MRPS9	37S ribosomal protein S9, mitochondrial OS=Saccharomyces cerevisiae (strain ATCC 204508 / S288c) GN=MRPS9 PE=1 SV=1	0.222197	0.687442
P38712	YHR065C	RRP3	ATP-dependent rRNA helicase RRP3 OS=Saccharomyces cerevisiae (strain ATCC 204508 / S288c) GN=RRP3 PE=1 SV=2	0.234121	0.687524
P48234	YGR145W	ENP2	Ribosome biogenesis protein ENP2 OS=Saccharomyces cerevisiae (strain ATCC 204508 / S288c) GN=ENP2 PE=1 SV=2	0.239366	0.687663
P00431	YKR066C	CCP1	Cytochrome c peroxidase, mitochondrial OS=Saccharomyces cerevisiae (strain ATCC 204508 / S288c) GN=CCP1 PE=1 SV=2	0.247313	0.687994
Q02554	YMR240C	CUS1	Cold sensitive U2 snRNA suppressor 1 OS=Saccharomyces cerevisiae (strain ATCC 204508 / S288c) GN=CUS1 PE=1 SV=1	0.254966	0.68812
Q03798	YMR157C	AIM36	Altered inheritance of mitochondria protein 36, mitochondrial OS=Saccharomyces cerevisiae (strain ATCC 204508 / S288c) GN=AIM36 PE=1 SV=1	0.234935	0.68813
P09620	YGL203C	KEX1	Pheromone-processing carboxypeptidase KEX1 OS=Saccharomyces cerevisiae (strain ATCC 204508 / S288c) GN=KEX1 PE=1 SV=1	0.249981	0.688507
P31116	YJR139C	HOM6	Homoserine dehydrogenase OS=Saccharomyces cerevisiae (strain ATCC 204508 / S288c) GN=HOM6 PE=1 SV=1	-0.389375	0.689983
P38341	YBR262C	MIC12	MICOS complex subunit MIC12 OS=Saccharomyces cerevisiae (strain ATCC 204508 / S288c) GN=MIC12 PE=1 SV=1	0.22244	0.690556
P53073	YGL231C	EMC4	ER membrane protein complex subunit 4 OS=Saccharomyces cerevisiae (strain ATCC 204508 / S288c) GN=EMC4 PE=1 SV=1	-0.287584	0.69056
P53266	YGR112W	SHY1	Cytochrome oxidase assembly protein SHY1 OS=Saccharomyces cerevisiae (strain ATCC 204508 / S288c) GN=SHY1 PE=1 SV=1	0.244053	0.690619
P47108	YJR041C	URB2	Nucleolar pre-ribosomal-associated protein 2 OS=Saccharomyces cerevisiae (strain ATCC 204508 / S288c) GN=URB2 PE=1 SV=1	0.232128	0.69071
P10363	YIR008C	PRI1	DNA primase small subunit OS=Saccharomyces cerevisiae (strain ATCC 204508 / S288c) GN=PRI1 PE=1 SV=2	-0.23316	0.691254
P43616	YFR044C	DUG1	Cys-Gly metallodipeptidase DUG1 OS=Saccharomyces cerevisiae (strain ATCC 204508 / S288c) GN=DUG1 PE=1 SV=1	-0.28541	0.691627
P21375	YJR051W	OSM1	Fumarate reductase 2 OS=Saccharomyces cerevisiae (strain ATCC 204508 / S288c) GN=OSM1 PE=1 SV=3	-0.283955	0.691701
P42937	YGR203W	YCH1	CDC25-like phosphatase YCH1 OS=Saccharomyces cerevisiae (strain ATCC 204508 / S288c) GN=YCH1 PE=1 SV=1	0.233054	0.691826
Q07395	YDL063C	SYO1	Synchronized import protein 1 OS=Saccharomyces cerevisiae (strain ATCC 204508 / S288c) GN=SYO1 PE=1 SV=1	-0.265522	0.692466
Q03973	YDR174W	HMO1	High mobility group protein 1 OS=Saccharomyces cerevisiae (strain ATCC 204508 / S288c) GN=HMO1 PE=1 SV=1	0.270274	0.692767
P32350	YLL019C	KNS1	Dual specificity protein kinase KNS1 OS=Saccharomyces cerevisiae (strain ATCC 204508 / S288c) GN=KNS1 PE=1 SV=2	0.22661	0.693225
P34761	YNL197C	WHI3	Protein WHI3 OS=Saccharomyces cerevisiae (strain ATCC 204508 / S288c) GN=WHI3 PE=1 SV=1	0.220734	0.693789
P19158	YOL081W	IRA2	Inhibitory regulator protein IRA2 OS=Saccharomyces cerevisiae (strain ATCC 204508 / S288c) GN=IRA2 PE=1 SV=2	0.217528	0.693981
P32353	YLR056W	ERG3	Delta(7)-sterol 5(6)-desaturase OS=Saccharomyces cerevisiae (strain ATCC 204508 / S288c) GN=ERG3 PE=1 SV=1	0.27319	0.69536
P00330	YOL086C	ADH1	Alcohol dehydrogenase 1 OS=Saccharomyces cerevisiae (strain ATCC 204508 / S288c) GN=ADH1 PE=1 SV=5	-0.290468	0.695627
P47119	YJR069C	HAM1	Inosine triphosphate pyrophosphatase OS=Saccharomyces cerevisiae (strain ATCC 204508 / S288c) GN=HAM1 PE=1 SV=1	-0.275752	0.695815
P40971	YDR034C	LYS14	Lysine biosynthesis regulatory protein LYS14 OS=Saccharomyces cerevisiae (strain ATCC 204508 / S288c) GN=LYS14 PE=1 SV=2	0.229278	0.696046
Q12465	YLR084C	RAX2	Bud site selection protein RAX2 OS=Saccharomyces cerevisiae (strain ATCC 204508 / S288c) GN=RAX2 PE=1 SV=1	0.245655	0.696536
P40452	YIL157C	COA1	Cytochrome c oxidase assembly factor 1 OS=Saccharomyces cerevisiae (strain ATCC 204508 / S288c) GN=COA1 PE=1 SV=1	-0.255366	0.696595
P23641	YJR077C	MIR1	Mitochondrial phosphate carrier protein OS=Saccharomyces cerevisiae (strain ATCC 204508 / S288c) GN=MIR1 PE=1 SV=1	-0.283353	0.696687
P08964	YHR023W	MYO1	Myosin-1 OS=Saccharomyces cerevisiae (strain ATCC 204508 / S288c) GN=MYO1 PE=1 SV=3	-0.231641	0.696783
P36049	YKL172W	EBP2	rRNA-processing protein EBP2 OS=Saccharomyces cerevisiae (strain ATCC 204508 / S288c) GN=EBP2 PE=1 SV=1	0.230679	0.697088
Q12044	YOR220W	RCN2	Regulator of calcineurin 2 OS=Saccharomyces cerevisiae (strain ATCC 204508 / S288c) GN=RCN2 PE=1 SV=1	0.273699	0.69757
Q06488	YLR357W	RSC2	Chromatin structure-remodeling complex subunit RSC2 OS=Saccharomyces cerevisiae (strain ATCC 204508 / S288c) GN=RSC2 PE=1 SV=1	0.229813	0.697645
P43585	YFL004W	VTC2	Vacuolar transporter chaperone 2 OS=Saccharomyces cerevisiae (strain ATCC 204508 / S288c) GN=VTC2 PE=1 SV=1	0.211624	0.697992
P53981	YNL010W	YNL010W	Uncharacterized phosphatase YNL010W OS=Saccharomyces cerevisiae (strain ATCC 204508 / S288c) GN=YNL010W PE=1 SV=1	0.216011	0.698962
P38297	YBR179C	FZO1	Mitofusin FZO1 OS=Saccharomyces cerevisiae (strain ATCC 204508 / S288c) GN=FZO1 PE=1 SV=1	0.221865	0.698966
P40327	YDL007W	RPT2	26S protease regulatory subunit 4 homolog OS=Saccharomyces cerevisiae (strain ATCC 204508 / S288c) GN=RPT2 PE=1 SV=3	-0.220686	0.699073
P38694	YHR039C	MSC7	Putative aldehyde dehydrogenase-like protein YHR039C OS=Saccharomyces cerevisiae (strain ATCC 204508 / S288c) GN=MSC7 PE=1 SV=1	-0.26581	0.699336
P26793	YKL113C	RAD27	Flap endonuclease 1 OS=Saccharomyces cerevisiae (strain ATCC 204508 / S288c) GN=RAD27 PE=1 SV=1	-0.251118	0.699434
P02400	YDR382W	RPP2B	60S acidic ribosomal protein P2-beta OS=Saccharomyces cerevisiae (strain ATCC 204508 / S288c) GN=RPP2B PE=1 SV=2	-0.287629	0.699441
P36121	YKR025W	RPC37	DNA-directed RNA polymerase III subunit RPC5 OS=Saccharomyces cerevisiae (strain ATCC 204508 / S288c) GN=RPC37 PE=1 SV=1	0.236445	0.699483
P50109	YML017W	PSP2	Protein PSP2 OS=Saccharomyces cerevisiae (strain ATCC 204508 / S288c) GN=PSP2 PE=1 SV=2	0.25373	0.699914
P25719	YML078W	CPR3	Peptidyl-prolyl cis-trans isomerase C, mitochondrial OS=Saccharomyces cerevisiae (strain ATCC 204508 / S288c) GN=CPR3 PE=1 SV=1	0.276489	0.701018
Q12497	YDR070C	FMP16	Protein FMP16, mitochondrial OS=Saccharomyces cerevisiae (strain ATCC 204508 / S288c) GN=FMP16 PE=1 SV=1	0.273369	0.701398
P22336	YAR007C	RFA1	Replication factor A protein 1 OS=Saccharomyces cerevisiae (strain ATCC 204508 / S288c) GN=RFA1 PE=1 SV=1	-0.313979	0.701407
Q12734	YPR030W	CSR2	Transcription factor CSR2 OS=Saccharomyces cerevisiae (strain ATCC 204508 / S288c) GN=CSR2 PE=1 SV=1	0.250309	0.701528
Q05123	YMR033W	ARP9	Actin-like protein ARP9 OS=Saccharomyces cerevisiae (strain ATCC 204508 / S288c) GN=ARP9 PE=1 SV=1	0.207759	0.701593
Q06682	YDR330W	UBX5	UBX domain-containing protein 5 OS=Saccharomyces cerevisiae (strain ATCC 204508 / S288c) GN=UBX5 PE=1 SV=1	0.223671	0.701806
Q12396	YLR080W	EMP46	Protein EMP46 OS=Saccharomyces cerevisiae (strain ATCC 204508 / S288c) GN=EMP46 PE=1 SV=1	-0.221927	0.701985
P36163	YKR087C	OMA1	Mitochondrial metalloendopeptidase OMA1 OS=Saccharomyces cerevisiae (strain ATCC 204508 / S288c) GN=OMA1 PE=1 SV=2	-0.22714	0.702663
P45976	YJR093C	FIP1	Pre-mRNA polyadenylation factor FIP1 OS=Saccharomyces cerevisiae (strain ATCC 204508 / S288c) GN=FIP1 PE=1 SV=1	0.231051	0.702684
P16649	YCR084C	TUP1	General transcriptional corepressor TUP1 OS=Saccharomyces cerevisiae (strain ATCC 204508 / S288c) GN=TUP1 PE=1 SV=2	-0.215305	0.703913
P47177	YJR149W	YJR149W	Putative nitronate monooxygenase OS=Saccharomyces cerevisiae (strain ATCC 204508 / S288c) GN=YJR149W PE=1 SV=2	0.218142	0.703999
P30619	YDR164C	SEC1	Protein transport protein SEC1 OS=Saccharomyces cerevisiae (strain ATCC 204508 / S288c) GN=SEC1 PE=1 SV=1	-0.231619	0.704355
P38261	YBR102C	EXO84	Exocyst complex component EXO84 OS=Saccharomyces cerevisiae (strain ATCC 204508 / S288c) GN=EXO84 PE=1 SV=1	-0.230029	0.704408
Q12114	YLR330W	CHS5	Chitin biosynthesis protein CHS5 OS=Saccharomyces cerevisiae (strain ATCC 204508 / S288c) GN=CHS5 PE=1 SV=1	0.307841	0.704901
P53230	YGR046W	TAM41	Phosphatidate cytidylyltransferase, mitochondrial OS=Saccharomyces cerevisiae (strain ATCC 204508 / S288c) GN=TAM41 PE=1 SV=1	0.209031	0.705059
Q03648	YMR209C	YMR209C	Uncharacterized protein YMR209C OS=Saccharomyces cerevisiae (strain ATCC 204508 / S288c) GN=YMR209C PE=1 SV=1	-0.205715	0.705137
P38266	YBR108W	AIM3	Altered inheritance of mitochondria protein 3 OS=Saccharomyces cerevisiae (strain ATCC 204508 / S288c) GN=AIM3 PE=1 SV=3	0.264617	0.705146
P06738	YPR160W	GPH1	Glycogen phosphorylase OS=Saccharomyces cerevisiae (strain ATCC 204508 / S288c) GN=GPH1 PE=1 SV=4	-0.288492	0.705469
P39105	YMR008C	PLB1	Lysophospholipase 1 OS=Saccharomyces cerevisiae (strain ATCC 204508 / S288c) GN=PLB1 PE=1 SV=2	0.233812	0.705609
Q6Q560	YER048W-A	ISD11	Protein ISD11 OS=Saccharomyces cerevisiae (strain ATCC 204508 / S288c) GN=ISD11 PE=1 SV=1	0.244133	0.705623
P20424	YPR088C	SRP54	Signal recognition particle subunit SRP54 OS=Saccharomyces cerevisiae (strain ATCC 204508 / S288c) GN=SRP54 PE=1 SV=2	-0.238554	0.705793
P47143	YJR105W	ADO1	Adenosine kinase OS=Saccharomyces cerevisiae (strain ATCC 204508 / S288c) GN=ADO1 PE=1 SV=1	-0.370956	0.706437
P25369	YCL034W	LSB5	LAS seventeen-binding protein 5 OS=Saccharomyces cerevisiae (strain ATCC 204508 / S288c) GN=LSB5 PE=1 SV=3	0.244882	0.707119
P41911	YOL059W	GPD2	Glycerol-3-phosphate dehydrogenase [NAD(+)] 2, mitochondrial OS=Saccharomyces cerevisiae (strain ATCC 204508 / S288c) GN=GPD2 PE=1 SV=2	-0.206299	0.707155
P06115	YGR088W	CTT1	Catalase T OS=Saccharomyces cerevisiae (strain ATCC 204508 / S288c) GN=CTT1 PE=1 SV=3	-0.304534	0.707261
P40169	YNL194C	YNL194C	Uncharacterized plasma membrane protein YNL194C OS=Saccharomyces cerevisiae (strain ATCC 204508 / S288c) GN=YNL194C PE=1 SV=1	0.21915	0.707368
P48362	YGR187C	HGH1	Protein HGH1 OS=Saccharomyces cerevisiae (strain ATCC 204508 / S288c) GN=HGH1 PE=1 SV=2	-0.221437	0.707384
P25040	YOL022C	TSR4	20S rRNA accumulation protein 4 OS=Saccharomyces cerevisiae (strain ATCC 204508 / S288c) GN=TSR4 PE=1 SV=2	0.240912	0.708324
P06103	YOR361C	PRT1	Eukaryotic translation initiation factor 3 subunit B OS=Saccharomyces cerevisiae (strain ATCC 204508 / S288c) GN=PRT1 PE=1 SV=1	-0.204808	0.709557
P32495	YDL208W	NHP2	H/ACA ribonucleoprotein complex subunit 2 OS=Saccharomyces cerevisiae (strain ATCC 204508 / S288c) GN=NHP2 PE=1 SV=2	0.247885	0.709778
P53323	YGR262C	BUD32	EKC/KEOPS complex subunit BUD32 OS=Saccharomyces cerevisiae (strain ATCC 204508 / S288c) GN=BUD32 PE=1 SV=1	-0.217824	0.709984
P25294	YNL007C	SIS1	Protein SIS1 OS=Saccharomyces cerevisiae (strain ATCC 204508 / S288c) GN=SIS1 PE=1 SV=1	-0.231078	0.710297
P39083	YOR127W	RGA1	Rho-type GTPase-activating protein 1 OS=Saccharomyces cerevisiae (strain ATCC 204508 / S288c) GN=RGA1 PE=1 SV=1	-0.223597	0.710887
P53199	YGL001C	ERG26	Sterol-4-alpha-carboxylate 3-dehydrogenase, decarboxylating OS=Saccharomyces cerevisiae (strain ATCC 204508 / S288c) GN=ERG26 PE=1 SV=1	-0.235797	0.710909
P53072	YGL232W	TAN1	tRNA acetyltransferase TAN1 OS=Saccharomyces cerevisiae (strain ATCC 204508 / S288c) GN=TAN1 PE=1 SV=1	0.211151	0.711101
Q03834	YDR097C	MSH6	DNA mismatch repair protein MSH6 OS=Saccharomyces cerevisiae (strain ATCC 204508 / S288c) GN=MSH6 PE=1 SV=1	-0.202453	0.711298
Q04773	YMR074C	YMR074C	Uncharacterized protein YMR074C OS=Saccharomyces cerevisiae (strain ATCC 204508 / S288c) GN=YMR074C PE=1 SV=1	0.25523	0.71157
Q05946	YLR222C	UTP13	U3 small nucleolar RNA-associated protein 13 OS=Saccharomyces cerevisiae (strain ATCC 204508 / S288c) GN=UTP13 PE=1 SV=1	-0.261118	0.711783
Q03532	YMR290C	HAS1	ATP-dependent RNA helicase HAS1 OS=Saccharomyces cerevisiae (strain ATCC 204508 / S288c) GN=HAS1 PE=1 SV=1	0.263111	0.712366
P35725	YKL063C	YKL063C	Uncharacterized protein YKL063C OS=Saccharomyces cerevisiae (strain ATCC 204508 / S288c) GN=YKL063C PE=1 SV=1	-0.287558	0.71345
P39952	YER154W	OXA1	Mitochondrial inner membrane protein OXA1 OS=Saccharomyces cerevisiae (strain ATCC 204508 / S288c) GN=OXA1 PE=1 SV=1	-0.209019	0.713936
P40477	YIL115C	NUP159	Nucleoporin NUP159 OS=Saccharomyces cerevisiae (strain ATCC 204508 / S288c) GN=NUP159 PE=1 SV=1	0.251691	0.714029
P49367	YDR234W	LYS4	Homoaconitase, mitochondrial OS=Saccharomyces cerevisiae (strain ATCC 204508 / S288c) GN=LYS4 PE=1 SV=1	-0.200608	0.714033
P10823	YER020W	GPA2	Guanine nucleotide-binding protein alpha-2 subunit OS=Saccharomyces cerevisiae (strain ATCC 204508 / S288c) GN=GPA2 PE=1 SV=2	0.260681	0.714259
Q12359	YDR384C	ATO3	Ammonia transport outward protein 3 OS=Saccharomyces cerevisiae (strain ATCC 204508 / S288c) GN=ATO3 PE=1 SV=1	0.205793	0.714591
P53297	YGR178C	PBP1	PAB1-binding protein 1 OS=Saccharomyces cerevisiae (strain ATCC 204508 / S288c) GN=PBP1 PE=1 SV=1	0.239282	0.714712
Q12207	YPR149W	NCE102	Non-classical export protein 2 OS=Saccharomyces cerevisiae (strain ATCC 204508 / S288c) GN=NCE102 PE=1 SV=1	-0.260151	0.714994
P38616	YNL160W	YGP1	Protein YGP1 OS=Saccharomyces cerevisiae (strain ATCC 204508 / S288c) GN=YGP1 PE=1 SV=2	-0.289141	0.715037
P38631	YLR342W	FKS1	1,3-beta-glucan synthase component FKS1 OS=Saccharomyces cerevisiae (strain ATCC 204508 / S288c) GN=FKS1 PE=1 SV=2	-0.264621	0.715051
Q02206	YKR008W	RSC4	Chromatin structure-remodeling complex subunit RSC4 OS=Saccharomyces cerevisiae (strain ATCC 204508 / S288c) GN=RSC4 PE=1 SV=2	-0.217603	0.715084
P32891	YDL174C	DLD1	D-lactate dehydrogenase [cytochrome] 1, mitochondrial OS=Saccharomyces cerevisiae (strain ATCC 204508 / S288c) GN=DLD1 PE=1 SV=2	-0.241376	0.71529
P25375	YCL057W	PRD1	Saccharolysin OS=Saccharomyces cerevisiae (strain ATCC 204508 / S288c) GN=PRD1 PE=1 SV=1	-0.345989	0.715478
P32316	YBL015W	ACH1	Acetyl-CoA hydrolase OS=Saccharomyces cerevisiae (strain ATCC 204508 / S288c) GN=ACH1 PE=1 SV=2	-0.220492	0.7159
P32048	YNL073W	MSK1	Lysine--tRNA ligase, mitochondrial OS=Saccharomyces cerevisiae (strain ATCC 204508 / S288c) GN=MSK1 PE=1 SV=3	0.229911	0.716828
P19881	YDL236W	PHO13	4-nitrophenylphosphatase OS=Saccharomyces cerevisiae (strain ATCC 204508 / S288c) GN=PHO13 PE=1 SV=2	-0.347403	0.717177
P05319	YOL039W	RPP2A	60S acidic ribosomal protein P2-alpha OS=Saccharomyces cerevisiae (strain ATCC 204508 / S288c) GN=RPP2A PE=1 SV=1	0.235998	0.717275
P39968	YEL013W	VAC8	Vacuolar protein 8 OS=Saccharomyces cerevisiae (strain ATCC 204508 / S288c) GN=VAC8 PE=1 SV=3	-0.205247	0.717346
P10507	YLR163C	MAS1	Mitochondrial-processing peptidase subunit beta OS=Saccharomyces cerevisiae (strain ATCC 204508 / S288c) GN=MAS1 PE=1 SV=1	0.201428	0.717406
Q12527	YPR049C	ATG11	Autophagy-related protein 11 OS=Saccharomyces cerevisiae (strain ATCC 204508 / S288c) GN=ATG11 PE=1 SV=1	-0.20728	0.718095
Q12102	YLR115W	CFT2	Cleavage factor two protein 2 OS=Saccharomyces cerevisiae (strain ATCC 204508 / S288c) GN=CFT2 PE=1 SV=1	-0.254959	0.718413
P53011	YGL100W	SEH1	Nucleoporin SEH1 OS=Saccharomyces cerevisiae (strain ATCC 204508 / S288c) GN=SEH1 PE=1 SV=1	-0.303685	0.718724
Q04372	YMR028W	TAP42	Type 2A phosphatase-associated protein 42 OS=Saccharomyces cerevisiae (strain ATCC 204508 / S288c) GN=TAP42 PE=1 SV=1	-0.226017	0.718771
P32458	YJR076C	CDC11	Cell division control protein 11 OS=Saccharomyces cerevisiae (strain ATCC 204508 / S288c) GN=CDC11 PE=1 SV=1	-0.211201	0.719497
P42935	YGR200C	ELP2	Elongator complex protein 2 OS=Saccharomyces cerevisiae (strain ATCC 204508 / S288c) GN=ELP2 PE=1 SV=1	-0.245223	0.719596
Q05567	YDR294C	DPL1	Sphingosine-1-phosphate lyase OS=Saccharomyces cerevisiae (strain ATCC 204508 / S288c) GN=DPL1 PE=1 SV=1	-0.249214	0.720426
P32892	YLL008W	DRS1	ATP-dependent RNA helicase DRS1 OS=Saccharomyces cerevisiae (strain ATCC 204508 / S288c) GN=DRS1 PE=1 SV=2	0.200193	0.721128
P42842	YNL313C	EMW1	Essential for maintenance of the cell wall protein 1 OS=Saccharomyces cerevisiae (strain ATCC 204508 / S288c) GN=EMW1 PE=1 SV=1	0.193412	0.721379
P51401	YNL067W	RPL9B	60S ribosomal protein L9-B OS=Saccharomyces cerevisiae (strain ATCC 204508 / S288c) GN=RPL9B PE=1 SV=1	-0.303022	0.721386
P53878	YNL181W	YNL181W	Uncharacterized oxidoreductase YNL181W OS=Saccharomyces cerevisiae (strain ATCC 204508 / S288c) GN=YNL181W PE=1 SV=2	-0.218659	0.721545
P14359	YJL151C	SNA3	Protein SNA3 OS=Saccharomyces cerevisiae (strain ATCC 204508 / S288c) GN=SNA3 PE=1 SV=3	-0.197944	0.721965
P07236	YKL194C	MST1	Threonine--tRNA ligase, mitochondrial OS=Saccharomyces cerevisiae (strain ATCC 204508 / S288c) GN=MST1 PE=1 SV=2	0.203591	0.722002
P32485	YLR113W	HOG1	Mitogen-activated protein kinase HOG1 OS=Saccharomyces cerevisiae (strain ATCC 204508 / S288c) GN=HOG1 PE=1 SV=2	-0.262114	0.722033
Q08548	YOR175C	ALE1	Lysophospholipid acyltransferase OS=Saccharomyces cerevisiae (strain ATCC 204508 / S288c) GN=ALE1 PE=1 SV=1	0.213115	0.722226
P33750	YLL011W	SOF1	Protein SOF1 OS=Saccharomyces cerevisiae (strain ATCC 204508 / S288c) GN=SOF1 PE=1 SV=1	-0.191893	0.724476
P48606	YOR265W	RBL2	Tubulin-specific chaperone A OS=Saccharomyces cerevisiae (strain ATCC 204508 / S288c) GN=RBL2 PE=1 SV=1	0.253976	0.725204
P38250	YBR086C	IST2	Increased sodium tolerance protein 2 OS=Saccharomyces cerevisiae (strain ATCC 204508 / S288c) GN=IST2 PE=1 SV=2	0.242284	0.725861
P38701	YHL015W	RPS20	40S ribosomal protein S20 OS=Saccharomyces cerevisiae (strain ATCC 204508 / S288c) GN=RPS20 PE=1 SV=3	-0.304738	0.725999
P49095	YMR189W	GCV2	Glycine dehydrogenase (decarboxylating), mitochondrial OS=Saccharomyces cerevisiae (strain ATCC 204508 / S288c) GN=GCV2 PE=1 SV=1	-0.298634	0.726184
P39965	YER087W	AIM10	Probable proline--tRNA ligase, mitochondrial OS=Saccharomyces cerevisiae (strain ATCC 204508 / S288c) GN=AIM10 PE=1 SV=1	0.204773	0.726191
P22855	YGL156W	AMS1	Alpha-mannosidase OS=Saccharomyces cerevisiae (strain ATCC 204508 / S288c) GN=AMS1 PE=1 SV=2	0.266738	0.726331
Q04632	YML071C	COG8	Conserved oligomeric Golgi complex subunit 8 OS=Saccharomyces cerevisiae (strain ATCC 204508 / S288c) GN=COG8 PE=1 SV=1	0.249555	0.726875
Q00684	YFR028C	CDC14	Tyrosine-protein phosphatase CDC14 OS=Saccharomyces cerevisiae (strain ATCC 204508 / S288c) GN=CDC14 PE=1 SV=2	0.205723	0.728147
P18496	YLR393W	ATP10	Mitochondrial ATPase complex subunit ATP10 OS=Saccharomyces cerevisiae (strain ATCC 204508 / S288c) GN=ATP10 PE=1 SV=2	0.197418	0.728288
Q12242	YOR138C	RUP1	UBA domain-containing protein RUP1 OS=Saccharomyces cerevisiae (strain ATCC 204508 / S288c) GN=RUP1 PE=1 SV=1	0.234093	0.7291
P53552	YNL139C	THO2	THO complex subunit 2 OS=Saccharomyces cerevisiae (strain ATCC 204508 / S288c) GN=THO2 PE=1 SV=1	0.194999	0.729273
P53889	YNL168C	FMP41	Uncharacterized mitochondrial hydrolase FMP41 OS=Saccharomyces cerevisiae (strain ATCC 204508 / S288c) GN=FMP41 PE=1 SV=1	-0.200064	0.72962
P33297	YOR117W	RPT5	26S protease regulatory subunit 6A OS=Saccharomyces cerevisiae (strain ATCC 204508 / S288c) GN=RPT5 PE=1 SV=3	0.187081	0.729714
P38249	YBR079C	RPG1	Eukaryotic translation initiation factor 3 subunit A OS=Saccharomyces cerevisiae (strain ATCC 204508 / S288c) GN=RPG1 PE=1 SV=1	0.199068	0.730408
P05317	YLR340W	RPP0	60S acidic ribosomal protein P0 OS=Saccharomyces cerevisiae (strain ATCC 204508 / S288c) GN=RPP0 PE=1 SV=2	-0.232771	0.730649
Q99297	YOR222W	ODC2	Mitochondrial 2-oxodicarboxylate carrier 2 OS=Saccharomyces cerevisiae (strain ATCC 204508 / S288c) GN=ODC2 PE=1 SV=1	-0.198588	0.730762
P14736	YER162C	RAD4	DNA repair protein RAD4 OS=Saccharomyces cerevisiae (strain ATCC 204508 / S288c) GN=RAD4 PE=1 SV=3	0.211205	0.732146
P09624	YFL018C	LPD1	Dihydrolipoyl dehydrogenase, mitochondrial OS=Saccharomyces cerevisiae (strain ATCC 204508 / S288c) GN=LPD1 PE=1 SV=1	-0.279997	0.732635
P07278	YIL033C	BCY1	cAMP-dependent protein kinase regulatory subunit OS=Saccharomyces cerevisiae (strain ATCC 204508 / S288c) GN=BCY1 PE=1 SV=4	-0.189114	0.733495
P09368	YLR142W	PUT1	Proline dehydrogenase, mitochondrial OS=Saccharomyces cerevisiae (strain ATCC 204508 / S288c) GN=PUT1 PE=1 SV=2	-0.188435	0.733832
P21147	YGL055W	OLE1	Acyl-CoA desaturase 1 OS=Saccharomyces cerevisiae (strain ATCC 204508 / S288c) GN=OLE1 PE=1 SV=2	-0.188578	0.733864
P07806-2	YGR094W	VAS1	Isoform Cytoplasmic of Valine--tRNA ligase, mitochondrial OS=Saccharomyces cerevisiae (strain ATCC 204508 / S288c) GN=VAS1	-0.192936	0.7344
P36516	YMR024W	MRPL3	54S ribosomal protein L3, mitochondrial OS=Saccharomyces cerevisiae (strain ATCC 204508 / S288c) GN=MRPL3 PE=1 SV=2	0.192271	0.734402
Q06810	YPR075C	OPY2	Protein OPY2 OS=Saccharomyces cerevisiae (strain ATCC 204508 / S288c) GN=OPY2 PE=1 SV=1	0.214741	0.734867
P25644	YCR077C	PAT1	DNA topoisomerase 2-associated protein PAT1 OS=Saccharomyces cerevisiae (strain ATCC 204508 / S288c) GN=PAT1 PE=1 SV=4	-0.195689	0.734999
P32505	YGL122C	NAB2	Nuclear polyadenylated RNA-binding protein NAB2 OS=Saccharomyces cerevisiae (strain ATCC 204508 / S288c) GN=NAB2 PE=1 SV=1	0.233445	0.735197
P53275	YGR127W	YGR127W	Uncharacterized protein YGR127W OS=Saccharomyces cerevisiae (strain ATCC 204508 / S288c) GN=YGR127W PE=1 SV=1	-0.187329	0.735564
P32583	YKR092C	SRP40	Suppressor protein SRP40 OS=Saccharomyces cerevisiae (strain ATCC 204508 / S288c) GN=SRP40 PE=1 SV=2	-0.206449	0.736039
P00549	YAL038W	CDC19	Pyruvate kinase 1 OS=Saccharomyces cerevisiae (strain ATCC 204508 / S288c) GN=CDC19 PE=1 SV=2	-0.196008	0.736069
P30624	YOR317W	FAA1	Long-chain-fatty-acid--CoA ligase 1 OS=Saccharomyces cerevisiae (strain ATCC 204508 / S288c) GN=FAA1 PE=1 SV=1	-0.208808	0.736731
Q12163	YDR162C	NBP2	NAP1-binding protein 2 OS=Saccharomyces cerevisiae (strain ATCC 204508 / S288c) GN=NBP2 PE=1 SV=1	0.184727	0.737133
P53235	YGR054W	YGR054W	Eukaryotic translation initiation factor 2A OS=Saccharomyces cerevisiae (strain ATCC 204508 / S288c) GN=YGR054W PE=1 SV=1	-0.219839	0.737426
P02406	YGL103W	RPL28	60S ribosomal protein L28 OS=Saccharomyces cerevisiae (strain ATCC 204508 / S288c) GN=RPL28 PE=1 SV=3	0.216829	0.737456
Q12220	YLR129W	DIP2	U3 small nucleolar RNA-associated protein 12 OS=Saccharomyces cerevisiae (strain ATCC 204508 / S288c) GN=DIP2 PE=1 SV=1	-0.264874	0.738138
P32796|P32796-2	YML042W	CAT2	Carnitine O-acetyltransferase, mitochondrial OS=Saccharomyces cerevisiae (strain ATCC 204508 / S288c) GN=CAT2 PE=1 SV=2|Isoform Peroxisomal of Carnitine O-acetyltransferase, mitochondrial OS=Saccharomyces cerevisiae (strain ATCC 204508 / S288c) GN=CAT2	0.242818	0.739568
P36024	YKR072C	SIS2	Phosphopantothenoylcysteine decarboxylase subunit SIS2 OS=Saccharomyces cerevisiae (strain ATCC 204508 / S288c) GN=SIS2 PE=1 SV=1	0.245769	0.73963
P25296	YKL190W	CNB1	Calcineurin subunit B OS=Saccharomyces cerevisiae (strain ATCC 204508 / S288c) GN=CNB1 PE=1 SV=3	-0.182448	0.739747
P46682	YGR261C	APL6	AP-3 complex subunit beta OS=Saccharomyces cerevisiae (strain ATCC 204508 / S288c) GN=APL6 PE=1 SV=2	0.193778	0.739961
P52489	YOR347C	PYK2	Pyruvate kinase 2 OS=Saccharomyces cerevisiae (strain ATCC 204508 / S288c) GN=PYK2 PE=1 SV=1	-0.23918	0.740929
P28273	YKL215C	OXP1	5-oxoprolinase OS=Saccharomyces cerevisiae (strain ATCC 204508 / S288c) GN=OXP1 PE=1 SV=2	-0.198066	0.741674
P07560	YFL005W	SEC4	Ras-related protein SEC4 OS=Saccharomyces cerevisiae (strain ATCC 204508 / S288c) GN=SEC4 PE=1 SV=1	-0.264486	0.741916
P17121	YDR389W	SAC7	GTPase-activating protein SAC7 OS=Saccharomyces cerevisiae (strain ATCC 204508 / S288c) GN=SAC7 PE=1 SV=2	0.195537	0.741926
Q06263	YLR181C	VTA1	Vacuolar protein sorting-associated protein VTA1 OS=Saccharomyces cerevisiae (strain ATCC 204508 / S288c) GN=VTA1 PE=1 SV=1	-0.196628	0.742461
P24000	YGR148C	RPL24B	60S ribosomal protein L24-B OS=Saccharomyces cerevisiae (strain ATCC 204508 / S288c) GN=RPL24B PE=1 SV=1	-0.262518	0.742883
P07269	YDL106C	PHO2	Regulatory protein PHO2 OS=Saccharomyces cerevisiae (strain ATCC 204508 / S288c) GN=PHO2 PE=1 SV=1	0.228121	0.743055
P47045	YJL054W	TIM54	Mitochondrial import inner membrane translocase subunit TIM54 OS=Saccharomyces cerevisiae (strain ATCC 204508 / S288c) GN=TIM54 PE=1 SV=1	0.180391	0.743153
P40496	YIL093C	RSM25	37S ribosomal protein S25, mitochondrial OS=Saccharomyces cerevisiae (strain ATCC 204508 / S288c) GN=RSM25 PE=1 SV=1	0.192073	0.743172
P34077	YFR002W	NIC96	Nucleoporin NIC96 OS=Saccharomyces cerevisiae (strain ATCC 204508 / S288c) GN=NIC96 PE=1 SV=2	0.178626	0.743659
P04817	YEL063C	CAN1	Arginine permease OS=Saccharomyces cerevisiae (strain ATCC 204508 / S288c) GN=CAN1 PE=1 SV=2	-0.182315	0.744362
P40078	YER126C	NSA2	Ribosome biogenesis protein NSA2 OS=Saccharomyces cerevisiae (strain ATCC 204508 / S288c) GN=NSA2 PE=1 SV=1	0.198402	0.744795
Q08444	YOR056C	NOB1	20S-pre-rRNA D-site endonuclease NOB1 OS=Saccharomyces cerevisiae (strain ATCC 204508 / S288c) GN=NOB1 PE=1 SV=1	-0.200284	0.745169
P38931	YDR443C	SSN2	Mediator of RNA polymerase II transcription subunit 13 OS=Saccharomyces cerevisiae (strain ATCC 204508 / S288c) GN=SSN2 PE=1 SV=2	0.217784	0.745214
P80667	YLR191W	PEX13	Peroxisomal membrane protein PAS20 OS=Saccharomyces cerevisiae (strain ATCC 204508 / S288c) GN=PEX13 PE=1 SV=1	0.19457	0.745668
P54000	YMR039C	SUB1	RNA polymerase II transcriptional coactivator SUB1 OS=Saccharomyces cerevisiae (strain ATCC 204508 / S288c) GN=SUB1 PE=1 SV=1	0.209463	0.745825
P35178	YDR087C	RRP1	Ribosomal RNA-processing protein 1 OS=Saccharomyces cerevisiae (strain ATCC 204508 / S288c) GN=RRP1 PE=1 SV=2	0.183873	0.746103
Q12387	YOL076W	MDM20	N-terminal acetyltransferase B complex subunit MDM20 OS=Saccharomyces cerevisiae (strain ATCC 204508 / S288c) GN=MDM20 PE=1 SV=1	-0.188575	0.746171
P38127	YBR192W	RIM2	Mitochondrial carrier protein RIM2 OS=Saccharomyces cerevisiae (strain ATCC 204508 / S288c) GN=RIM2 PE=3 SV=1	0.204384	0.746188
Q06839	YPR097W	YPR097W	PX domain-containing protein YPR097W OS=Saccharomyces cerevisiae (strain ATCC 204508 / S288c) GN=YPR097W PE=1 SV=2	0.186107	0.747233
P48563	YNL297C	MON2	Protein MON2 OS=Saccharomyces cerevisiae (strain ATCC 204508 / S288c) GN=MON2 PE=1 SV=1	0.18702	0.747685
P53311	YGR243W	MPC3	Mitochondrial pyruvate carrier 3 OS=Saccharomyces cerevisiae (strain ATCC 204508 / S288c) GN=MPC3 PE=1 SV=1	0.180102	0.74814
P09547	YPL016W	SWI1	SWI/SNF chromatin-remodeling complex subunit SWI1 OS=Saccharomyces cerevisiae (strain ATCC 204508 / S288c) GN=SWI1 PE=1 SV=1	0.198383	0.748233
P32588	YNL016W	PUB1	Nuclear and cytoplasmic polyadenylated RNA-binding protein PUB1 OS=Saccharomyces cerevisiae (strain ATCC 204508 / S288c) GN=PUB1 PE=1 SV=4	-0.261182	0.748251
P42073	YDR195W	REF2	RNA end formation protein 2 OS=Saccharomyces cerevisiae (strain ATCC 204508 / S288c) GN=REF2 PE=1 SV=2	-0.21196	0.748894
P26785	YNL069C	RPL16B	60S ribosomal protein L16-B OS=Saccharomyces cerevisiae (strain ATCC 204508 / S288c) GN=RPL16B PE=1 SV=3	-0.195846	0.74933
P01123	YFL038C	YPT1	GTP-binding protein YPT1 OS=Saccharomyces cerevisiae (strain ATCC 204508 / S288c) GN=YPT1 PE=1 SV=2	0.269226	0.749439
P32263	YER023W	PRO3	Pyrroline-5-carboxylate reductase OS=Saccharomyces cerevisiae (strain ATCC 204508 / S288c) GN=PRO3 PE=1 SV=1	-0.198555	0.750083
P43549	YFL054C	YFL054C	Uncharacterized membrane protein YFL054C OS=Saccharomyces cerevisiae (strain ATCC 204508 / S288c) GN=YFL054C PE=1 SV=1	-0.191795	0.750267
P42838	YNL323W	LEM3	Alkylphosphocholine resistance protein LEM3 OS=Saccharomyces cerevisiae (strain ATCC 204508 / S288c) GN=LEM3 PE=1 SV=1	0.206922	0.751246
Q12500	YLR114C	AVL9	Late secretory pathway protein AVL9 OS=Saccharomyces cerevisiae (strain ATCC 204508 / S288c) GN=AVL9 PE=1 SV=1	0.219166	0.751506
P38429	YMR263W	SAP30	Transcriptional regulatory protein SAP30 OS=Saccharomyces cerevisiae (strain ATCC 204508 / S288c) GN=SAP30 PE=1 SV=2	-0.216239	0.751515
P38131	YBR199W	KTR4	Probable mannosyltransferase KTR4 OS=Saccharomyces cerevisiae (strain ATCC 204508 / S288c) GN=KTR4 PE=1 SV=1	0.194573	0.752195
P32902	YHL004W	MRP4	37S ribosomal protein MRP4, mitochondrial OS=Saccharomyces cerevisiae (strain ATCC 204508 / S288c) GN=MRP4 PE=1 SV=1	0.235067	0.752723
Q12109	YOL097C	WRS1	Tryptophan--tRNA ligase, cytoplasmic OS=Saccharomyces cerevisiae (strain ATCC 204508 / S288c) GN=WRS1 PE=1 SV=1	-0.182771	0.753038
P22211	YNL183C	NPR1	Nitrogen permease reactivator protein OS=Saccharomyces cerevisiae (strain ATCC 204508 / S288c) GN=NPR1 PE=1 SV=2	-0.188927	0.75344
Q08213	YOL042W	NGL1	RNA exonuclease NGL1 OS=Saccharomyces cerevisiae (strain ATCC 204508 / S288c) GN=NGL1 PE=1 SV=1	-0.222159	0.753596
Q12296	YOL060C	MAM3	Protein MAM3 OS=Saccharomyces cerevisiae (strain ATCC 204508 / S288c) GN=MAM3 PE=1 SV=1	0.209348	0.753688
[truncated: 647 more rows]

## Sheet: Table_EV10_evolution_E2-2
Table EV10. Relative quantification protemics
protein_id	orf	gene_name	description	logFC	pvalue.limma
P39003	YDR343C	HXT6	High-affinity hexose transporter HXT6 OS=Saccharomyces cerevisiae (strain ATCC 204508 / S288c) GN=HXT6 PE=1 SV=2	4.11958	3.6898e-06
P36035	YKL217W	JEN1	Carboxylic acid transporter protein homolog OS=Saccharomyces cerevisiae (strain ATCC 204508 / S288c) GN=JEN1 PE=1 SV=1	3.62583	1.21589e-05
Q12359	YDR384C	ATO3	Ammonia transport outward protein 3 OS=Saccharomyces cerevisiae (strain ATCC 204508 / S288c) GN=ATO3 PE=1 SV=1	3.44659	1.86203e-05
Q01217	YER069W	ARG5	Protein ARG5,6, mitochondrial OS=Saccharomyces cerevisiae (strain ATCC 204508 / S288c) GN=ARG5,6 PE=1 SV=1	-3.54686	2.12041e-05
P25613	YCR010C	ADY2	Accumulation of dyads protein 2 OS=Saccharomyces cerevisiae (strain ATCC 204508 / S288c) GN=ADY2 PE=1 SV=1	3.42289	2.4133e-05
Q06686	YLR411W	CTR3	Copper transport protein CTR3 OS=Saccharomyces cerevisiae (strain ATCC 204508 / S288c) GN=CTR3 PE=1 SV=1	3.56049	2.99277e-05
P34231	YKL187C	YKL187C	Uncharacterized protein YKL187C OS=Saccharomyces cerevisiae (strain ATCC 204508 / S288c) GN=YKL187C PE=1 SV=1	3.43874	4.60338e-05
P50276	YGR055W	MUP1	High-affinity methionine permease OS=Saccharomyces cerevisiae (strain ATCC 204508 / S288c) GN=MUP1 PE=1 SV=1	3.13196	6.56612e-05
P32573	YNL202W	SPS19	Peroxisomal 2,4-dienoyl-CoA reductase SPS19 OS=Saccharomyces cerevisiae (strain ATCC 204508 / S288c) GN=SPS19 PE=1 SV=4	3.60679	7.58106e-05
Q03148	YMR096W	SNZ1	Pyridoxal 5'-phosphate synthase subunit SNZ1 OS=Saccharomyces cerevisiae (strain ATCC 204508 / S288c) GN=SNZ1 PE=1 SV=1	-3.08346	8.1855e-05
P47039	YJL060W	BNA3	Probable kynurenine--oxoglutarate transaminase BNA3 OS=Saccharomyces cerevisiae (strain ATCC 204508 / S288c) GN=BNA3 PE=1 SV=1	-3.785	9.50826e-05
P00331	YMR303C	ADH2	Alcohol dehydrogenase 2 OS=Saccharomyces cerevisiae (strain ATCC 204508 / S288c) GN=ADH2 PE=1 SV=3	3.34862	0.000121569
Q12163	YDR162C	NBP2	NAP1-binding protein 2 OS=Saccharomyces cerevisiae (strain ATCC 204508 / S288c) GN=NBP2 PE=1 SV=1	2.6005	0.000251247
P49334	YNL131W	TOM22	Mitochondrial import receptor subunit TOM22 OS=Saccharomyces cerevisiae (strain ATCC 204508 / S288c) GN=TOM22 PE=1 SV=3	-4.68355	0.000340096
P09435	YBL075C	SSA3	Heat shock protein SSA3 OS=Saccharomyces cerevisiae (strain ATCC 204508 / S288c) GN=SSA3 PE=1 SV=3	-2.65177	0.000393113
P04817	YEL063C	CAN1	Arginine permease OS=Saccharomyces cerevisiae (strain ATCC 204508 / S288c) GN=CAN1 PE=1 SV=2	2.51188	0.000397099
P43619	YFR047C	BNA6	Nicotinate-nucleotide pyrophosphorylase [carboxylating] OS=Saccharomyces cerevisiae (strain ATCC 204508 / S288c) GN=BNA6 PE=1 SV=1	2.77751	0.000494481
Q07418	YDL065C	PEX19	Peroxisomal membrane protein import receptor PEX19 OS=Saccharomyces cerevisiae (strain ATCC 204508 / S288c) GN=PEX19 PE=1 SV=2	2.96132	0.000561056
P09368	YLR142W	PUT1	Proline dehydrogenase, mitochondrial OS=Saccharomyces cerevisiae (strain ATCC 204508 / S288c) GN=PUT1 PE=1 SV=2	2.30363	0.000775084
P47154	YJR117W	STE24	CAAX prenyl protease 1 OS=Saccharomyces cerevisiae (strain ATCC 204508 / S288c) GN=STE24 PE=1 SV=1	2.88074	0.000787895
P32628	YEL037C	RAD23	UV excision repair protein RAD23 OS=Saccharomyces cerevisiae (strain ATCC 204508 / S288c) GN=RAD23 PE=1 SV=1	2.47296	0.00109989
P40442	YIL169C	YIL169C	Putative uncharacterized protein YIL169C OS=Saccharomyces cerevisiae (strain ATCC 204508 / S288c) GN=YIL169C PE=3 SV=1	2.70671	0.00116717
P22202	YER103W	SSA4	Heat shock protein SSA4 OS=Saccharomyces cerevisiae (strain ATCC 204508 / S288c) GN=SSA4 PE=1 SV=3	-2.17592	0.00120195
P16965	YGR008C	STF2	ATPase-stabilizing factor 15 kDa protein OS=Saccharomyces cerevisiae (strain ATCC 204508 / S288c) GN=STF2 PE=1 SV=2	2.63068	0.00158788
Q07651	YDL222C	FMP45	SUR7 family protein FMP45 OS=Saccharomyces cerevisiae (strain ATCC 204508 / S288c) GN=FMP45 PE=1 SV=1	2.33438	0.00212996
Q00873	YKL087C	CYT2	Cytochrome c1 heme lyase OS=Saccharomyces cerevisiae (strain ATCC 204508 / S288c) GN=CYT2 PE=3 SV=1	-2.6347	0.00218117
P35179	YDR086C	SSS1	Protein transport protein SSS1 OS=Saccharomyces cerevisiae (strain ATCC 204508 / S288c) GN=SSS1 PE=1 SV=2	-2.86059	0.00222619
P16120	YCR053W	THR4	Threonine synthase OS=Saccharomyces cerevisiae (strain ATCC 204508 / S288c) GN=THR4 PE=1 SV=1	-2.17759	0.00225766
Q05998|Q08485|Q08579	YLR237W	THI7|NRT1|THI72	Thiamine transporter OS=Saccharomyces cerevisiae (strain ATCC 204508 / S288c) GN=THI7 PE=1 SV=1|Nicotinamide riboside transporter 1 OS=Saccharomyces cerevisiae (strain ATCC 204508 / S288c) GN=NRT1 PE=1 SV=1|Thiamine transporter THI72 OS=Saccharomyces cerevisiae (strain ATCC 204508 / S288c) GN=THI72 PE=2 SV=1	2.02233	0.00230005
Q12179	YPL245W	YPL245W	Uncharacterized protein YPL245W OS=Saccharomyces cerevisiae (strain ATCC 204508 / S288c) GN=YPL245W PE=1 SV=1	-2.18434	0.00231207
Q9ZZW7	Q0115	BI3	Cytochrome b mRNA maturase bI3 OS=Saccharomyces cerevisiae (strain ATCC 204508 / S288c) GN=BI3 PE=1 SV=1	2.32721	0.0026786
Q02207	YKR009C	FOX2	Peroxisomal hydratase-dehydrogenase-epimerase OS=Saccharomyces cerevisiae (strain ATCC 204508 / S288c) GN=FOX2 PE=2 SV=1	2.10866	0.00299409
P17898	YNL130C	CPT1	Cholinephosphotransferase 1 OS=Saccharomyces cerevisiae (strain ATCC 204508 / S288c) GN=CPT1 PE=1 SV=3	2.56169	0.00308843
P47008	YJL145W	SFH5	Phosphatidylinositol transfer protein SFH5 OS=Saccharomyces cerevisiae (strain ATCC 204508 / S288c) GN=SFH5 PE=1 SV=1	-1.88911	0.00330218
P40188	YIL057C	RGI2	Respiratory growth induced protein 2 OS=Saccharomyces cerevisiae (strain ATCC 204508 / S288c) GN=RGI2 PE=1 SV=1	2.15246	0.00337041
P53849	YNL255C	GIS2	Zinc finger protein GIS2 OS=Saccharomyces cerevisiae (strain ATCC 204508 / S288c) GN=GIS2 PE=1 SV=1	2.15851	0.00377519
P18544	YOL140W	ARG8	Acetylornithine aminotransferase, mitochondrial OS=Saccharomyces cerevisiae (strain ATCC 204508 / S288c) GN=ARG8 PE=1 SV=1	-3.47119	0.00400733
P53954	YNL048W	ALG11	GDP-Man:Man(3)GlcNAc(2)-PP-Dol alpha-1,2-mannosyltransferase OS=Saccharomyces cerevisiae (strain ATCC 204508 / S288c) GN=ALG11 PE=1 SV=1	2.35907	0.00416959
P46954	YJL089W	SIP4	Protein SIP4 OS=Saccharomyces cerevisiae (strain ATCC 204508 / S288c) GN=SIP4 PE=3 SV=1	2.01212	0.00427525
P00128	YDR529C	QCR7	Cytochrome b-c1 complex subunit 7 OS=Saccharomyces cerevisiae (strain ATCC 204508 / S288c) GN=QCR7 PE=1 SV=2	-2.48259	0.0042884
P39676	YGR234W	YHB1	Flavohemoprotein OS=Saccharomyces cerevisiae (strain ATCC 204508 / S288c) GN=YHB1 PE=1 SV=2	-2.24454	0.00439216
P32179	YOL064C	MET22	3'(2'),5'-bisphosphate nucleotidase OS=Saccharomyces cerevisiae (strain ATCC 204508 / S288c) GN=MET22 PE=1 SV=1	-1.97986	0.00450188
P00045	YEL039C	CYC7	Cytochrome c iso-2 OS=Saccharomyces cerevisiae (strain ATCC 204508 / S288c) GN=CYC7 PE=1 SV=1	-2.53466	0.00456384
P38068	YBR014C	GRX7	Monothiol glutaredoxin-7 OS=Saccharomyces cerevisiae (strain ATCC 204508 / S288c) GN=GRX7 PE=1 SV=1	-1.94852	0.00468727
P41277	YIL053W	GPP1	Glycerol-1-phosphate phosphohydrolase 1 OS=Saccharomyces cerevisiae (strain ATCC 204508 / S288c) GN=GPP1 PE=1 SV=3	-1.90569	0.00469565
P33330	YOR184W	SER1	Phosphoserine aminotransferase OS=Saccharomyces cerevisiae (strain ATCC 204508 / S288c) GN=SER1 PE=1 SV=1	-1.94141	0.00502755
P53897	YNL157W	IGO1	mRNA stability protein IGO1 OS=Saccharomyces cerevisiae (strain ATCC 204508 / S288c) GN=IGO1 PE=1 SV=1	2.6646	0.00518268
Q3E841	YNR034W-A	YNR034W	Uncharacterized protein YNR034W-A OS=Saccharomyces cerevisiae (strain ATCC 204508 / S288c) GN=YNR034W-A PE=1 SV=1	1.76066	0.0054192
P40053	YER080W	AIM9	Altered inheritance of mitochondria protein 9, mitochondrial OS=Saccharomyces cerevisiae (strain ATCC 204508 / S288c) GN=AIM9 PE=1 SV=1	-1.80894	0.00582018
P14843	YDR035W	ARO3	Phospho-2-dehydro-3-deoxyheptonate aldolase, phenylalanine-inhibited OS=Saccharomyces cerevisiae (strain ATCC 204508 / S288c) GN=ARO3 PE=1 SV=1	-1.7554	0.0058345
P36139	YKR046C	PET10	Protein PET10 OS=Saccharomyces cerevisiae (strain ATCC 204508 / S288c) GN=PET10 PE=1 SV=3	-2.04059	0.00588598
Q99383	YOL123W	HRP1	Nuclear polyadenylated RNA-binding protein 4 OS=Saccharomyces cerevisiae (strain ATCC 204508 / S288c) GN=HRP1 PE=1 SV=1	2.12048	0.00592345
P11353	YDR044W	HEM13	Oxygen-dependent coproporphyrinogen-III oxidase OS=Saccharomyces cerevisiae (strain ATCC 204508 / S288c) GN=HEM13 PE=1 SV=2	1.73361	0.00594513
P51601	YGR267C	FOL2	GTP cyclohydrolase 1 OS=Saccharomyces cerevisiae (strain ATCC 204508 / S288c) GN=FOL2 PE=1 SV=1	1.84498	0.00606108
Q96VH5	YCL057C-A	MIC10	MICOS complex subunit MIC10 OS=Saccharomyces cerevisiae (strain ATCC 204508 / S288c) GN=MIC10 PE=1 SV=1	1.91406	0.00657169
Q08970	YPL224C	MMT2	Mitochondrial metal transporter 2 OS=Saccharomyces cerevisiae (strain ATCC 204508 / S288c) GN=MMT2 PE=3 SV=2	-1.9779	0.00660166
P39743	YDR388W	RVS167	Reduced viability upon starvation protein 167 OS=Saccharomyces cerevisiae (strain ATCC 204508 / S288c) GN=RVS167 PE=1 SV=1	-1.88911	0.00661233
Q03028	YPL134C	ODC1	Mitochondrial 2-oxodicarboxylate carrier 1 OS=Saccharomyces cerevisiae (strain ATCC 204508 / S288c) GN=ODC1 PE=1 SV=1	1.79126	0.00679331
P38090	YBR132C	AGP2	General amino acid permease AGP2 OS=Saccharomyces cerevisiae (strain ATCC 204508 / S288c) GN=AGP2 PE=1 SV=1	1.90901	0.0070578
Q12207	YPR149W	NCE102	Non-classical export protein 2 OS=Saccharomyces cerevisiae (strain ATCC 204508 / S288c) GN=NCE102 PE=1 SV=1	2.1886	0.00710783
Q06510	YPR140W	TAZ1	Lysophosphatidylcholine acyltransferase OS=Saccharomyces cerevisiae (strain ATCC 204508 / S288c) GN=TAZ1 PE=1 SV=1	-1.6728	0.00775638
P02309	YBR009C	HHF1	Histone H4 OS=Saccharomyces cerevisiae (strain ATCC 204508 / S288c) GN=HHF1 PE=1 SV=2	1.90751	0.00786569
P41818	YMR311C	GLC8	Protein GLC8 OS=Saccharomyces cerevisiae (strain ATCC 204508 / S288c) GN=GLC8 PE=1 SV=1	2.13261	0.00827437
Q08412	YOR042W	CUE5	Ubiquitin-binding protein CUE5 OS=Saccharomyces cerevisiae (strain ATCC 204508 / S288c) GN=CUE5 PE=1 SV=1	1.86848	0.00883286
P37298	YDR178W	SDH4	Succinate dehydrogenase [ubiquinone] cytochrome b small subunit, mitochondrial OS=Saccharomyces cerevisiae (strain ATCC 204508 / S288c) GN=SDH4 PE=1 SV=1	2.23282	0.00930391
Q12132	YPL230W	USV1	Nutrient and stress factor 1 OS=Saccharomyces cerevisiae (strain ATCC 204508 / S288c) GN=USV1 PE=1 SV=1	1.82004	0.00981542
P43635	YPR001W	CIT3	Citrate synthase 3, mitochondrial OS=Saccharomyces cerevisiae (strain ATCC 204508 / S288c) GN=CIT3 PE=1 SV=1	1.99176	0.0098295
P41930	YPL092W	SSU1	Sulfite efflux pump SSU1 OS=Saccharomyces cerevisiae (strain ATCC 204508 / S288c) GN=SSU1 PE=1 SV=5	1.603	0.0099741
P25369	YCL034W	LSB5	LAS seventeen-binding protein 5 OS=Saccharomyces cerevisiae (strain ATCC 204508 / S288c) GN=LSB5 PE=1 SV=3	-1.89225	0.0100334
P10862	YCR066W	RAD18	Postreplication repair E3 ubiquitin-protein ligase RAD18 OS=Saccharomyces cerevisiae (strain ATCC 204508 / S288c) GN=RAD18 PE=1 SV=1	-2.15926	0.0101411
P01123	YFL038C	YPT1	GTP-binding protein YPT1 OS=Saccharomyces cerevisiae (strain ATCC 204508 / S288c) GN=YPT1 PE=1 SV=2	2.43882	0.0102868
Q12001	YOR002W	ALG6	Dolichyl pyrophosphate Man9GlcNAc2 alpha-1,3-glucosyltransferase OS=Saccharomyces cerevisiae (strain ATCC 204508 / S288c) GN=ALG6 PE=1 SV=1	1.73546	0.0107754
P47166	YJR134C	SGM1	Protein SGM1 OS=Saccharomyces cerevisiae (strain ATCC 204508 / S288c) GN=SGM1 PE=1 SV=1	2.01094	0.0110713
P40106	YER062C	GPP2	Glycerol-1-phosphate phosphohydrolase 2 OS=Saccharomyces cerevisiae (strain ATCC 204508 / S288c) GN=GPP2 PE=1 SV=1	-1.78149	0.011189
P39102	YLR090W	XDJ1	DnaJ protein homolog XDJ1 OS=Saccharomyces cerevisiae (strain ATCC 204508 / S288c) GN=XDJ1 PE=1 SV=2	-1.66354	0.0115309
P38812	YHR100C	GEP4	Phosphatidylglycerophosphatase GEP4, mitochondrial OS=Saccharomyces cerevisiae (strain ATCC 204508 / S288c) GN=GEP4 PE=1 SV=1	-1.61715	0.0116827
P38353	YBR283C	SSH1	Sec sixty-one protein homolog OS=Saccharomyces cerevisiae (strain ATCC 204508 / S288c) GN=SSH1 PE=1 SV=1	1.87405	0.0123459
Q12029	YOR271C	FSF1	Probable mitochondrial transport protein FSF1 OS=Saccharomyces cerevisiae (strain ATCC 204508 / S288c) GN=FSF1 PE=1 SV=1	-1.62853	0.0123597
Q06177	YLR327C	TMA10	Translation machinery-associated protein 10 OS=Saccharomyces cerevisiae (strain ATCC 204508 / S288c) GN=TMA10 PE=1 SV=3	2.12846	0.0126037
P46956	YJL117W	PHO86	Inorganic phosphate transporter PHO86 OS=Saccharomyces cerevisiae (strain ATCC 204508 / S288c) GN=PHO86 PE=1 SV=1	1.58489	0.0126494
P25646	YCR079W	PTC6	[Pyruvate dehydrogenase [acetyl-transferring]]-phosphatase 2, mitochondrial OS=Saccharomyces cerevisiae (strain ATCC 204508 / S288c) GN=PTC6 PE=1 SV=2	-1.73747	0.0128564
P13711	YGL205W	POX1	Acyl-coenzyme A oxidase OS=Saccharomyces cerevisiae (strain ATCC 204508 / S288c) GN=POX1 PE=3 SV=2	1.56006	0.0135949
P32481	YER025W	GCD11	Eukaryotic translation initiation factor 2 subunit gamma OS=Saccharomyces cerevisiae (strain ATCC 204508 / S288c) GN=GCD11 PE=1 SV=1	2.27151	0.0136438
Q3E756	YBL029C-A	YBL029C	UPF0768 protein YBL029C-A OS=Saccharomyces cerevisiae (strain ATCC 204508 / S288c) GN=YBL029C-A PE=1 SV=1	1.79412	0.0138429
P36164	YKR088C	TVP38	Golgi apparatus membrane protein TVP38 OS=Saccharomyces cerevisiae (strain ATCC 204508 / S288c) GN=TVP38 PE=1 SV=1	1.78456	0.0139095
P33303	YJR095W	SFC1	Succinate/fumarate mitochondrial transporter OS=Saccharomyces cerevisiae (strain ATCC 204508 / S288c) GN=SFC1 PE=1 SV=2	1.66353	0.0139828
P47122	YJR072C	NPA3	GPN-loop GTPase 1 OS=Saccharomyces cerevisiae (strain ATCC 204508 / S288c) GN=NPA3 PE=1 SV=1	-1.60665	0.0140196
P38695	YHR096C	HXT5	Probable glucose transporter HXT5 OS=Saccharomyces cerevisiae (strain ATCC 204508 / S288c) GN=HXT5 PE=1 SV=1	1.6621	0.0141075
P37898	YHR047C	AAP1	Alanine/arginine aminopeptidase OS=Saccharomyces cerevisiae (strain ATCC 204508 / S288c) GN=AAP1 PE=1 SV=2	1.64489	0.0143969
Q04438	YMR107W	SPG4	Stationary phase protein 4 OS=Saccharomyces cerevisiae (strain ATCC 204508 / S288c) GN=SPG4 PE=1 SV=1	1.96186	0.0145699
P32288	YPR035W	GLN1	Glutamine synthetase OS=Saccharomyces cerevisiae (strain ATCC 204508 / S288c) GN=GLN1 PE=1 SV=4	-1.80759	0.014687
P01098	YDL130W-A	STF1	ATPase-stabilizing factor 9 kDa, mitochondrial OS=Saccharomyces cerevisiae (strain ATCC 204508 / S288c) GN=STF1 PE=1 SV=2	2.06259	0.0155749
Q08224	YOL055C	THI20	Hydroxymethylpyrimidine/phosphomethylpyrimidine kinase THI20 OS=Saccharomyces cerevisiae (strain ATCC 204508 / S288c) GN=THI20 PE=1 SV=1	-1.59496	0.0157007
P53951	YNL051W	COG5	Conserved oligomeric Golgi complex subunit 5 OS=Saccharomyces cerevisiae (strain ATCC 204508 / S288c) GN=COG5 PE=1 SV=1	-2.03292	0.0157741
Q07349	YDL027C	MRX9	MIOREX complex component 9 OS=Saccharomyces cerevisiae (strain ATCC 204508 / S288c) GN=MRX9 PE=1 SV=1	1.60277	0.0157862
Q01976|Q01976-2	YBR111C	YSA1	ADP-ribose pyrophosphatase OS=Saccharomyces cerevisiae (strain ATCC 204508 / S288c) GN=YSA1 PE=1 SV=2|Isoform 2 of ADP-ribose pyrophosphatase OS=Saccharomyces cerevisiae (strain ATCC 204508 / S288c) GN=YSA1	1.5513	0.0162006
P38634	YLR079W	SIC1	Protein SIC1 OS=Saccharomyces cerevisiae (strain ATCC 204508 / S288c) GN=SIC1 PE=1 SV=1	1.70846	0.0164277
P15380	YOR348C	PUT4	Proline-specific permease OS=Saccharomyces cerevisiae (strain ATCC 204508 / S288c) GN=PUT4 PE=2 SV=2	1.56787	0.0165015
P53253	YGR089W	NNF2	Protein NNF2 OS=Saccharomyces cerevisiae (strain ATCC 204508 / S288c) GN=NNF2 PE=1 SV=1	1.60335	0.0167194
P02407|P14127	YML024W	RPS17A|RPS17B	40S ribosomal protein S17-A OS=Saccharomyces cerevisiae (strain ATCC 204508 / S288c) GN=RPS17A PE=1 SV=1|40S ribosomal protein S17-B OS=Saccharomyces cerevisiae (strain ATCC 204508 / S288c) GN=RPS17B PE=1 SV=1	-1.79529	0.0167381
P54003	YML052W	SUR7	Protein SUR7 OS=Saccharomyces cerevisiae (strain ATCC 204508 / S288c) GN=SUR7 PE=1 SV=1	1.82088	0.0169099
Q12495	YPR018W	RLF2	Chromatin assembly factor 1 subunit p90 OS=Saccharomyces cerevisiae (strain ATCC 204508 / S288c) GN=RLF2 PE=1 SV=1	1.5334	0.0169225
P27637	YAR014C	BUD14	Bud site selection protein 14 OS=Saccharomyces cerevisiae (strain ATCC 204508 / S288c) GN=BUD14 PE=1 SV=4	1.76721	0.0170059
Q02981	YPL109C	YPL109C	ABC1 family protein YPL109C, mitochondrial OS=Saccharomyces cerevisiae (strain ATCC 204508 / S288c) GN=YPL109C PE=1 SV=2	1.55787	0.0170322
P32569	YER022W	SRB4	Mediator of RNA polymerase II transcription subunit 17 OS=Saccharomyces cerevisiae (strain ATCC 204508 / S288c) GN=SRB4 PE=1 SV=1	-1.61571	0.0170497
Q03880	YMR123W	PKR1	V-type ATPase assembly factor PKR1 OS=Saccharomyces cerevisiae (strain ATCC 204508 / S288c) GN=PKR1 PE=1 SV=1	1.66058	0.0171043
P32582	YGR155W	CYS4	Cystathionine beta-synthase OS=Saccharomyces cerevisiae (strain ATCC 204508 / S288c) GN=CYS4 PE=1 SV=1	-1.61613	0.0171617
P38129	YBR198C	TAF5	Transcription initiation factor TFIID subunit 5 OS=Saccharomyces cerevisiae (strain ATCC 204508 / S288c) GN=TAF5 PE=1 SV=1	-1.60312	0.0173468
P36150	YKR069W	MET1	Uroporphyrinogen-III C-methyltransferase OS=Saccharomyces cerevisiae (strain ATCC 204508 / S288c) GN=MET1 PE=1 SV=1	-1.63729	0.0173818
P61830	YBR010W	HHT1	Histone H3 OS=Saccharomyces cerevisiae (strain ATCC 204508 / S288c) GN=HHT1 PE=1 SV=2	1.75777	0.0180441
P09201	YLR377C	FBP1	Fructose-1,6-bisphosphatase OS=Saccharomyces cerevisiae (strain ATCC 204508 / S288c) GN=FBP1 PE=1 SV=2	1.59984	0.0181999
P45978	YPR129W	SCD6	Protein SCD6 OS=Saccharomyces cerevisiae (strain ATCC 204508 / S288c) GN=SCD6 PE=1 SV=1	2.18773	0.0182982
P40040	YER063W	THO1	Protein THO1 OS=Saccharomyces cerevisiae (strain ATCC 204508 / S288c) GN=THO1 PE=1 SV=1	1.94976	0.0185696
P27614	YJL172W	CPS1	Carboxypeptidase S OS=Saccharomyces cerevisiae (strain ATCC 204508 / S288c) GN=CPS1 PE=1 SV=2	-1.50131	0.0194653
Q12753	YPR008W	HAA1	Transcriptional activator HAA1 OS=Saccharomyces cerevisiae (strain ATCC 204508 / S288c) GN=HAA1 PE=1 SV=1	1.67065	0.0195269
Q00955	YNR016C	ACC1	Acetyl-CoA carboxylase OS=Saccharomyces cerevisiae (strain ATCC 204508 / S288c) GN=ACC1 PE=1 SV=2	1.60108	0.0202669
P38631	YLR342W	FKS1	1,3-beta-glucan synthase component FKS1 OS=Saccharomyces cerevisiae (strain ATCC 204508 / S288c) GN=FKS1 PE=1 SV=2	1.85321	0.0202733
Q12200	YPL006W	NCR1	Niemann-Pick type C-related protein 1 OS=Saccharomyces cerevisiae (strain ATCC 204508 / S288c) GN=NCR1 PE=1 SV=1	1.53033	0.0205959
Q12486	YOR131C	YOR131C	Putative uncharacterized hydrolase YOR131C OS=Saccharomyces cerevisiae (strain ATCC 204508 / S288c) GN=YOR131C PE=1 SV=1	-1.79731	0.0209913
P04037	YGL187C	COX4	Cytochrome c oxidase subunit 4, mitochondrial OS=Saccharomyces cerevisiae (strain ATCC 204508 / S288c) GN=COX4 PE=1 SV=1	1.54886	0.0211945
Q02772	YJR034W	PET191	Mitochondrial protein PET191 OS=Saccharomyces cerevisiae (strain ATCC 204508 / S288c) GN=PET191 PE=1 SV=1	1.64862	0.0213868
P53073	YGL231C	EMC4	ER membrane protein complex subunit 4 OS=Saccharomyces cerevisiae (strain ATCC 204508 / S288c) GN=EMC4 PE=1 SV=1	1.82596	0.0214431
P15202	YDR256C	CTA1	Peroxisomal catalase A OS=Saccharomyces cerevisiae (strain ATCC 204508 / S288c) GN=CTA1 PE=1 SV=1	1.55235	0.0214493
P36166	YKR090W	PXL1	Paxillin-like protein 1 OS=Saccharomyces cerevisiae (strain ATCC 204508 / S288c) GN=PXL1 PE=1 SV=3	1.57874	0.0214883
P53848	YNL256W	FOL1	Folic acid synthesis protein FOL1 OS=Saccharomyces cerevisiae (strain ATCC 204508 / S288c) GN=FOL1 PE=1 SV=2	-1.7065	0.0225431
P40052	YER079W	YER079W	Uncharacterized protein YER079W OS=Saccharomyces cerevisiae (strain ATCC 204508 / S288c) GN=YER079W PE=1 SV=1	1.88418	0.0225873
P36152	YKR071C	DRE2	Fe-S cluster assembly protein DRE2 OS=Saccharomyces cerevisiae (strain ATCC 204508 / S288c) GN=DRE2 PE=1 SV=1	-1.51045	0.0228955
Q08213	YOL042W	NGL1	RNA exonuclease NGL1 OS=Saccharomyces cerevisiae (strain ATCC 204508 / S288c) GN=NGL1 PE=1 SV=1	1.76506	0.0230594
P33416	YDR258C	HSP78	Heat shock protein 78, mitochondrial OS=Saccharomyces cerevisiae (strain ATCC 204508 / S288c) GN=HSP78 PE=1 SV=2	-1.42007	0.0232216
P23301	YEL034W	HYP2	Eukaryotic translation initiation factor 5A-1 OS=Saccharomyces cerevisiae (strain ATCC 204508 / S288c) GN=HYP2 PE=1 SV=3	1.35458	0.0234259
Q08873	YOR367W	SCP1	Transgelin OS=Saccharomyces cerevisiae (strain ATCC 204508 / S288c) GN=SCP1 PE=1 SV=1	-1.48801	0.023587
P19262	YDR148C	KGD2	Dihydrolipoyllysine-residue succinyltransferase component of 2-oxoglutarate dehydrogenase complex, mitochondrial OS=Saccharomyces cerevisiae (strain ATCC 204508 / S288c) GN=KGD2 PE=1 SV=2	-1.35371	0.0236221
Q05040	YMR029C	FAR8	Factor arrest protein 8 OS=Saccharomyces cerevisiae (strain ATCC 204508 / S288c) GN=FAR8 PE=1 SV=1	-1.84412	0.0236239
P50263	YMR175W	SIP18	Protein SIP18 OS=Saccharomyces cerevisiae (strain ATCC 204508 / S288c) GN=SIP18 PE=1 SV=1	1.79663	0.0237335
P40970	YDR062W	LCB2	Serine palmitoyltransferase 2 OS=Saccharomyces cerevisiae (strain ATCC 204508 / S288c) GN=LCB2 PE=1 SV=1	1.75875	0.0238352
Q08969	YPL223C	GRE1	Protein GRE1 OS=Saccharomyces cerevisiae (strain ATCC 204508 / S288c) GN=GRE1 PE=1 SV=1	2.11859	0.0241514
P07342	YMR108W	ILV2	Acetolactate synthase catalytic subunit, mitochondrial OS=Saccharomyces cerevisiae (strain ATCC 204508 / S288c) GN=ILV2 PE=1 SV=1	-1.44877	0.0243305
Q03103	YML130C	ERO1	Endoplasmic oxidoreductin-1 OS=Saccharomyces cerevisiae (strain ATCC 204508 / S288c) GN=ERO1 PE=1 SV=1	-1.51016	0.0244163
P35719	YKL142W	MRP8	Uncharacterized protein MRP8 OS=Saccharomyces cerevisiae (strain ATCC 204508 / S288c) GN=MRP8 PE=1 SV=1	1.36645	0.0250856
P07560	YFL005W	SEC4	Ras-related protein SEC4 OS=Saccharomyces cerevisiae (strain ATCC 204508 / S288c) GN=SEC4 PE=1 SV=1	1.96249	0.0254729
P42949	YJL104W	PAM16	Mitochondrial import inner membrane translocase subunit TIM16 OS=Saccharomyces cerevisiae (strain ATCC 204508 / S288c) GN=PAM16 PE=1 SV=1	-1.61276	0.0259437
P38635	YFR025C	HIS2	Histidinol-phosphatase OS=Saccharomyces cerevisiae (strain ATCC 204508 / S288c) GN=HIS2 PE=1 SV=2	1.63584	0.0260495
Q03674	YMR006C	PLB2	Lysophospholipase 2 OS=Saccharomyces cerevisiae (strain ATCC 204508 / S288c) GN=PLB2 PE=1 SV=1	1.58042	0.0264723
P10664	YBR031W	RPL4A	60S ribosomal protein L4-A OS=Saccharomyces cerevisiae (strain ATCC 204508 / S288c) GN=RPL4A PE=1 SV=4	-1.40938	0.0267316
Q12403	YDL018C	ERP3	Protein ERP3 OS=Saccharomyces cerevisiae (strain ATCC 204508 / S288c) GN=ERP3 PE=1 SV=1	1.73021	0.0270209
P21826	YIR031C	DAL7	Malate synthase 2, glyoxysomal OS=Saccharomyces cerevisiae (strain ATCC 204508 / S288c) GN=DAL7 PE=1 SV=2	-1.63057	0.0270407
P08465	YNL277W	MET2	Homoserine O-acetyltransferase OS=Saccharomyces cerevisiae (strain ATCC 204508 / S288c) GN=MET2 PE=1 SV=2	-1.39073	0.0277852
P31373	YAL012W	CYS3	Cystathionine gamma-lyase OS=Saccharomyces cerevisiae (strain ATCC 204508 / S288c) GN=CYS3 PE=1 SV=2	-1.53853	0.0280705
P39535	YJL198W	PHO90	Low-affinity phosphate transporter PHO90 OS=Saccharomyces cerevisiae (strain ATCC 204508 / S288c) GN=PHO90 PE=1 SV=1	-1.40921	0.0284547
P13186	YLR096W	KIN2	Serine/threonine-protein kinase KIN2 OS=Saccharomyces cerevisiae (strain ATCC 204508 / S288c) GN=KIN2 PE=1 SV=3	-1.47962	0.0284998
Q12154	YDL100C	GET3	ATPase GET3 OS=Saccharomyces cerevisiae (strain ATCC 204508 / S288c) GN=GET3 PE=1 SV=1	-1.54614	0.0286923
P42847	YNL306W	MRPS18	37S ribosomal protein S18, mitochondrial OS=Saccharomyces cerevisiae (strain ATCC 204508 / S288c) GN=MRPS18 PE=1 SV=2	1.56673	0.0287569
P38809	YHR097C	YHR097C	Uncharacterized protein YHR097C OS=Saccharomyces cerevisiae (strain ATCC 204508 / S288c) GN=YHR097C PE=1 SV=1	1.73814	0.0287969
P31412	YKL080W	VMA5	V-type proton ATPase subunit C OS=Saccharomyces cerevisiae (strain ATCC 204508 / S288c) GN=VMA5 PE=1 SV=4	-1.44663	0.0289378
P39543	YJL192C	SOP4	Protein SOP4 OS=Saccharomyces cerevisiae (strain ATCC 204508 / S288c) GN=SOP4 PE=1 SV=1	-1.41209	0.0289964
P25376	YCL025C	AGP1	General amino acid permease AGP1 OS=Saccharomyces cerevisiae (strain ATCC 204508 / S288c) GN=AGP1 PE=1 SV=3	1.58003	0.0293828
P11633	YBR089C-A	NHP6B	Non-histone chromosomal protein 6B OS=Saccharomyces cerevisiae (strain ATCC 204508 / S288c) GN=NHP6B PE=1 SV=3	1.79174	0.0295665
P20449	YOR046C	DBP5	ATP-dependent RNA helicase DBP5 OS=Saccharomyces cerevisiae (strain ATCC 204508 / S288c) GN=DBP5 PE=1 SV=2	-1.3465	0.0296575
Q06263	YLR181C	VTA1	Vacuolar protein sorting-associated protein VTA1 OS=Saccharomyces cerevisiae (strain ATCC 204508 / S288c) GN=VTA1 PE=1 SV=1	-1.41488	0.0297886
Q05892	YLR290C	COQ11	MIOREX complex component 2 OS=Saccharomyces cerevisiae (strain ATCC 204508 / S288c) GN=COQ11 PE=1 SV=1	-1.5014	0.029979
P38966	YDR089W	YDR089W	Uncharacterized protein YDR089W OS=Saccharomyces cerevisiae (strain ATCC 204508 / S288c) GN=YDR089W PE=1 SV=2	-1.35405	0.0300365
Q02866	YPL070W	MUK1	Protein MUK1 OS=Saccharomyces cerevisiae (strain ATCC 204508 / S288c) GN=MUK1 PE=1 SV=1	-1.46106	0.0300653
P0CX84|P0CX85	YDL191W	RPL35A|RPL35B	60S ribosomal protein L35-A OS=Saccharomyces cerevisiae (strain ATCC 204508 / S288c) GN=RPL35A PE=1 SV=1|60S ribosomal protein L35-B OS=Saccharomyces cerevisiae (strain ATCC 204508 / S288c) GN=RPL35B PE=1 SV=1	-1.31512	0.0303081
Q06146	YLR257W	YLR257W	Uncharacterized protein YLR257W OS=Saccharomyces cerevisiae (strain ATCC 204508 / S288c) GN=YLR257W PE=1 SV=1	1.82617	0.0305241
Q03661	YMR219W	ESC1	Silent chromatin protein ESC1 OS=Saccharomyces cerevisiae (strain ATCC 204508 / S288c) GN=ESC1 PE=1 SV=1	1.61252	0.0306574
P33311	YPL270W	MDL2	ATP-dependent permease MDL2, mitochondrial OS=Saccharomyces cerevisiae (strain ATCC 204508 / S288c) GN=MDL2 PE=1 SV=3	1.37275	0.030855
Q03177	YMR102C	YMR102C	WD repeat-containing protein YMR102C OS=Saccharomyces cerevisiae (strain ATCC 204508 / S288c) GN=YMR102C PE=1 SV=1	-1.3616	0.0310446
P09624	YFL018C	LPD1	Dihydrolipoyl dehydrogenase, mitochondrial OS=Saccharomyces cerevisiae (strain ATCC 204508 / S288c) GN=LPD1 PE=1 SV=1	1.91801	0.0312301
O13539	YHR167W	THP2	THO complex subunit THP2 OS=Saccharomyces cerevisiae (strain ATCC 204508 / S288c) GN=THP2 PE=1 SV=1	-1.41695	0.0315271
P53720	YNR015W	SMM1	tRNA-dihydrouridine(20) synthase [NAD(P)+] OS=Saccharomyces cerevisiae (strain ATCC 204508 / S288c) GN=SMM1 PE=1 SV=1	-1.34394	0.0315271
P45976	YJR093C	FIP1	Pre-mRNA polyadenylation factor FIP1 OS=Saccharomyces cerevisiae (strain ATCC 204508 / S288c) GN=FIP1 PE=1 SV=1	1.41272	0.0315457
P32773	YOR194C	TOA1	Transcription initiation factor IIA large subunit OS=Saccharomyces cerevisiae (strain ATCC 204508 / S288c) GN=TOA1 PE=1 SV=1	1.60946	0.0316897
P14908	YMR228W	MTF1	Mitochondrial transcription factor 1 OS=Saccharomyces cerevisiae (strain ATCC 204508 / S288c) GN=MTF1 PE=1 SV=4	-1.32129	0.0316998
P40022	YER034W	YER034W	Uncharacterized protein YER034W OS=Saccharomyces cerevisiae (strain ATCC 204508 / S288c) GN=YER034W PE=1 SV=1	1.56207	0.0320162
Q07527	YDL112W	TRM3	tRNA (guanosine(18)-2'-O)-methyltransferase OS=Saccharomyces cerevisiae (strain ATCC 204508 / S288c) GN=TRM3 PE=1 SV=1	1.63641	0.0320965
Q03558	YHR179W	OYE2	NADPH dehydrogenase 2 OS=Saccharomyces cerevisiae (strain ATCC 204508 / S288c) GN=OYE2 PE=1 SV=3	-1.45743	0.0321145
P39715	YAL059W	ECM1	Shuttling pre-60S factor ECM1 OS=Saccharomyces cerevisiae (strain ATCC 204508 / S288c) GN=ECM1 PE=1 SV=2	1.6303	0.0321301
P38069	YBR015C	MNN2	Alpha-1,2-mannosyltransferase MNN2 OS=Saccharomyces cerevisiae (strain ATCC 204508 / S288c) GN=MNN2 PE=1 SV=1	1.33578	0.0322016
P38690	YHR033W	YHR033W	Uncharacterized protein YHR033W OS=Saccharomyces cerevisiae (strain ATCC 204508 / S288c) GN=YHR033W PE=3 SV=1	1.55317	0.0323727
Q6Q560	YER048W-A	ISD11	Protein ISD11 OS=Saccharomyces cerevisiae (strain ATCC 204508 / S288c) GN=ISD11 PE=1 SV=1	-1.49974	0.0323899
Q04728	YMR062C	ARG7	Arginine biosynthesis bifunctional protein ArgJ, mitochondrial OS=Saccharomyces cerevisiae (strain ATCC 204508 / S288c) GN=ARG7 PE=1 SV=1	-1.42465	0.0324055
P32862	YKL038W	RGT1	Glucose transport transcription regulator RGT1 OS=Saccharomyces cerevisiae (strain ATCC 204508 / S288c) GN=RGT1 PE=1 SV=1	1.32101	0.0325072
P24279	YEL032W	MCM3	DNA replication licensing factor MCM3 OS=Saccharomyces cerevisiae (strain ATCC 204508 / S288c) GN=MCM3 PE=1 SV=1	-1.34002	0.0325646
P19541	YPL133C	RDS2	Regulator of drug sensitivity 2 OS=Saccharomyces cerevisiae (strain ATCC 204508 / S288c) GN=RDS2 PE=1 SV=2	1.44608	0.0332109
Q03784	YDR246W	TRS23	Trafficking protein particle complex subunit 23 OS=Saccharomyces cerevisiae (strain ATCC 204508 / S288c) GN=TRS23 PE=1 SV=1	-1.35718	0.0332414
Q03375	YDR482C	CWC21	Pre-mRNA-splicing factor CWC21 OS=Saccharomyces cerevisiae (strain ATCC 204508 / S288c) GN=CWC21 PE=1 SV=1	1.45664	0.0333138
P36118	YKR022C	NTR2	Pre-mRNA-splicing factor NTR2 OS=Saccharomyces cerevisiae (strain ATCC 204508 / S288c) GN=NTR2 PE=1 SV=1	1.6891	0.0336535
P32610	YEL051W	VMA8	V-type proton ATPase subunit D OS=Saccharomyces cerevisiae (strain ATCC 204508 / S288c) GN=VMA8 PE=1 SV=1	-1.59506	0.0339567
Q03722	YML020W	YML020W	Uncharacterized protein YML020W OS=Saccharomyces cerevisiae (strain ATCC 204508 / S288c) GN=YML020W PE=1 SV=1	-1.29555	0.0345476
P31539	YLL026W	HSP104	Heat shock protein 104 OS=Saccharomyces cerevisiae (strain ATCC 204508 / S288c) GN=HSP104 PE=1 SV=2	-1.28606	0.0345758
P36169	YKR100C	SKG1	Suppressor of lethality of KEX2 GAS1 double null mutant protein 1 OS=Saccharomyces cerevisiae (strain ATCC 204508 / S288c) GN=SKG1 PE=1 SV=2	1.37833	0.0347209
P38853	YHR158C	KEL1	Kelch repeat-containing protein 1 OS=Saccharomyces cerevisiae (strain ATCC 204508 / S288c) GN=KEL1 PE=1 SV=1	1.43901	0.0351597
O13585	YPR089W	YPR089W	Dilute domain-containing protein YPR089W OS=Saccharomyces cerevisiae (strain ATCC 204508 / S288c) GN=YPR089W PE=1 SV=2	-1.37456	0.0355101
Q05905	YLR301W	HRI1	Protein HRI1 OS=Saccharomyces cerevisiae (strain ATCC 204508 / S288c) GN=HRI1 PE=1 SV=1	1.51565	0.035639
Q04632	YML071C	COG8	Conserved oligomeric Golgi complex subunit 8 OS=Saccharomyces cerevisiae (strain ATCC 204508 / S288c) GN=COG8 PE=1 SV=1	-1.62266	0.0357405
P40043	YER067W	RGI1	Respiratory growth induced protein 1 OS=Saccharomyces cerevisiae (strain ATCC 204508 / S288c) GN=RGI1 PE=1 SV=1	1.3051	0.0357979
P14907	YJL041W	NSP1	Nucleoporin NSP1 OS=Saccharomyces cerevisiae (strain ATCC 204508 / S288c) GN=NSP1 PE=1 SV=1	2.11856	0.0359608
P23641	YJR077C	MIR1	Mitochondrial phosphate carrier protein OS=Saccharomyces cerevisiae (strain ATCC 204508 / S288c) GN=MIR1 PE=1 SV=1	1.6453	0.0362004
P53125	YGL133W	ITC1	Imitation switch two complex protein 1 OS=Saccharomyces cerevisiae (strain ATCC 204508 / S288c) GN=ITC1 PE=1 SV=1	-1.35107	0.0365391
P28777	YGL148W	ARO2	Chorismate synthase OS=Saccharomyces cerevisiae (strain ATCC 204508 / S288c) GN=ARO2 PE=1 SV=1	-1.3185	0.0365734
P25373	YCL035C	GRX1	Glutaredoxin-1 OS=Saccharomyces cerevisiae (strain ATCC 204508 / S288c) GN=GRX1 PE=1 SV=1	-1.46724	0.0375116
P43593	YFR010W	UBP6	Ubiquitin carboxyl-terminal hydrolase 6 OS=Saccharomyces cerevisiae (strain ATCC 204508 / S288c) GN=UBP6 PE=1 SV=1	-1.27337	0.0377327
P23493	YKL093W	MBR1	Mitochondrial biogenesis regulation protein 1 OS=Saccharomyces cerevisiae (strain ATCC 204508 / S288c) GN=MBR1 PE=1 SV=2	1.86493	0.0379294
P53158	YGL079W	KXD1	Biogenesis of lysosome-related organelles complex 1 subunit KXD1 OS=Saccharomyces cerevisiae (strain ATCC 204508 / S288c) GN=KXD1 PE=1 SV=1	1.39752	0.0380546
P52893	YLR089C	ALT1	Probable alanine aminotransferase, mitochondrial OS=Saccharomyces cerevisiae (strain ATCC 204508 / S288c) GN=ALT1 PE=1 SV=1	-1.62258	0.0380818
Q12465	YLR084C	RAX2	Bud site selection protein RAX2 OS=Saccharomyces cerevisiae (strain ATCC 204508 / S288c) GN=RAX2 PE=1 SV=1	1.40779	0.0382594
P05374	YGR157W	CHO2	Phosphatidylethanolamine N-methyltransferase OS=Saccharomyces cerevisiae (strain ATCC 204508 / S288c) GN=CHO2 PE=1 SV=1	1.34491	0.0385149
Q05942	YLR221C	RSA3	Ribosome assembly protein 3 OS=Saccharomyces cerevisiae (strain ATCC 204508 / S288c) GN=RSA3 PE=1 SV=1	1.35079	0.0385448
P40561	YIR001C	SGN1	RNA-binding protein SGN1 OS=Saccharomyces cerevisiae (strain ATCC 204508 / S288c) GN=SGN1 PE=1 SV=1	1.62275	0.0388933
P25037	YDL122W	UBP1	Ubiquitin carboxyl-terminal hydrolase 1 OS=Saccharomyces cerevisiae (strain ATCC 204508 / S288c) GN=UBP1 PE=1 SV=2	-1.48525	0.0390954
P32190	YHL032C	GUT1	Glycerol kinase OS=Saccharomyces cerevisiae (strain ATCC 204508 / S288c) GN=GUT1 PE=3 SV=1	1.28749	0.0392981
P47011	YJL137C	GLG2	Glycogenin-2 OS=Saccharomyces cerevisiae (strain ATCC 204508 / S288c) GN=GLG2 PE=1 SV=1	1.33157	0.0393477
Q03713	YML030W	RCF1	Respiratory supercomplex factor 1, mitochondrial OS=Saccharomyces cerevisiae (strain ATCC 204508 / S288c) GN=RCF1 PE=1 SV=1	-1.55165	0.0394727
P36010	YKL067W	YNK1	Nucleoside diphosphate kinase OS=Saccharomyces cerevisiae (strain ATCC 204508 / S288c) GN=YNK1 PE=1 SV=1	1.29357	0.0397088
Q06685	YLR410W	VIP1	Inositol hexakisphosphate and diphosphoinositol-pentakisphosphate kinase OS=Saccharomyces cerevisiae (strain ATCC 204508 / S288c) GN=VIP1 PE=1 SV=1	-1.2274	0.0397191
Q08924	YPL183C	RTT10	Regulator of Ty1 transposition protein 10 OS=Saccharomyces cerevisiae (strain ATCC 204508 / S288c) GN=RTT10 PE=1 SV=1	1.29369	0.0397382
P34758	YOR329C	SCD5	Protein SCD5 OS=Saccharomyces cerevisiae (strain ATCC 204508 / S288c) GN=SCD5 PE=1 SV=1	1.37651	0.0400098
P10591	YAL005C	SSA1	Heat shock protein SSA1 OS=Saccharomyces cerevisiae (strain ATCC 204508 / S288c) GN=SSA1 PE=1 SV=4	-1.40737	0.0402045
P23292	YNL154C	YCK2	Casein kinase I homolog 2 OS=Saccharomyces cerevisiae (strain ATCC 204508 / S288c) GN=YCK2 PE=1 SV=1	-1.33134	0.0405788
P23561	YLR362W	STE11	Serine/threonine-protein kinase STE11 OS=Saccharomyces cerevisiae (strain ATCC 204508 / S288c) GN=STE11 PE=1 SV=3	-1.35805	0.0406478
P27882	YGR029W	ERV1	Mitochondrial FAD-linked sulfhydryl oxidase ERV1 OS=Saccharomyces cerevisiae (strain ATCC 204508 / S288c) GN=ERV1 PE=1 SV=2	-1.38422	0.0408646
P32505	YGL122C	NAB2	Nuclear polyadenylated RNA-binding protein NAB2 OS=Saccharomyces cerevisiae (strain ATCC 204508 / S288c) GN=NAB2 PE=1 SV=1	1.51953	0.040947
P38616	YNL160W	YGP1	Protein YGP1 OS=Saccharomyces cerevisiae (strain ATCC 204508 / S288c) GN=YGP1 PE=1 SV=2	1.73967	0.0412744
Q08422	YOR052C	TMC1	AN1-type zinc finger protein TMC1 OS=Saccharomyces cerevisiae (strain ATCC 204508 / S288c) GN=TMC1 PE=1 SV=1	1.54395	0.0413021
P53155	YGL082W	YGL082W	Uncharacterized protein YGL082W OS=Saccharomyces cerevisiae (strain ATCC 204508 / S288c) GN=YGL082W PE=1 SV=1	-1.35983	0.0413461
P38758	YHR009C	TDA3	Putative oxidoreductase TDA3 OS=Saccharomyces cerevisiae (strain ATCC 204508 / S288c) GN=TDA3 PE=1 SV=2	-1.35029	0.0415262
P32449	YBR249C	ARO4	Phospho-2-dehydro-3-deoxyheptonate aldolase, tyrosine-inhibited OS=Saccharomyces cerevisiae (strain ATCC 204508 / S288c) GN=ARO4 PE=1 SV=2	-1.1927	0.0422654
P11914	YHR024C	MAS2	Mitochondrial-processing peptidase subunit alpha OS=Saccharomyces cerevisiae (strain ATCC 204508 / S288c) GN=MAS2 PE=1 SV=1	-1.39367	0.0423416
P40165	YNL200C	YNL200C	NAD(P)H-hydrate epimerase OS=Saccharomyces cerevisiae (strain ATCC 204508 / S288c) GN=YNL200C PE=1 SV=1	-1.25506	0.0432596
Q12106	YOR228C	MCP1	MDM10-complementing protein 1 OS=Saccharomyces cerevisiae (strain ATCC 204508 / S288c) GN=MCP1 PE=1 SV=1	1.28329	0.043488
Q07825	YLL029W	FRA1	Putative Xaa-Pro aminopeptidase FRA1 OS=Saccharomyces cerevisiae (strain ATCC 204508 / S288c) GN=FRA1 PE=1 SV=1	-1.298	0.0436341
Q02979	YPL110C	GDE1	Glycerophosphodiester phosphodiesterase GDE1 OS=Saccharomyces cerevisiae (strain ATCC 204508 / S288c) GN=GDE1 PE=1 SV=1	-1.24117	0.0437313
P54885	YOR323C	PRO2	Gamma-glutamyl phosphate reductase OS=Saccharomyces cerevisiae (strain ATCC 204508 / S288c) GN=PRO2 PE=1 SV=1	-1.28049	0.0441154
P40357	YGR009C	SEC9	Protein transport protein SEC9 OS=Saccharomyces cerevisiae (strain ATCC 204508 / S288c) GN=SEC9 PE=1 SV=1	1.51682	0.0443167
P40533	YIL039W	TED1	Protein TED1 OS=Saccharomyces cerevisiae (strain ATCC 204508 / S288c) GN=TED1 PE=1 SV=1	-1.21286	0.0444027
P38264	YBR106W	PHO88	Inorganic phosphate transport protein PHO88 OS=Saccharomyces cerevisiae (strain ATCC 204508 / S288c) GN=PHO88 PE=1 SV=1	-1.38164	0.0448671
P32378	YNR041C	COQ2	4-hydroxybenzoate polyprenyltransferase, mitochondrial OS=Saccharomyces cerevisiae (strain ATCC 204508 / S288c) GN=COQ2 PE=1 SV=1	1.54049	0.0452222
Q12204	YOR022C	YOR022C	Probable phospholipase YOR022C, mitochondrial OS=Saccharomyces cerevisiae (strain ATCC 204508 / S288c) GN=YOR022C PE=1 SV=1	-1.4264	0.0458149
P35180	YGR082W	TOM20	Mitochondrial import receptor subunit TOM20 OS=Saccharomyces cerevisiae (strain ATCC 204508 / S288c) GN=TOM20 PE=1 SV=1	-1.54892	0.0462928
P36521	YDL202W	MRPL11	54S ribosomal protein L11, mitochondrial OS=Saccharomyces cerevisiae (strain ATCC 204508 / S288c) GN=MRPL11 PE=1 SV=2	-1.59044	0.0464737
P53893	YNL163C	RIA1	Ribosome assembly protein 1 OS=Saccharomyces cerevisiae (strain ATCC 204508 / S288c) GN=RIA1 PE=1 SV=1	-1.36681	0.0468324
P47137	YJR096W	YJR096W	Uncharacterized oxidoreductase YJR096W OS=Saccharomyces cerevisiae (strain ATCC 204508 / S288c) GN=YJR096W PE=1 SV=1	-1.52194	0.0471213
Q03772	YDR163W	CWC15	Pre-mRNA-splicing factor CWC15 OS=Saccharomyces cerevisiae (strain ATCC 204508 / S288c) GN=CWC15 PE=1 SV=1	1.55057	0.0472701
P0CE41	YLR256W	HAP1	Heme-responsive zinc finger transcription factor HAP1 OS=Saccharomyces cerevisiae (strain ATCC 204508 / S288c) GN=HAP1 PE=1 SV=1	1.15172	0.0474207
P53121	YGL139W	FLC3	Putative flavin carrier protein 3 OS=Saccharomyces cerevisiae (strain ATCC 204508 / S288c) GN=FLC3 PE=1 SV=1	1.68899	0.047471
P47133	YJR088C	EMC2	ER membrane protein complex subunit 2 OS=Saccharomyces cerevisiae (strain ATCC 204508 / S288c) GN=EMC2 PE=1 SV=1	1.4643	0.0475797
P48527	YPL097W	MSY1	Tyrosine--tRNA ligase, mitochondrial OS=Saccharomyces cerevisiae (strain ATCC 204508 / S288c) GN=MSY1 PE=1 SV=1	1.24982	0.0475823
P0CX27|P0CX28	YNL162W	RPL42A|RPL42B	60S ribosomal protein L42-A OS=Saccharomyces cerevisiae (strain ATCC 204508 / S288c) GN=RPL42A PE=1 SV=1|60S ribosomal protein L42-B OS=Saccharomyces cerevisiae (strain ATCC 204508 / S288c) GN=RPL42B PE=1 SV=1	2.04576	0.0476791
P11154	YGL062W	PYC1	Pyruvate carboxylase 1 OS=Saccharomyces cerevisiae (strain ATCC 204508 / S288c) GN=PYC1 PE=1 SV=2	1.52958	0.0479028
P36526	YBR282W	MRPL27	54S ribosomal protein L27, mitochondrial OS=Saccharomyces cerevisiae (strain ATCC 204508 / S288c) GN=MRPL27 PE=1 SV=2	-1.30822	0.0485117
P38840	YHR137W	ARO9	Aromatic amino acid aminotransferase 2 OS=Saccharomyces cerevisiae (strain ATCC 204508 / S288c) GN=ARO9 PE=1 SV=3	-1.37722	0.0486967
P40047	YER073W	ALD5	Aldehyde dehydrogenase 5, mitochondrial OS=Saccharomyces cerevisiae (strain ATCC 204508 / S288c) GN=ALD5 PE=1 SV=4	-1.31333	0.0487936
P25655	YCR093W	CDC39	General negative regulator of transcription subunit 1 OS=Saccharomyces cerevisiae (strain ATCC 204508 / S288c) GN=CDC39 PE=1 SV=3	1.29755	0.0494751
P21954	YDL066W	IDP1	Isocitrate dehydrogenase [NADP], mitochondrial OS=Saccharomyces cerevisiae (strain ATCC 204508 / S288c) GN=IDP1 PE=1 SV=1	-1.14307	0.0494797
P12695	YNL071W	LAT1	Dihydrolipoyllysine-residue acetyltransferase component of pyruvate dehydrogenase complex, mitochondrial OS=Saccharomyces cerevisiae (strain ATCC 204508 / S288c) GN=LAT1 PE=1 SV=1	-1.45871	0.0498794
Q02521	YOR148C	SPP2	Pre-mRNA-splicing factor SPP2 OS=Saccharomyces cerevisiae (strain ATCC 204508 / S288c) GN=SPP2 PE=1 SV=1	1.6116	0.0499074
P05373	YGL040C	HEM2	Delta-aminolevulinic acid dehydratase OS=Saccharomyces cerevisiae (strain ATCC 204508 / S288c) GN=HEM2 PE=1 SV=2	1.65192	0.0499817
P38282	YBR152W	SPP381	Pre-mRNA-splicing factor SPP381 OS=Saccharomyces cerevisiae (strain ATCC 204508 / S288c) GN=SPP381 PE=1 SV=1	1.47348	0.0500616
P34111	YAL001C	TFC3	Transcription factor tau 138 kDa subunit OS=Saccharomyces cerevisiae (strain ATCC 204508 / S288c) GN=TFC3 PE=1 SV=1	-1.23447	0.0501702
Q3E762	YBR230W-A	YBR230W	Putative uncharacterized protein YBR230W-A OS=Saccharomyces cerevisiae (strain ATCC 204508 / S288c) GN=YBR230W-A PE=4 SV=1	-1.22623	0.0502798
P19414	YLR304C	ACO1	Aconitate hydratase, mitochondrial OS=Saccharomyces cerevisiae (strain ATCC 204508 / S288c) GN=ACO1 PE=1 SV=2	-1.31315	0.0509071
Q08245	YOL109W	ZEO1	Protein ZEO1 OS=Saccharomyces cerevisiae (strain ATCC 204508 / S288c) GN=ZEO1 PE=1 SV=3	1.54319	0.0511613
Q9P305	YHR132W-A	IGO2	mRNA stability protein IGO2 OS=Saccharomyces cerevisiae (strain ATCC 204508 / S288c) GN=IGO2 PE=1 SV=3	1.48611	0.0511892
P40060	YER092W	IES5	Ino eighty subunit 5 OS=Saccharomyces cerevisiae (strain ATCC 204508 / S288c) GN=IES5 PE=1 SV=1	1.22952	0.0520334
Q05568	YDR265W	PEX10	Peroxisome biogenesis factor 10 OS=Saccharomyces cerevisiae (strain ATCC 204508 / S288c) GN=PEX10 PE=1 SV=1	1.24414	0.0523252
P41696	YOR113W	AZF1	Asparagine-rich zinc finger protein AZF1 OS=Saccharomyces cerevisiae (strain ATCC 204508 / S288c) GN=AZF1 PE=1 SV=1	1.1994	0.0535564
P38166	YBL102W	SFT2	Protein transport protein SFT2 OS=Saccharomyces cerevisiae (strain ATCC 204508 / S288c) GN=SFT2 PE=1 SV=1	1.29934	0.0538915
P49089	YPR145W	ASN1	Asparagine synthetase [glutamine-hydrolyzing] 1 OS=Saccharomyces cerevisiae (strain ATCC 204508 / S288c) GN=ASN1 PE=1 SV=2	-1.44958	0.0542313
Q08959	YPL206C	PGC1	Phosphatidylglycerol phospholipase C OS=Saccharomyces cerevisiae (strain ATCC 204508 / S288c) GN=PGC1 PE=1 SV=1	1.41156	0.0544127
Q12234	YOR216C	RUD3	GRIP domain-containing protein RUD3 OS=Saccharomyces cerevisiae (strain ATCC 204508 / S288c) GN=RUD3 PE=1 SV=1	1.54895	0.0546805
P47018	YJL123C	MTC1	Maintenance of telomere capping protein 1 OS=Saccharomyces cerevisiae (strain ATCC 204508 / S288c) GN=MTC1 PE=1 SV=1	-1.29118	0.0548113
Q02863	YPL072W	UBP16	Ubiquitin carboxyl-terminal hydrolase 16 OS=Saccharomyces cerevisiae (strain ATCC 204508 / S288c) GN=UBP16 PE=1 SV=1	1.15341	0.0549076
P34216	YBL047C	EDE1	EH domain-containing and endocytosis protein 1 OS=Saccharomyces cerevisiae (strain ATCC 204508 / S288c) GN=EDE1 PE=1 SV=2	1.36583	0.055014
P17505	YKL085W	MDH1	Malate dehydrogenase, mitochondrial OS=Saccharomyces cerevisiae (strain ATCC 204508 / S288c) GN=MDH1 PE=1 SV=2	-1.23569	0.0553419
P34087	YDR404C	RPB7	DNA-directed RNA polymerase II subunit RPB7 OS=Saccharomyces cerevisiae (strain ATCC 204508 / S288c) GN=RPB7 PE=1 SV=1	1.44855	0.0553691
P32501	YDR211W	GCD6	Translation initiation factor eIF-2B subunit epsilon OS=Saccharomyces cerevisiae (strain ATCC 204508 / S288c) GN=GCD6 PE=1 SV=1	-1.14223	0.0554786
P25618	YCR017C	CWH43	Protein CWH43 OS=Saccharomyces cerevisiae (strain ATCC 204508 / S288c) GN=CWH43 PE=1 SV=2	1.32963	0.0562378
P27616	YAR015W	ADE1	Phosphoribosylaminoimidazole-succinocarboxamide synthase OS=Saccharomyces cerevisiae (strain ATCC 204508 / S288c) GN=ADE1 PE=1 SV=2	-1.22832	0.0562958
P29056	YGR246C	BRF1	Transcription factor IIIB 70 kDa subunit OS=Saccharomyces cerevisiae (strain ATCC 204508 / S288c) GN=BRF1 PE=1 SV=1	1.12995	0.0564119
P40335	YJL053W	PEP8	Carboxypeptidase Y-deficient protein 8 OS=Saccharomyces cerevisiae (strain ATCC 204508 / S288c) GN=PEP8 PE=1 SV=2	1.40895	0.0582734
P36156	YKR076W	ECM4	Glutathione S-transferase omega-like 2 OS=Saccharomyces cerevisiae (strain ATCC 204508 / S288c) GN=ECM4 PE=1 SV=1	1.26475	0.058417
P40553	YIL010W	DOT5	Peroxiredoxin DOT5 OS=Saccharomyces cerevisiae (strain ATCC 204508 / S288c) GN=DOT5 PE=1 SV=1	-1.09948	0.0587896
P26783	YJR123W	RPS5	40S ribosomal protein S5 OS=Saccharomyces cerevisiae (strain ATCC 204508 / S288c) GN=RPS5 PE=1 SV=3	-1.27983	0.0588429
P38219	YBR025C	OLA1	Obg-like ATPase 1 OS=Saccharomyces cerevisiae (strain ATCC 204508 / S288c) GN=OLA1 PE=1 SV=1	-1.18014	0.0590365
Q02326	YML073C	RPL6A	60S ribosomal protein L6-A OS=Saccharomyces cerevisiae (strain ATCC 204508 / S288c) GN=RPL6A PE=1 SV=2	-1.27164	0.0591742
P32471	YAL003W	EFB1	Elongation factor 1-beta OS=Saccharomyces cerevisiae (strain ATCC 204508 / S288c) GN=EFB1 PE=1 SV=4	1.27637	0.0592058
P53259	YGR101W	PCP1	Rhomboid protein 1, mitochondrial OS=Saccharomyces cerevisiae (strain ATCC 204508 / S288c) GN=PCP1 PE=1 SV=1	1.19975	0.0593558
Q03429	YDR493W	MZM1	Mitochondrial zinc maintenance protein 1, mitochondrial OS=Saccharomyces cerevisiae (strain ATCC 204508 / S288c) GN=MZM1 PE=1 SV=1	-1.14011	0.0594601
P54858	YDR068W	DOS2	Protein DOS2 OS=Saccharomyces cerevisiae (strain ATCC 204508 / S288c) GN=DOS2 PE=1 SV=1	1.31837	0.0594603
Q04792	YMR250W	GAD1	Glutamate decarboxylase OS=Saccharomyces cerevisiae (strain ATCC 204508 / S288c) GN=GAD1 PE=1 SV=1	-1.22383	0.0594957
P32462	YNL280C	ERG24	Delta(14)-sterol reductase OS=Saccharomyces cerevisiae (strain ATCC 204508 / S288c) GN=ERG24 PE=1 SV=1	1.14624	0.0595397
P43597	YFR016C	YFR016C	Uncharacterized protein YFR016C OS=Saccharomyces cerevisiae (strain ATCC 204508 / S288c) GN=YFR016C PE=1 SV=1	1.54579	0.0595553
Q06211	YPR164W	MMS1	E3 ubiquitin-protein ligase linker protein MMS1 OS=Saccharomyces cerevisiae (strain ATCC 204508 / S288c) GN=MMS1 PE=1 SV=1	1.23759	0.0597005
P47164	YJR130C	STR2	Cystathionine gamma-synthase OS=Saccharomyces cerevisiae (strain ATCC 204508 / S288c) GN=STR2 PE=1 SV=1	-1.22726	0.059879
P38255	YBR095C	RXT2	Transcriptional regulatory protein RXT2 OS=Saccharomyces cerevisiae (strain ATCC 204508 / S288c) GN=RXT2 PE=1 SV=2	-1.16986	0.0600364
P48439	YOR085W	OST3	Dolichyl-diphosphooligosaccharide--protein glycosyltransferase subunit 3 OS=Saccharomyces cerevisiae (strain ATCC 204508 / S288c) GN=OST3 PE=1 SV=1	1.29058	0.0600963
P47150	YJR113C	RSM7	37S ribosomal protein S7, mitochondrial OS=Saccharomyces cerevisiae (strain ATCC 204508 / S288c) GN=RSM7 PE=1 SV=1	-1.26769	0.0601418
P42842	YNL313C	EMW1	Essential for maintenance of the cell wall protein 1 OS=Saccharomyces cerevisiae (strain ATCC 204508 / S288c) GN=EMW1 PE=1 SV=1	1.08372	0.0603427
P32860	YKL040C	NFU1	NifU-like protein, mitochondrial OS=Saccharomyces cerevisiae (strain ATCC 204508 / S288c) GN=NFU1 PE=1 SV=2	1.14906	0.0608201
Q08986	YPL274W	SAM3	S-adenosylmethionine permease SAM3 OS=Saccharomyces cerevisiae (strain ATCC 204508 / S288c) GN=SAM3 PE=1 SV=1	1.13891	0.0612725
P33755	YBR170C	NPL4	Nuclear protein localization protein 4 OS=Saccharomyces cerevisiae (strain ATCC 204508 / S288c) GN=NPL4 PE=1 SV=1	-1.19517	0.061323
P39001	YDR207C	UME6	Transcriptional regulatory protein UME6 OS=Saccharomyces cerevisiae (strain ATCC 204508 / S288c) GN=UME6 PE=1 SV=2	1.44906	0.0614843
P40540	YIL027C	EMC5	ER membrane protein complex subunit 5 OS=Saccharomyces cerevisiae (strain ATCC 204508 / S288c) GN=EMC5 PE=1 SV=1	-1.14255	0.0615063
Q12136	YDL153C	SAS10	Something about silencing protein 10 OS=Saccharomyces cerevisiae (strain ATCC 204508 / S288c) GN=SAS10 PE=1 SV=1	1.21465	0.0618478
P28708	YKL116C	PRR1	Serine/threonine-protein kinase PRR1 OS=Saccharomyces cerevisiae (strain ATCC 204508 / S288c) GN=PRR1 PE=1 SV=1	1.24816	0.0619809
P14120	YGL030W	RPL30	60S ribosomal protein L30 OS=Saccharomyces cerevisiae (strain ATCC 204508 / S288c) GN=RPL30 PE=1 SV=3	1.5018	0.0624287
Q06639	YDR303C	RSC3	Chromatin structure-remodeling complex protein RSC3 OS=Saccharomyces cerevisiae (strain ATCC 204508 / S288c) GN=RSC3 PE=1 SV=1	-1.1996	0.0632519
P25298	YMR061W	RNA14	mRNA 3'-end-processing protein RNA14 OS=Saccharomyces cerevisiae (strain ATCC 204508 / S288c) GN=RNA14 PE=1 SV=2	1.20125	0.0633489
P06774	YGL237C	HAP2	Transcriptional activator HAP2 OS=Saccharomyces cerevisiae (strain ATCC 204508 / S288c) GN=HAP2 PE=1 SV=1	1.33484	0.0635569
P14065	YOR120W	GCY1	Glycerol 2-dehydrogenase (NADP(+)) OS=Saccharomyces cerevisiae (strain ATCC 204508 / S288c) GN=GCY1 PE=1 SV=1	-1.54418	0.0638099
P53913	YNL133C	FYV6	Protein FYV6 OS=Saccharomyces cerevisiae (strain ATCC 204508 / S288c) GN=FYV6 PE=1 SV=1	1.29644	0.0638855
P39007	YGL022W	STT3	Dolichyl-diphosphooligosaccharide--protein glycosyltransferase subunit STT3 OS=Saccharomyces cerevisiae (strain ATCC 204508 / S288c) GN=STT3 PE=1 SV=2	1.31412	0.0642787
P29704	YHR190W	ERG9	Squalene synthase OS=Saccharomyces cerevisiae (strain ATCC 204508 / S288c) GN=ERG9 PE=1 SV=2	1.48924	0.0647167
P18900	YBR003W	COQ1	Hexaprenyl pyrophosphate synthase, mitochondrial OS=Saccharomyces cerevisiae (strain ATCC 204508 / S288c) GN=COQ1 PE=1 SV=1	-1.06994	0.0654823
P51401	YNL067W	RPL9B	60S ribosomal protein L9-B OS=Saccharomyces cerevisiae (strain ATCC 204508 / S288c) GN=RPL9B PE=1 SV=1	1.65979	0.065646
P32660	YER166W	DNF1	Phospholipid-transporting ATPase DNF1 OS=Saccharomyces cerevisiae (strain ATCC 204508 / S288c) GN=DNF1 PE=1 SV=2	1.17131	0.0658131
P25642	YCR071C	IMG2	54S ribosomal protein IMG2, mitochondrial OS=Saccharomyces cerevisiae (strain ATCC 204508 / S288c) GN=IMG2 PE=1 SV=2	1.20287	0.0665817
P35178	YDR087C	RRP1	Ribosomal RNA-processing protein 1 OS=Saccharomyces cerevisiae (strain ATCC 204508 / S288c) GN=RRP1 PE=1 SV=2	-1.10337	0.0670279
P25379	YCL064C	CHA1	Catabolic L-serine/threonine dehydratase OS=Saccharomyces cerevisiae (strain ATCC 204508 / S288c) GN=CHA1 PE=1 SV=2	-1.31424	0.0674236
P38061	YBL092W	RPL32	60S ribosomal protein L32 OS=Saccharomyces cerevisiae (strain ATCC 204508 / S288c) GN=RPL32 PE=1 SV=1	1.96534	0.0677706
P40971	YDR034C	LYS14	Lysine biosynthesis regulatory protein LYS14 OS=Saccharomyces cerevisiae (strain ATCC 204508 / S288c) GN=LYS14 PE=1 SV=2	1.13434	0.0680972
P12688	YKL126W	YPK1	Serine/threonine-protein kinase YPK1 OS=Saccharomyces cerevisiae (strain ATCC 204508 / S288c) GN=YPK1 PE=1 SV=2	-1.09993	0.0681324
Q04201	YML101C	CUE4	CUE domain-containing protein CUE4 OS=Saccharomyces cerevisiae (strain ATCC 204508 / S288c) GN=CUE4 PE=1 SV=1	-1.13441	0.0690222
Q04600	YDR117C	TMA64	Translation machinery-associated protein 64 OS=Saccharomyces cerevisiae (strain ATCC 204508 / S288c) GN=TMA64 PE=1 SV=1	-1.05379	0.0698236
Q12117	YDR033W	MRH1	Protein MRH1 OS=Saccharomyces cerevisiae (strain ATCC 204508 / S288c) GN=MRH1 PE=1 SV=1	1.28092	0.0703428
P53163	YGL068W	MNP1	54S ribosomal protein L12, mitochondrial OS=Saccharomyces cerevisiae (strain ATCC 204508 / S288c) GN=MNP1 PE=1 SV=1	1.16958	0.0704343
Q12220	YLR129W	DIP2	U3 small nucleolar RNA-associated protein 12 OS=Saccharomyces cerevisiae (strain ATCC 204508 / S288c) GN=DIP2 PE=1 SV=1	1.51539	0.0708742
P41816	YPL171C	OYE3	NADPH dehydrogenase 3 OS=Saccharomyces cerevisiae (strain ATCC 204508 / S288c) GN=OYE3 PE=1 SV=2	-1.51157	0.0710321
Q3E7A4	YBL059C-A	CMC2	COX assembly mitochondrial protein 2 OS=Saccharomyces cerevisiae (strain ATCC 204508 / S288c) GN=CMC2 PE=1 SV=1	1.29795	0.072229
P12385	YBR143C	SUP45	Eukaryotic peptide chain release factor subunit 1 OS=Saccharomyces cerevisiae (strain ATCC 204508 / S288c) GN=SUP45 PE=1 SV=2	-1.22812	0.0722635
P35194	YBL004W	UTP20	U3 small nucleolar RNA-associated protein 20 OS=Saccharomyces cerevisiae (strain ATCC 204508 / S288c) GN=UTP20 PE=1 SV=3	1.18678	0.0729306
P32451	YGR286C	BIO2	Biotin synthase, mitochondrial OS=Saccharomyces cerevisiae (strain ATCC 204508 / S288c) GN=BIO2 PE=1 SV=2	-1.32944	0.0729888
P29029	YLR286C	CTS1	Endochitinase OS=Saccharomyces cerevisiae (strain ATCC 204508 / S288c) GN=CTS1 PE=1 SV=2	1.33118	0.0730032
P10080	YHL034C	SBP1	Single-stranded nucleic acid-binding protein OS=Saccharomyces cerevisiae (strain ATCC 204508 / S288c) GN=SBP1 PE=1 SV=2	1.27851	0.0731538
Q12100	YDL025C	RTK1	Probable serine/threonine-protein kinase RTK1 OS=Saccharomyces cerevisiae (strain ATCC 204508 / S288c) GN=RTK1 PE=1 SV=1	-1.19077	0.0732448
P42937	YGR203W	YCH1	CDC25-like phosphatase YCH1 OS=Saccharomyces cerevisiae (strain ATCC 204508 / S288c) GN=YCH1 PE=1 SV=1	-1.11041	0.0739028
P37838	YPL043W	NOP4	Nucleolar protein 4 OS=Saccharomyces cerevisiae (strain ATCC 204508 / S288c) GN=NOP4 PE=1 SV=1	-1.10209	0.0739067
P40513	YIL070C	MAM33	Mitochondrial acidic protein MAM33 OS=Saccharomyces cerevisiae (strain ATCC 204508 / S288c) GN=MAM33 PE=1 SV=1	1.06961	0.0742802
P34228	YBL066C	SEF1	Putative transcription factor SEF1 OS=Saccharomyces cerevisiae (strain ATCC 204508 / S288c) GN=SEF1 PE=1 SV=4	1.23836	0.0747516
P23180	YHL021C	AIM17	Probable oxidoreductase AIM17 OS=Saccharomyces cerevisiae (strain ATCC 204508 / S288c) GN=AIM17 PE=1 SV=2	-1.10365	0.0747731
P38221	YBR029C	CDS1	Phosphatidate cytidylyltransferase OS=Saccharomyces cerevisiae (strain ATCC 204508 / S288c) GN=CDS1 PE=1 SV=1	1.10702	0.0749706
Q06709	YLR387C	REH1	Cytoplasmic 60S subunit biogenesis factor REH1 OS=Saccharomyces cerevisiae (strain ATCC 204508 / S288c) GN=REH1 PE=1 SV=1	-1.12492	0.075631
P32353	YLR056W	ERG3	Delta(7)-sterol 5(6)-desaturase OS=Saccharomyces cerevisiae (strain ATCC 204508 / S288c) GN=ERG3 PE=1 SV=1	1.30684	0.0760476
P38998	YIR034C	LYS1	Saccharopine dehydrogenase [NAD(+), L-lysine-forming] OS=Saccharomyces cerevisiae (strain ATCC 204508 / S288c) GN=LYS1 PE=1 SV=3	-1.13525	0.0770496
P17967	YCL043C	PDI1	Protein disulfide-isomerase OS=Saccharomyces cerevisiae (strain ATCC 204508 / S288c) GN=PDI1 PE=1 SV=2	1.14553	0.0785733
Q08926	YPL186C	UIP4	ULP1-interacting protein 4 OS=Saccharomyces cerevisiae (strain ATCC 204508 / S288c) GN=UIP4 PE=1 SV=1	-1.38794	0.0789658
P47147	YJR110W	YMR1	Phosphoinositide 3-phosphatase OS=Saccharomyces cerevisiae (strain ATCC 204508 / S288c) GN=YMR1 PE=1 SV=1	-1.13008	0.079297
Q02887	YPL100W	ATG21	Autophagy-related protein 21 OS=Saccharomyces cerevisiae (strain ATCC 204508 / S288c) GN=ATG21 PE=1 SV=1	-1.0366	0.079307
Q12252	YOL084W	PHM7	Phosphate metabolism protein 7 OS=Saccharomyces cerevisiae (strain ATCC 204508 / S288c) GN=PHM7 PE=1 SV=1	1.07859	0.079312
Q8J0M4	YCL012C	YCL012C	UPF0357 protein YCL012C OS=Saccharomyces cerevisiae (strain ATCC 204508 / S288c) GN=YCL012C PE=1 SV=2	-1.18116	0.0797116
Q12139	YPR022C	YPR022C	Zinc finger protein YPR022C OS=Saccharomyces cerevisiae (strain ATCC 204508 / S288c) GN=YPR022C PE=1 SV=1	1.204	0.079764
P22768	YOL058W	ARG1	Argininosuccinate synthase OS=Saccharomyces cerevisiae (strain ATCC 204508 / S288c) GN=ARG1 PE=1 SV=3	-1.81989	0.0798272
P38902	YOL005C	RPB11	DNA-directed RNA polymerase II subunit RPB11 OS=Saccharomyces cerevisiae (strain ATCC 204508 / S288c) GN=RPB11 PE=1 SV=1	1.16273	0.0801835
P17157	YPL031C	PHO85	Cyclin-dependent protein kinase PHO85 OS=Saccharomyces cerevisiae (strain ATCC 204508 / S288c) GN=PHO85 PE=1 SV=2	1.29046	0.0809007
P09950	YDR232W	HEM1	5-aminolevulinate synthase, mitochondrial OS=Saccharomyces cerevisiae (strain ATCC 204508 / S288c) GN=HEM1 PE=1 SV=1	-1.06607	0.0810669
P53090	YGL202W	ARO8	Aromatic/aminoadipate aminotransferase 1 OS=Saccharomyces cerevisiae (strain ATCC 204508 / S288c) GN=ARO8 PE=1 SV=1	-1.26786	0.0811969
Q08229	YOL070C	NBA1	Protein NBA1 OS=Saccharomyces cerevisiae (strain ATCC 204508 / S288c) GN=NBA1 PE=1 SV=1	1.25578	0.0817974
P00899	YER090W	TRP2	Anthranilate synthase component 1 OS=Saccharomyces cerevisiae (strain ATCC 204508 / S288c) GN=TRP2 PE=1 SV=4	-1.09189	0.0820531
Q3E6R5	YDR381C-A	YDR381C	Uncharacterized mitochondrial outer membrane protein YDR381C-A OS=Saccharomyces cerevisiae (strain ATCC 204508 / S288c) GN=YDR381C-A PE=1 SV=1	-1.16262	0.0823717
P28319	YKL096W	CWP1	Cell wall protein CWP1 OS=Saccharomyces cerevisiae (strain ATCC 204508 / S288c) GN=CWP1 PE=1 SV=2	1.15991	0.0830516
P48570	YDL182W	LYS20	Homocitrate synthase, cytosolic isozyme OS=Saccharomyces cerevisiae (strain ATCC 204508 / S288c) GN=LYS20 PE=1 SV=1	-1.11762	0.0831726
Q06705	YLR380W	CSR1	Phosphatidylinositol transfer protein CSR1 OS=Saccharomyces cerevisiae (strain ATCC 204508 / S288c) GN=CSR1 PE=1 SV=1	-1.08719	0.0832018
P26263	YGR087C	PDC6	Pyruvate decarboxylase isozyme 3 OS=Saccharomyces cerevisiae (strain ATCC 204508 / S288c) GN=PDC6 PE=1 SV=3	-1.61378	0.0834047
Q12270	YPL246C	RBD2	Rhomboid protein 2 OS=Saccharomyces cerevisiae (strain ATCC 204508 / S288c) GN=RBD2 PE=1 SV=1	1.34388	0.0835232
P07281	YNL302C	RPS19B	40S ribosomal protein S19-B OS=Saccharomyces cerevisiae (strain ATCC 204508 / S288c) GN=RPS19B PE=1 SV=2	-1.05055	0.083583
P39113	YMR280C	CAT8	Regulatory protein CAT8 OS=Saccharomyces cerevisiae (strain ATCC 204508 / S288c) GN=CAT8 PE=1 SV=2	1.10989	0.0836151
P53326	YGR266W	YGR266W	Uncharacterized protein YGR266W OS=Saccharomyces cerevisiae (strain ATCC 204508 / S288c) GN=YGR266W PE=1 SV=1	2.03741	0.0837053
P38775	YHR045W	YHR045W	Putative uncharacterized protein YHR045W OS=Saccharomyces cerevisiae (strain ATCC 204508 / S288c) GN=YHR045W PE=4 SV=1	1.38924	0.0848692
P40019	YER030W	CHZ1	Histone H2A.Z-specific chaperone CHZ1 OS=Saccharomyces cerevisiae (strain ATCC 204508 / S288c) GN=CHZ1 PE=1 SV=2	1.21259	0.085165
P32604	YJL155C	FBP26	Fructose-2,6-bisphosphatase OS=Saccharomyces cerevisiae (strain ATCC 204508 / S288c) GN=FBP26 PE=1 SV=2	-1.0964	0.0854348
Q12033	YOR275C	RIM20	pH-response regulator protein palA/RIM20 OS=Saccharomyces cerevisiae (strain ATCC 204508 / S288c) GN=RIM20 PE=1 SV=1	-1.07362	0.0855257
P39976	YEL071W	DLD3	D-lactate dehydrogenase [cytochrome] 3 OS=Saccharomyces cerevisiae (strain ATCC 204508 / S288c) GN=DLD3 PE=1 SV=1	-1.28024	0.0856358
P11986	YJL153C	INO1	Inositol-3-phosphate synthase OS=Saccharomyces cerevisiae (strain ATCC 204508 / S288c) GN=INO1 PE=1 SV=3	1.33778	0.0860455
Q03759	YML108W	YML108W	Uncharacterized protein YML108W OS=Saccharomyces cerevisiae (strain ATCC 204508 / S288c) GN=YML108W PE=1 SV=1	1.58851	0.0864453
P42940	YGR207C	CIR1	Probable electron transfer flavoprotein subunit beta OS=Saccharomyces cerevisiae (strain ATCC 204508 / S288c) GN=CIR1 PE=1 SV=1	-1.25954	0.0870053
P04710	YMR056C	AAC1	ADP,ATP carrier protein 1 OS=Saccharomyces cerevisiae (strain ATCC 204508 / S288c) GN=AAC1 PE=1 SV=1	0.985453	0.0870678
P36047	YKL193C	SDS22	Protein phosphatase 1 regulatory subunit SDS22 OS=Saccharomyces cerevisiae (strain ATCC 204508 / S288c) GN=SDS22 PE=1 SV=1	-1.14395	0.0870755
P39533	YJL200C	ACO2	Homocitrate dehydratase, mitochondrial OS=Saccharomyces cerevisiae (strain ATCC 204508 / S288c) GN=ACO2 PE=1 SV=1	-1.10935	0.0871368
P53889	YNL168C	FMP41	Uncharacterized mitochondrial hydrolase FMP41 OS=Saccharomyces cerevisiae (strain ATCC 204508 / S288c) GN=FMP41 PE=1 SV=1	-1.03968	0.0877551
P02381	Q0140	VAR1	Ribosomal protein VAR1, mitochondrial OS=Saccharomyces cerevisiae (strain ATCC 204508 / S288c) GN=VAR1 PE=1 SV=3	1.04536	0.0877778
P32387	YDR405W	MRP20	54S ribosomal protein L41, mitochondrial OS=Saccharomyces cerevisiae (strain ATCC 204508 / S288c) GN=MRP20 PE=1 SV=1	-1.11715	0.0882886
P42945	YJL109C	UTP10	U3 small nucleolar RNA-associated protein 10 OS=Saccharomyces cerevisiae (strain ATCC 204508 / S288c) GN=UTP10 PE=1 SV=1	1.13409	0.0883648
P53277	YGR129W	SYF2	Pre-mRNA-splicing factor SYF2 OS=Saccharomyces cerevisiae (strain ATCC 204508 / S288c) GN=SYF2 PE=1 SV=1	1.29113	0.0884657
P20424	YPR088C	SRP54	Signal recognition particle subunit SRP54 OS=Saccharomyces cerevisiae (strain ATCC 204508 / S288c) GN=SRP54 PE=1 SV=2	1.13051	0.0887773
P40312	YNL111C	CYB5	Cytochrome b5 OS=Saccharomyces cerevisiae (strain ATCC 204508 / S288c) GN=CYB5 PE=1 SV=2	-1.66455	0.088794
Q08548	YOR175C	ALE1	Lysophospholipid acyltransferase OS=Saccharomyces cerevisiae (strain ATCC 204508 / S288c) GN=ALE1 PE=1 SV=1	1.07274	0.088805
P40168	YNL195C	YNL195C	Uncharacterized protein YNL195C OS=Saccharomyces cerevisiae (strain ATCC 204508 / S288c) GN=YNL195C PE=4 SV=2	1.41455	0.0888456
P53905	YNL147W	LSM7	U6 snRNA-associated Sm-like protein LSm7 OS=Saccharomyces cerevisiae (strain ATCC 204508 / S288c) GN=LSM7 PE=1 SV=2	1.48436	0.0891539
P39523	YMR124W	YMR124W	Uncharacterized protein YMR124W OS=Saccharomyces cerevisiae (strain ATCC 204508 / S288c) GN=YMR124W PE=1 SV=2	1.31699	0.0892334
P35997|P38711	YKL156W	RPS27A|RPS27B	40S ribosomal protein S27-A OS=Saccharomyces cerevisiae (strain ATCC 204508 / S288c) GN=RPS27A PE=1 SV=1|40S ribosomal protein S27-B OS=Saccharomyces cerevisiae (strain ATCC 204508 / S288c) GN=RPS27B PE=1 SV=1	-0.999666	0.0896023
P40054	YER081W	SER3	D-3-phosphoglycerate dehydrogenase 1 OS=Saccharomyces cerevisiae (strain ATCC 204508 / S288c) GN=SER3 PE=1 SV=1	1.65363	0.0897352
P15992	YBR072W	HSP26	Heat shock protein 26 OS=Saccharomyces cerevisiae (strain ATCC 204508 / S288c) GN=HSP26 PE=1 SV=3	-1.12524	0.0904945
P47048	YJL049W	YJL049W	Uncharacterized protein YJL049W OS=Saccharomyces cerevisiae (strain ATCC 204508 / S288c) GN=YJL049W PE=1 SV=1	1.17486	0.0910992
Q03735	YML117W	NAB6	RNA-binding protein NAB6 OS=Saccharomyces cerevisiae (strain ATCC 204508 / S288c) GN=NAB6 PE=1 SV=1	-1.0269	0.0912526
Q05050	YMR031C	EIS1	Eisosome protein 1 OS=Saccharomyces cerevisiae (strain ATCC 204508 / S288c) GN=EIS1 PE=1 SV=1	1.20593	0.0913315
P32356	YDR001C	NTH1	Neutral trehalase OS=Saccharomyces cerevisiae (strain ATCC 204508 / S288c) GN=NTH1 PE=1 SV=3	-1.04646	0.0914044
P38736	YHL031C	GOS1	Golgi SNAP receptor complex member 1 OS=Saccharomyces cerevisiae (strain ATCC 204508 / S288c) GN=GOS1 PE=1 SV=1	-1.04045	0.0915137
Q05791	YLR215C	CDC123	Cell division cycle protein 123 OS=Saccharomyces cerevisiae (strain ATCC 204508 / S288c) GN=CDC123 PE=1 SV=1	-1.05158	0.091522
P25365	YCR067C	SED4	Putative guanine nucleotide-exchange factor SED4 OS=Saccharomyces cerevisiae (strain ATCC 204508 / S288c) GN=SED4 PE=1 SV=1	1.33017	0.0915314
P21538	YBR049C	REB1	DNA-binding protein REB1 OS=Saccharomyces cerevisiae (strain ATCC 204508 / S288c) GN=REB1 PE=1 SV=2	1.20632	0.0915927
P01097	YDL181W	INH1	ATPase inhibitor, mitochondrial OS=Saccharomyces cerevisiae (strain ATCC 204508 / S288c) GN=INH1 PE=1 SV=2	1.37626	0.0916476
Q08723	YOR261C	RPN8	26S proteasome regulatory subunit RPN8 OS=Saccharomyces cerevisiae (strain ATCC 204508 / S288c) GN=RPN8 PE=1 SV=3	-1.37926	0.0920946
P53334	YGR279C	SCW4	Probable family 17 glucosidase SCW4 OS=Saccharomyces cerevisiae (strain ATCC 204508 / S288c) GN=SCW4 PE=1 SV=1	1.04804	0.0924001
P05739	YLR448W	RPL6B	60S ribosomal protein L6-B OS=Saccharomyces cerevisiae (strain ATCC 204508 / S288c) GN=RPL6B PE=1 SV=4	-1.08448	0.0928966
P38824	YHR116W	COX23	Cytochrome c oxidase-assembly factor COX23, mitochondrial OS=Saccharomyces cerevisiae (strain ATCC 204508 / S288c) GN=COX23 PE=1 SV=1	1.12768	0.0929107
P38741	YHL024W	RIM4	Meiotic activator RIM4 OS=Saccharomyces cerevisiae (strain ATCC 204508 / S288c) GN=RIM4 PE=1 SV=1	-1.00098	0.0930808
P10834	YGR222W	PET54	Protein PET54 OS=Saccharomyces cerevisiae (strain ATCC 204508 / S288c) GN=PET54 PE=1 SV=1	-1.49121	0.093087
P00931	YGL026C	TRP5	Tryptophan synthase OS=Saccharomyces cerevisiae (strain ATCC 204508 / S288c) GN=TRP5 PE=1 SV=1	-1.05051	0.0935634
P30902	YKL016C	ATP7	ATP synthase subunit d, mitochondrial OS=Saccharomyces cerevisiae (strain ATCC 204508 / S288c) GN=ATP7 PE=1 SV=2	-1.21014	0.0943581
P34251	YKL107W	YKL107W	Uncharacterized oxidoreductase YKL107W OS=Saccharomyces cerevisiae (strain ATCC 204508 / S288c) GN=YKL107W PE=3 SV=1	-1.01863	0.0953501
P38065	YBL037W	APL3	AP-2 complex subunit alpha OS=Saccharomyces cerevisiae (strain ATCC 204508 / S288c) GN=APL3 PE=1 SV=1	0.976877	0.0956847
P36421	YGR185C	TYS1	Tyrosine--tRNA ligase, cytoplasmic OS=Saccharomyces cerevisiae (strain ATCC 204508 / S288c) GN=TYS1 PE=1 SV=3	-0.952738	0.095732
Q08972	YPL226W	NEW1	[NU+] prion formation protein 1 OS=Saccharomyces cerevisiae (strain ATCC 204508 / S288c) GN=NEW1 PE=1 SV=1	-0.983956	0.0958388
P0C0V8|Q3E754	YKR057W	RPS21A|RPS21B	40S ribosomal protein S21-A OS=Saccharomyces cerevisiae (strain ATCC 204508 / S288c) GN=RPS21A PE=1 SV=1|40S ribosomal protein S21-B OS=Saccharomyces cerevisiae (strain ATCC 204508 / S288c) GN=RPS21B PE=1 SV=1	1.04129	0.0964842
Q03466	YDR206W	EBS1	Protein EBS1 OS=Saccharomyces cerevisiae (strain ATCC 204508 / S288c) GN=EBS1 PE=3 SV=1	-1.14803	0.0967416
P28834	YNL037C	IDH1	Isocitrate dehydrogenase [NAD] subunit 1, mitochondrial OS=Saccharomyces cerevisiae (strain ATCC 204508 / S288c) GN=IDH1 PE=1 SV=2	-1.08272	0.0968384
P36059	YKL151C	YKL151C	ATP-dependent (S)-NAD(P)H-hydrate dehydratase OS=Saccharomyces cerevisiae (strain ATCC 204508 / S288c) GN=YKL151C PE=1 SV=1	-1.03342	0.0968609
P49723	YGR180C	RNR4	Ribonucleoside-diphosphate reductase small chain 2 OS=Saccharomyces cerevisiae (strain ATCC 204508 / S288c) GN=RNR4 PE=1 SV=1	1.79434	0.0973763
Q06632	YDR301W	CFT1	Protein CFT1 OS=Saccharomyces cerevisiae (strain ATCC 204508 / S288c) GN=CFT1 PE=1 SV=1	1.13715	0.0983948
P46367	YOR374W	ALD4	Potassium-activated aldehyde dehydrogenase, mitochondrial OS=Saccharomyces cerevisiae (strain ATCC 204508 / S288c) GN=ALD4 PE=1 SV=2	1.15355	0.098648
Q06631	YDR299W	BFR2	Protein BFR2 OS=Saccharomyces cerevisiae (strain ATCC 204508 / S288c) GN=BFR2 PE=1 SV=1	-1.04901	0.0986787
Q08581	YOR195W	SLK19	Kinetochore protein SLK19 OS=Saccharomyces cerevisiae (strain ATCC 204508 / S288c) GN=SLK19 PE=1 SV=1	1.14687	0.0989947
P17121	YDR389W	SAC7	GTPase-activating protein SAC7 OS=Saccharomyces cerevisiae (strain ATCC 204508 / S288c) GN=SAC7 PE=1 SV=2	-1.02407	0.0998971
P28007	YHR089C	GAR1	H/ACA ribonucleoprotein complex subunit 1 OS=Saccharomyces cerevisiae (strain ATCC 204508 / S288c) GN=GAR1 PE=1 SV=1	-1.09924	0.100234
Q01590	YLR026C	SED5	Integral membrane protein SED5 OS=Saccharomyces cerevisiae (strain ATCC 204508 / S288c) GN=SED5 PE=1 SV=1	-1.1377	0.100464
P32476	YGR175C	ERG1	Squalene monooxygenase OS=Saccharomyces cerevisiae (strain ATCC 204508 / S288c) GN=ERG1 PE=1 SV=2	1.03842	0.10048
Q07844	YLL034C	RIX7	Ribosome biogenesis ATPase RIX7 OS=Saccharomyces cerevisiae (strain ATCC 204508 / S288c) GN=RIX7 PE=1 SV=1	-0.996052	0.100574
P32463	YKL192C	ACP1	Acyl carrier protein, mitochondrial OS=Saccharomyces cerevisiae (strain ATCC 204508 / S288c) GN=ACP1 PE=1 SV=1	1.04112	0.100753
P11632	YPR052C	NHP6A	Non-histone chromosomal protein 6A OS=Saccharomyces cerevisiae (strain ATCC 204508 / S288c) GN=NHP6A PE=1 SV=1	1.09984	0.100859
P15424	YDR194C	MSS116	ATP-dependent RNA helicase MSS116, mitochondrial OS=Saccharomyces cerevisiae (strain ATCC 204508 / S288c) GN=MSS116 PE=1 SV=1	-0.993352	0.101924
P32368	YKL212W	SAC1	Phosphoinositide phosphatase SAC1 OS=Saccharomyces cerevisiae (strain ATCC 204508 / S288c) GN=SAC1 PE=1 SV=1	1.47254	0.102661
P35732	YKL054C	DEF1	RNA polymerase II degradation factor 1 OS=Saccharomyces cerevisiae (strain ATCC 204508 / S288c) GN=DEF1 PE=1 SV=1	1.21394	0.102807
Q05902	YLR299W	ECM38	Gamma-glutamyltransferase OS=Saccharomyces cerevisiae (strain ATCC 204508 / S288c) GN=ECM38 PE=1 SV=1	-0.967045	0.10348
P32457	YLR314C	CDC3	Cell division control protein 3 OS=Saccharomyces cerevisiae (strain ATCC 204508 / S288c) GN=CDC3 PE=1 SV=3	-0.978557	0.10359
P40422	YHR143W-A	RPC10	DNA-directed RNA polymerases I, II, and III subunit RPABC4 OS=Saccharomyces cerevisiae (strain ATCC 204508 / S288c) GN=RPC10 PE=1 SV=1	1.13806	0.104096
P02829	YPL240C	HSP82	ATP-dependent molecular chaperone HSP82 OS=Saccharomyces cerevisiae (strain ATCC 204508 / S288c) GN=HSP82 PE=1 SV=1	-1.19516	0.104647
Q08985	YPL273W	SAM4	Homocysteine S-methyltransferase 2 OS=Saccharomyces cerevisiae (strain ATCC 204508 / S288c) GN=SAM4 PE=1 SV=1	-0.975843	0.104819
P04147	YER165W	PAB1	Polyadenylate-binding protein, cytoplasmic and nuclear OS=Saccharomyces cerevisiae (strain ATCC 204508 / S288c) GN=PAB1 PE=1 SV=4	-1.05223	0.105126
P09620	YGL203C	KEX1	Pheromone-processing carboxypeptidase KEX1 OS=Saccharomyces cerevisiae (strain ATCC 204508 / S288c) GN=KEX1 PE=1 SV=1	-1.05637	0.105204
P42845	YNL309W	STB1	Protein STB1 OS=Saccharomyces cerevisiae (strain ATCC 204508 / S288c) GN=STB1 PE=1 SV=2	1.17441	0.105349
P30952	YNL117W	MLS1	Malate synthase 1, glyoxysomal OS=Saccharomyces cerevisiae (strain ATCC 204508 / S288c) GN=MLS1 PE=1 SV=1	-1.03312	0.105567
P39956	YER169W	RPH1	DNA damage-responsive transcriptional repressor RPH1 OS=Saccharomyces cerevisiae (strain ATCC 204508 / S288c) GN=RPH1 PE=1 SV=1	1.1521	0.105642
P0CX47|P0CX48	YDR025W	RPS11A|RPS11B	40S ribosomal protein S11-A OS=Saccharomyces cerevisiae (strain ATCC 204508 / S288c) GN=RPS11A PE=1 SV=1|40S ribosomal protein S11-B OS=Saccharomyces cerevisiae (strain ATCC 204508 / S288c) GN=RPS11B PE=1 SV=1	1.51005	0.105729
P19882	YLR259C	HSP60	Heat shock protein 60, mitochondrial OS=Saccharomyces cerevisiae (strain ATCC 204508 / S288c) GN=HSP60 PE=1 SV=1	-1.12093	0.106306
Q04847	YMR258C	ROY1	Non-SCF-type F-box protein ROY1 OS=Saccharomyces cerevisiae (strain ATCC 204508 / S288c) GN=ROY1 PE=1 SV=1	1.11261	0.106373
Q03976	YDR175C	RSM24	37S ribosomal protein S24, mitochondrial OS=Saccharomyces cerevisiae (strain ATCC 204508 / S288c) GN=RSM24 PE=1 SV=1	-0.98209	0.106719
P53278	YGR130C	YGR130C	Uncharacterized protein YGR130C OS=Saccharomyces cerevisiae (strain ATCC 204508 / S288c) GN=YGR130C PE=1 SV=1	1.15489	0.10685
Q07623	YDL213C	NOP6	Nucleolar protein 6 OS=Saccharomyces cerevisiae (strain ATCC 204508 / S288c) GN=NOP6 PE=1 SV=1	1.22095	0.106867
Q07653	YDL223C	HBT1	Protein HBT1 OS=Saccharomyces cerevisiae (strain ATCC 204508 / S288c) GN=HBT1 PE=1 SV=1	1.48006	0.106975
P35845	YAR042W	SWH1	Oxysterol-binding protein homolog 1 OS=Saccharomyces cerevisiae (strain ATCC 204508 / S288c) GN=SWH1 PE=1 SV=4	0.928952	0.106995
Q12191	YDL099W	BUG1	Binder of USO1 and GRH1 protein 1 OS=Saccharomyces cerevisiae (strain ATCC 204508 / S288c) GN=BUG1 PE=1 SV=1	1.36388	0.107031
P41318	YNL006W	LST8	Target of rapamycin complex subunit LST8 OS=Saccharomyces cerevisiae (strain ATCC 204508 / S288c) GN=LST8 PE=1 SV=1	1.05103	0.107057
P38891	YHR208W	BAT1	Branched-chain-amino-acid aminotransferase, mitochondrial OS=Saccharomyces cerevisiae (strain ATCC 204508 / S288c) GN=BAT1 PE=1 SV=1	-1.07631	0.107197
P36148	YKR067W	GPT2	Glycerol-3-phosphate O-acyltransferase 2 OS=Saccharomyces cerevisiae (strain ATCC 204508 / S288c) GN=GPT2 PE=1 SV=1	0.948721	0.107768
P0CX18|P0CX19	YAR066W	YAR066W|YHR214W	Putative GPI-anchored protein YAR066W OS=Saccharomyces cerevisiae (strain ATCC 204508 / S288c) GN=YAR066W PE=1 SV=1|Putative GPI-anchored protein YHR214W OS=Saccharomyces cerevisiae (strain ATCC 204508 / S288c) GN=YHR214W PE=1 SV=1	1.17075	0.107822
P47130	YJR084W	CSN12	Cop9 signalosome complex subunit 12 OS=Saccharomyces cerevisiae (strain ATCC 204508 / S288c) GN=CSN12 PE=1 SV=1	1.07392	0.10796
P38702	YHR002W	LEU5	Mitochondrial carrier protein LEU5 OS=Saccharomyces cerevisiae (strain ATCC 204508 / S288c) GN=LEU5 PE=3 SV=1	-1.03678	0.10861
P49367	YDR234W	LYS4	Homoaconitase, mitochondrial OS=Saccharomyces cerevisiae (strain ATCC 204508 / S288c) GN=LYS4 PE=1 SV=1	-0.917464	0.108806
P53128	YGL125W	MET13	Methylenetetrahydrofolate reductase 2 OS=Saccharomyces cerevisiae (strain ATCC 204508 / S288c) GN=MET13 PE=1 SV=2	-1.04564	0.109191
Q08954	YPL199C	YPL199C	Smr domain-containing protein YPL199C OS=Saccharomyces cerevisiae (strain ATCC 204508 / S288c) GN=YPL199C PE=1 SV=1	-1.07342	0.10969
Q12480	YPR004C	AIM45	Probable electron transfer flavoprotein subunit alpha, mitochondrial OS=Saccharomyces cerevisiae (strain ATCC 204508 / S288c) GN=AIM45 PE=1 SV=1	-1.04715	0.110354
P33338	YNL243W	SLA2	Protein SLA2 OS=Saccharomyces cerevisiae (strain ATCC 204508 / S288c) GN=SLA2 PE=1 SV=5	-1.03174	0.110607
P57744	YJR135W-A	TIM8	Mitochondrial import inner membrane translocase subunit TIM8 OS=Saccharomyces cerevisiae (strain ATCC 204508 / S288c) GN=TIM8 PE=1 SV=1	0.914512	0.111161
P36146	YKR063C	LAS1	Protein LAS1 OS=Saccharomyces cerevisiae (strain ATCC 204508 / S288c) GN=LAS1 PE=1 SV=1	-1.25402	0.11118
P32389	YNL103W	MET4	Transcriptional activator of sulfur metabolism MET4 OS=Saccharomyces cerevisiae (strain ATCC 204508 / S288c) GN=MET4 PE=1 SV=2	1.05299	0.11145
P05756	YDR064W	RPS13	40S ribosomal protein S13 OS=Saccharomyces cerevisiae (strain ATCC 204508 / S288c) GN=RPS13 PE=1 SV=3	1.10038	0.111467
P10963	YKR097W	PCK1	Phosphoenolpyruvate carboxykinase [ATP] OS=Saccharomyces cerevisiae (strain ATCC 204508 / S288c) GN=PCK1 PE=1 SV=2	1.14214	0.111704
P40825|P40825-2	YOR335C	ALA1	Alanine--tRNA ligase, mitochondrial OS=Saccharomyces cerevisiae (strain ATCC 204508 / S288c) GN=ALA1 PE=1 SV=3|Isoform Cytoplasmic of Alanine--tRNA ligase, mitochondrial OS=Saccharomyces cerevisiae (strain ATCC 204508 / S288c) GN=ALA1	-0.954062	0.112093
Q12168	YLR144C	ACF2	Endo-1,3(4)-beta-glucanase 2 OS=Saccharomyces cerevisiae (strain ATCC 204508 / S288c) GN=ACF2 PE=1 SV=1	1.00222	0.112667
Q06494	YPR127W	YPR127W	Putative pyridoxal reductase OS=Saccharomyces cerevisiae (strain ATCC 204508 / S288c) GN=YPR127W PE=1 SV=1	-1.14008	0.112678
P38636	YNL259C	ATX1	Metal homeostasis factor ATX1 OS=Saccharomyces cerevisiae (strain ATCC 204508 / S288c) GN=ATX1 PE=1 SV=1	0.962654	0.112781
P32499	YLR335W	NUP2	Nucleoporin NUP2 OS=Saccharomyces cerevisiae (strain ATCC 204508 / S288c) GN=NUP2 PE=1 SV=2	1.23116	0.113218
P40364	YJL066C	MPM1	Mitochondrial peculiar membrane protein 1 OS=Saccharomyces cerevisiae (strain ATCC 204508 / S288c) GN=MPM1 PE=1 SV=1	-1.11924	0.11323
P00729	YMR297W	PRC1	Carboxypeptidase Y OS=Saccharomyces cerevisiae (strain ATCC 204508 / S288c) GN=PRC1 PE=1 SV=1	1.33043	0.113462
P46672	YGL105W	ARC1	tRNA-aminoacylation cofactor ARC1 OS=Saccharomyces cerevisiae (strain ATCC 204508 / S288c) GN=ARC1 PE=1 SV=2	-0.979902	0.113766
P40161	YNL206C	RTT106	Histone chaperone RTT106 OS=Saccharomyces cerevisiae (strain ATCC 204508 / S288c) GN=RTT106 PE=1 SV=1	-0.91983	0.113776
Q06892	YPL188W	POS5	NADH kinase POS5, mitochondrial OS=Saccharomyces cerevisiae (strain ATCC 204508 / S288c) GN=POS5 PE=1 SV=2	-1.04439	0.113935
P30619	YDR164C	SEC1	Protein transport protein SEC1 OS=Saccharomyces cerevisiae (strain ATCC 204508 / S288c) GN=SEC1 PE=1 SV=1	-1.00626	0.114147
P53879	YNL180C	RHO5	GTP-binding protein RHO5 OS=Saccharomyces cerevisiae (strain ATCC 204508 / S288c) GN=RHO5 PE=1 SV=2	-1.10718	0.114198
P34222	YBL057C	PTH2	Peptidyl-tRNA hydrolase 2 OS=Saccharomyces cerevisiae (strain ATCC 204508 / S288c) GN=PTH2 PE=1 SV=2	-0.911844	0.114412
P53337	YGR284C	ERV29	ER-derived vesicles protein ERV29 OS=Saccharomyces cerevisiae (strain ATCC 204508 / S288c) GN=ERV29 PE=1 SV=1	-1.04219	0.114749
P39704	YAL007C	ERP2	Protein ERP2 OS=Saccharomyces cerevisiae (strain ATCC 204508 / S288c) GN=ERP2 PE=1 SV=1	1.15951	0.115468
P07262	YOR375C	GDH1	NADP-specific glutamate dehydrogenase 1 OS=Saccharomyces cerevisiae (strain ATCC 204508 / S288c) GN=GDH1 PE=1 SV=2	-1.37113	0.115648
Q04120	YDR453C	TSA2	Peroxiredoxin TSA2 OS=Saccharomyces cerevisiae (strain ATCC 204508 / S288c) GN=TSA2 PE=1 SV=3	-1.00901	0.115862
P39932	YDR536W	STL1	Sugar transporter STL1 OS=Saccharomyces cerevisiae (strain ATCC 204508 / S288c) GN=STL1 PE=1 SV=2	-1.08696	0.116079
Q06336	YDR358W	GGA1	ADP-ribosylation factor-binding protein GGA1 OS=Saccharomyces cerevisiae (strain ATCC 204508 / S288c) GN=GGA1 PE=1 SV=1	-0.981333	0.116272
P08417	YPL262W	FUM1	Fumarate hydratase, mitochondrial OS=Saccharomyces cerevisiae (strain ATCC 204508 / S288c) GN=FUM1 PE=1 SV=2	-0.985733	0.116294
P0CX29|P0CX30	YGR118W	RPS23A|RPS23B	40S ribosomal protein S23-A OS=Saccharomyces cerevisiae (strain ATCC 204508 / S288c) GN=RPS23A PE=1 SV=1|40S ribosomal protein S23-B OS=Saccharomyces cerevisiae (strain ATCC 204508 / S288c) GN=RPS23B PE=1 SV=1	1.46682	0.116586
P48563	YNL297C	MON2	Protein MON2 OS=Saccharomyces cerevisiae (strain ATCC 204508 / S288c) GN=MON2 PE=1 SV=1	0.949914	0.11735
P07261	YPL075W	GCR1	Glycolytic genes transcriptional activator GCR1 OS=Saccharomyces cerevisiae (strain ATCC 204508 / S288c) GN=GCR1 PE=1 SV=2	-1.0516	0.117683
P32803	YGL200C	EMP24	Endosomal protein P24B OS=Saccharomyces cerevisiae (strain ATCC 204508 / S288c) GN=EMP24 PE=1 SV=1	1.0948	0.117824
P22696	YJR017C	ESS1	Peptidyl-prolyl cis-trans isomerase ESS1 OS=Saccharomyces cerevisiae (strain ATCC 204508 / S288c) GN=ESS1 PE=1 SV=3	1.03349	0.117871
Q12527	YPR049C	ATG11	Autophagy-related protein 11 OS=Saccharomyces cerevisiae (strain ATCC 204508 / S288c) GN=ATG11 PE=1 SV=1	-0.934941	0.11835
P53011	YGL100W	SEH1	Nucleoporin SEH1 OS=Saccharomyces cerevisiae (strain ATCC 204508 / S288c) GN=SEH1 PE=1 SV=1	1.37075	0.118902
Q07500	YDL085W	NDE2	External NADH-ubiquinone oxidoreductase 2, mitochondrial OS=Saccharomyces cerevisiae (strain ATCC 204508 / S288c) GN=NDE2 PE=1 SV=1	1.06813	0.119864
P40576	YIR024C	INA22	Inner membrane assembly complex subunit 22 OS=Saccharomyces cerevisiae (strain ATCC 204508 / S288c) GN=INA22 PE=1 SV=1	-1.07206	0.120915
P53860	YNL231C	PDR16	Phosphatidylinositol transfer protein PDR16 OS=Saccharomyces cerevisiae (strain ATCC 204508 / S288c) GN=PDR16 PE=1 SV=1	-0.946619	0.121445
P19880	YML007W	YAP1	AP-1-like transcription factor YAP1 OS=Saccharomyces cerevisiae (strain ATCC 204508 / S288c) GN=YAP1 PE=1 SV=2	1.26452	0.121893
P19146	YDL137W	ARF2	ADP-ribosylation factor 2 OS=Saccharomyces cerevisiae (strain ATCC 204508 / S288c) GN=ARF2 PE=1 SV=3	1.05451	0.121983
P25623	YCR030C	SYP1	Suppressor of yeast profilin deletion OS=Saccharomyces cerevisiae (strain ATCC 204508 / S288c) GN=SYP1 PE=1 SV=3	-1.02049	0.121996
Q05584	YDR272W	GLO2	Hydroxyacylglutathione hydrolase, cytoplasmic isozyme OS=Saccharomyces cerevisiae (strain ATCC 204508 / S288c) GN=GLO2 PE=1 SV=1	-0.956946	0.122214
Q3E764	YLR262C-A	TMA7	Translation machinery-associated protein 7 OS=Saccharomyces cerevisiae (strain ATCC 204508 / S288c) GN=TMA7 PE=1 SV=1	1.1427	0.123561
P38814	YHR103W	SBE22	Protein SBE22 OS=Saccharomyces cerevisiae (strain ATCC 204508 / S288c) GN=SBE22 PE=1 SV=1	1.10877	0.124219
P40212|Q12690	YMR142C	RPL13B|RPL13A	60S ribosomal protein L13-B OS=Saccharomyces cerevisiae (strain ATCC 204508 / S288c) GN=RPL13B PE=1 SV=1|60S ribosomal protein L13-A OS=Saccharomyces cerevisiae (strain ATCC 204508 / S288c) GN=RPL13A PE=1 SV=1	-1.04289	0.124268
P53968	YNL027W	CRZ1	Transcriptional regulator CRZ1 OS=Saccharomyces cerevisiae (strain ATCC 204508 / S288c) GN=CRZ1 PE=1 SV=1	0.951454	0.124341
P22354	YKR085C	MRPL20	54S ribosomal protein L20, mitochondrial OS=Saccharomyces cerevisiae (strain ATCC 204508 / S288c) GN=MRPL20 PE=1 SV=2	-0.99298	0.12466
P38262	YBR103W	SIF2	SIR4-interacting protein SIF2 OS=Saccharomyces cerevisiae (strain ATCC 204508 / S288c) GN=SIF2 PE=1 SV=2	0.899285	0.124739
P11745	YMR235C	RNA1	Ran GTPase-activating protein 1 OS=Saccharomyces cerevisiae (strain ATCC 204508 / S288c) GN=RNA1 PE=1 SV=2	1.04672	0.124978
Q04951	YMR305C	SCW10	Probable family 17 glucosidase SCW10 OS=Saccharomyces cerevisiae (strain ATCC 204508 / S288c) GN=SCW10 PE=1 SV=1	1.06332	0.125234
Q01448	YBR215W	HPC2	Histone promoter control protein 2 OS=Saccharomyces cerevisiae (strain ATCC 204508 / S288c) GN=HPC2 PE=1 SV=2	1.02001	0.125265
P05747	YFR032C-A	RPL29	60S ribosomal protein L29 OS=Saccharomyces cerevisiae (strain ATCC 204508 / S288c) GN=RPL29 PE=1 SV=3	1.15893	0.125659
P32776	YDR311W	TFB1	RNA polymerase II transcription factor B subunit 1 OS=Saccharomyces cerevisiae (strain ATCC 204508 / S288c) GN=TFB1 PE=1 SV=1	-1.08756	0.125733
P54860	YDL190C	UFD2	E4 ubiquitin-protein ligase UFD2 OS=Saccharomyces cerevisiae (strain ATCC 204508 / S288c) GN=UFD2 PE=1 SV=3	-0.948695	0.126088
P37291	YLR058C	SHM2	Serine hydroxymethyltransferase, cytosolic OS=Saccharomyces cerevisiae (strain ATCC 204508 / S288c) GN=SHM2 PE=1 SV=2	-0.923933	0.126474
Q04924	YDR221W	GTB1	Glucosidase 2 subunit beta OS=Saccharomyces cerevisiae (strain ATCC 204508 / S288c) GN=GTB1 PE=1 SV=1	-1.01806	0.127025
P38145	YBR256C	RIB5	Riboflavin synthase OS=Saccharomyces cerevisiae (strain ATCC 204508 / S288c) GN=RIB5 PE=1 SV=1	1.87596	0.127065
P53960	YNL040W	YNL040W	Putative alanyl-tRNA editing protein alaX OS=Saccharomyces cerevisiae (strain ATCC 204508 / S288c) GN=YNL040W PE=1 SV=1	1.02332	0.127143
P23369	YGR076C	MRPL25	54S ribosomal protein L25, mitochondrial OS=Saccharomyces cerevisiae (strain ATCC 204508 / S288c) GN=MRPL25 PE=1 SV=2	-1.07661	0.127517
Q12362	YOL066C	RIB2	Bifunctional protein RIB2 OS=Saccharomyces cerevisiae (strain ATCC 204508 / S288c) GN=RIB2 PE=1 SV=1	-0.862272	0.12777
P41812	YNL221C	POP1	Ribonucleases P/MRP protein subunit POP1 OS=Saccharomyces cerevisiae (strain ATCC 204508 / S288c) GN=POP1 PE=1 SV=1	1.19262	0.128192
P32566	YGR229C	SMI1	Cell wall assembly regulator SMI1 OS=Saccharomyces cerevisiae (strain ATCC 204508 / S288c) GN=SMI1 PE=1 SV=1	-0.931775	0.128362
Q01080	YNL248C	RPA49	DNA-directed RNA polymerase I subunit RPA49 OS=Saccharomyces cerevisiae (strain ATCC 204508 / S288c) GN=RPA49 PE=1 SV=2	-0.980378	0.128741
P32528	YBR208C	DUR1	Urea amidolyase OS=Saccharomyces cerevisiae (strain ATCC 204508 / S288c) GN=DUR1,2 PE=1 SV=2	-1.31286	0.12881
P05030	YGL008C	PMA1	Plasma membrane ATPase 1 OS=Saccharomyces cerevisiae (strain ATCC 204508 / S288c) GN=PMA1 PE=1 SV=2	0.918729	0.128822
P41903	YJR019C	TES1	Peroxisomal acyl-coenzyme A thioester hydrolase 1 OS=Saccharomyces cerevisiae (strain ATCC 204508 / S288c) GN=TES1 PE=1 SV=1	1.01959	0.129502
P06780	YPR165W	RHO1	GTP-binding protein RHO1 OS=Saccharomyces cerevisiae (strain ATCC 204508 / S288c) GN=RHO1 PE=1 SV=3	-0.892553	0.130099
Q06287	YLR186W	EMG1	Ribosomal RNA small subunit methyltransferase NEP1 OS=Saccharomyces cerevisiae (strain ATCC 204508 / S288c) GN=EMG1 PE=1 SV=1	1.22098	0.130285
P38713	YHR073W	OSH3	Oxysterol-binding protein homolog 3 OS=Saccharomyces cerevisiae (strain ATCC 204508 / S288c) GN=OSH3 PE=1 SV=1	-0.872714	0.130561
P53900	YNL153C	GIM3	Prefoldin subunit 4 OS=Saccharomyces cerevisiae (strain ATCC 204508 / S288c) GN=GIM3 PE=1 SV=1	0.906823	0.131614
Q05871	YLR284C	ECI1	3,2-trans-enoyl-CoA isomerase OS=Saccharomyces cerevisiae (strain ATCC 204508 / S288c) GN=ECI1 PE=1 SV=1	0.987775	0.131887
P17106	YJR060W	CBF1	Centromere-binding protein 1 OS=Saccharomyces cerevisiae (strain ATCC 204508 / S288c) GN=CBF1 PE=1 SV=2	0.932293	0.132056
P36044	YKL201C	MNN4	Protein MNN4 OS=Saccharomyces cerevisiae (strain ATCC 204508 / S288c) GN=MNN4 PE=4 SV=2	-0.883313	0.132391
P07283	YFL045C	SEC53	Phosphomannomutase OS=Saccharomyces cerevisiae (strain ATCC 204508 / S288c) GN=SEC53 PE=1 SV=1	0.9253	0.13321
Q3E824	YOR020W-A	YOR020W	Uncharacterized protein YOR020W-A OS=Saccharomyces cerevisiae (strain ATCC 204508 / S288c) GN=YOR020W-A PE=4 SV=1	-1.00625	0.133315
P38811	YHR099W	TRA1	Transcription-associated protein 1 OS=Saccharomyces cerevisiae (strain ATCC 204508 / S288c) GN=TRA1 PE=1 SV=1	0.893267	0.133436
P20051	YLR420W	URA4	Dihydroorotase OS=Saccharomyces cerevisiae (strain ATCC 204508 / S288c) GN=URA4 PE=1 SV=2	-0.89025	0.133996
P32590	YBR169C	SSE2	Heat shock protein homolog SSE2 OS=Saccharomyces cerevisiae (strain ATCC 204508 / S288c) GN=SSE2 PE=1 SV=3	-0.937692	0.134312
Q12186	YLR116W	MSL5	Branchpoint-bridging protein OS=Saccharomyces cerevisiae (strain ATCC 204508 / S288c) GN=MSL5 PE=1 SV=1	0.961045	0.134412
P32875	YOR196C	LIP5	Lipoyl synthase, mitochondrial OS=Saccharomyces cerevisiae (strain ATCC 204508 / S288c) GN=LIP5 PE=1 SV=1	-0.911259	0.134654
P32316	YBL015W	ACH1	Acetyl-CoA hydrolase OS=Saccharomyces cerevisiae (strain ATCC 204508 / S288c) GN=ACH1 PE=1 SV=2	0.940743	0.134934
P13185	YDR122W	KIN1	Serine/threonine protein kinase KIN1 OS=Saccharomyces cerevisiae (strain ATCC 204508 / S288c) GN=KIN1 PE=1 SV=3	-0.984707	0.135397
Q07938	YLR017W	MEU1	S-methyl-5'-thioadenosine phosphorylase OS=Saccharomyces cerevisiae (strain ATCC 204508 / S288c) GN=MEU1 PE=1 SV=1	-0.97956	0.136641
Q06820	YPR083W	MDM36	Mitochondrial distribution and morphology protein 36 OS=Saccharomyces cerevisiae (strain ATCC 204508 / S288c) GN=MDM36 PE=1 SV=1	0.837787	0.137433
Q12404	YOR288C	MPD1	Protein disulfide-isomerase MPD1 OS=Saccharomyces cerevisiae (strain ATCC 204508 / S288c) GN=MPD1 PE=1 SV=1	-1.11233	0.137875
P34078	YKL143W	LTV1	Protein LTV1 OS=Saccharomyces cerevisiae (strain ATCC 204508 / S288c) GN=LTV1 PE=1 SV=2	1.06325	0.138145
Q08204	YOL034W	SMC5	Structural maintenance of chromosomes protein 5 OS=Saccharomyces cerevisiae (strain ATCC 204508 / S288c) GN=SMC5 PE=1 SV=1	0.921155	0.138374
Q03063	YPL049C	DIG1	Down-regulator of invasive growth 1 OS=Saccharomyces cerevisiae (strain ATCC 204508 / S288c) GN=DIG1 PE=1 SV=1	1.41411	0.138766
P38077	YBR039W	ATP3	ATP synthase subunit gamma, mitochondrial OS=Saccharomyces cerevisiae (strain ATCC 204508 / S288c) GN=ATP3 PE=1 SV=1	-0.870781	0.139157
P00546	YBR160W	CDC28	Cyclin-dependent kinase 1 OS=Saccharomyces cerevisiae (strain ATCC 204508 / S288c) GN=CDC28 PE=1 SV=1	1.10633	0.139425
Q07528	YDL113C	ATG20	Autophagy-related protein 20 OS=Saccharomyces cerevisiae (strain ATCC 204508 / S288c) GN=ATG20 PE=1 SV=1	-0.892347	0.139629
P48525	YOL033W	MSE1	Glutamate--tRNA ligase, mitochondrial OS=Saccharomyces cerevisiae (strain ATCC 204508 / S288c) GN=MSE1 PE=1 SV=2	-0.898741	0.139764
P17629	YDR138W	HPR1	THO complex subunit HPR1 OS=Saccharomyces cerevisiae (strain ATCC 204508 / S288c) GN=HPR1 PE=1 SV=2	-0.879625	0.139815
P15180	YDR037W	KRS1	Lysine--tRNA ligase, cytoplasmic OS=Saccharomyces cerevisiae (strain ATCC 204508 / S288c) GN=KRS1 PE=1 SV=2	-1.00974	0.139889
Q07895	YLR001C	YLR001C	FAS1 domain-containing protein YLR001C OS=Saccharomyces cerevisiae (strain ATCC 204508 / S288c) GN=YLR001C PE=1 SV=1	-0.94957	0.140056
P32388	YKL167C	MRP49	54S ribosomal protein MRP49, mitochondrial OS=Saccharomyces cerevisiae (strain ATCC 204508 / S288c) GN=MRP49 PE=1 SV=1	-0.931985	0.140139
P25574	YCL045C	EMC1	ER membrane protein complex subunit 1 OS=Saccharomyces cerevisiae (strain ATCC 204508 / S288c) GN=EMC1 PE=1 SV=1	1.18655	0.140313
P53258	YGR100W	MDR1	GTPase-activating protein GYP2 OS=Saccharomyces cerevisiae (strain ATCC 204508 / S288c) GN=MDR1 PE=1 SV=1	1.04351	0.140655
Q06170	YLR326W	YLR326W	Uncharacterized membrane protein YLR326W OS=Saccharomyces cerevisiae (strain ATCC 204508 / S288c) GN=YLR326W PE=1 SV=1	0.941144	0.140783
Q04839	YMR255W	GFD1	mRNA transport factor GFD1 OS=Saccharomyces cerevisiae (strain ATCC 204508 / S288c) GN=GFD1 PE=1 SV=1	1.26291	0.141853
P23287	YLR433C	CNA1	Serine/threonine-protein phosphatase 2B catalytic subunit A1 OS=Saccharomyces cerevisiae (strain ATCC 204508 / S288c) GN=CNA1 PE=1 SV=2	-1.0069	0.141943
P53844	YNL264C	PDR17	Phosphatidylinositol transfer protein PDR17 OS=Saccharomyces cerevisiae (strain ATCC 204508 / S288c) GN=PDR17 PE=1 SV=1	-0.887081	0.142347
P38920	YMR167W	MLH1	DNA mismatch repair protein MLH1 OS=Saccharomyces cerevisiae (strain ATCC 204508 / S288c) GN=MLH1 PE=1 SV=2	-0.983783	0.142502
P39960	YER155C	BEM2	GTPase-activating protein BEM2/IPL2 OS=Saccharomyces cerevisiae (strain ATCC 204508 / S288c) GN=BEM2 PE=1 SV=1	-0.864823	0.142718
P49435	YML022W	APT1	Adenine phosphoribosyltransferase 1 OS=Saccharomyces cerevisiae (strain ATCC 204508 / S288c) GN=APT1 PE=1 SV=3	1.62864	0.142954
P39929	YLR025W	SNF7	Vacuolar-sorting protein SNF7 OS=Saccharomyces cerevisiae (strain ATCC 204508 / S288c) GN=SNF7 PE=1 SV=1	0.966379	0.143206
P32477	YJL101C	GSH1	Glutamate--cysteine ligase OS=Saccharomyces cerevisiae (strain ATCC 204508 / S288c) GN=GSH1 PE=1 SV=1	-0.86359	0.143586
Q02046	YKR080W	MTD1	Methylenetetrahydrofolate dehydrogenase [NAD(+)] OS=Saccharomyces cerevisiae (strain ATCC 204508 / S288c) GN=MTD1 PE=1 SV=1	-1.05338	0.143662
P00447	YHR008C	SOD2	Superoxide dismutase [Mn], mitochondrial OS=Saccharomyces cerevisiae (strain ATCC 204508 / S288c) GN=SOD2 PE=1 SV=1	0.983816	0.1439
P38300	YBR185C	MBA1	Inner membrane mitoribosome receptor MBA1, mitochondrial OS=Saccharomyces cerevisiae (strain ATCC 204508 / S288c) GN=MBA1 PE=1 SV=1	0.81643	0.144773
P53250	YGR080W	TWF1	Twinfilin-1 OS=Saccharomyces cerevisiae (strain ATCC 204508 / S288c) GN=TWF1 PE=1 SV=1	-0.874955	0.144955
P39521	YPR104C	FHL1	Pre-rRNA-processing protein FHL1 OS=Saccharomyces cerevisiae (strain ATCC 204508 / S288c) GN=FHL1 PE=1 SV=1	1.12935	0.145305
P46982	YJL186W	MNN5	Alpha-1,2-mannosyltransferase MNN5 OS=Saccharomyces cerevisiae (strain ATCC 204508 / S288c) GN=MNN5 PE=1 SV=2	0.924357	0.146165
P11412	YNL241C	ZWF1	Glucose-6-phosphate 1-dehydrogenase OS=Saccharomyces cerevisiae (strain ATCC 204508 / S288c) GN=ZWF1 PE=1 SV=4	-0.9227	0.146612
P53971	YNL023C	FAP1	FKBP12-associated protein 1 OS=Saccharomyces cerevisiae (strain ATCC 204508 / S288c) GN=FAP1 PE=1 SV=1	-0.873583	0.146644
P17536	YNL079C	TPM1	Tropomyosin-1 OS=Saccharomyces cerevisiae (strain ATCC 204508 / S288c) GN=TPM1 PE=1 SV=1	1.10425	0.14687
Q01159	YGL130W	CEG1	mRNA-capping enzyme subunit alpha OS=Saccharomyces cerevisiae (strain ATCC 204508 / S288c) GN=CEG1 PE=1 SV=2	-0.917969	0.147766
Q02753|Q12672	YBR191W	RPL21A|RPL21B	60S ribosomal protein L21-A OS=Saccharomyces cerevisiae (strain ATCC 204508 / S288c) GN=RPL21A PE=1 SV=1|60S ribosomal protein L21-B OS=Saccharomyces cerevisiae (strain ATCC 204508 / S288c) GN=RPL21B PE=1 SV=1	1.32357	0.147911
P36004	YKL168C	KKQ8	Probable serine/threonine-protein kinase KKQ8 OS=Saccharomyces cerevisiae (strain ATCC 204508 / S288c) GN=KKQ8 PE=1 SV=2	-0.844149	0.148673
P34163	YKL140W	TGL1	Sterol esterase TGL1 OS=Saccharomyces cerevisiae (strain ATCC 204508 / S288c) GN=TGL1 PE=1 SV=1	1.15884	0.148702
P03871	R0020C	REP1	Partitioning protein REP1 OS=Saccharomyces cerevisiae (strain ATCC 204508 / S288c) GN=REP1 PE=1 SV=1	0.947033	0.148895
Q03124	YML127W	RSC9	Chromatin structure-remodeling complex subunit RSC9 OS=Saccharomyces cerevisiae (strain ATCC 204508 / S288c) GN=RSC9 PE=1 SV=1	-0.883606	0.14897
P47089	YJR014W	TMA22	Translation machinery-associated protein 22 OS=Saccharomyces cerevisiae (strain ATCC 204508 / S288c) GN=TMA22 PE=1 SV=1	-0.882912	0.148998
P21576	YKR001C	VPS1	Vacuolar protein sorting-associated protein 1 OS=Saccharomyces cerevisiae (strain ATCC 204508 / S288c) GN=VPS1 PE=1 SV=2	-0.866861	0.149033
P32459	YIR032C	DAL3	Ureidoglycolate lyase OS=Saccharomyces cerevisiae (strain ATCC 204508 / S288c) GN=DAL3 PE=1 SV=1	-1.59924	0.14906
P32644	YER176W	ECM32	Putative ATP-dependent RNA helicase ECM32 OS=Saccharomyces cerevisiae (strain ATCC 204508 / S288c) GN=ECM32 PE=1 SV=1	1.10286	0.149325
P38701	YHL015W	RPS20	40S ribosomal protein S20 OS=Saccharomyces cerevisiae (strain ATCC 204508 / S288c) GN=RPS20 PE=1 SV=3	1.2984	0.149469
P31755	YGL038C	OCH1	Initiation-specific alpha-1,6-mannosyltransferase OS=Saccharomyces cerevisiae (strain ATCC 204508 / S288c) GN=OCH1 PE=1 SV=1	-0.846239	0.149473
P40345	YNR008W	LRO1	Phospholipid:diacylglycerol acyltransferase OS=Saccharomyces cerevisiae (strain ATCC 204508 / S288c) GN=LRO1 PE=1 SV=1	-0.900132	0.149964
P32796|P32796-2	YML042W	CAT2	Carnitine O-acetyltransferase, mitochondrial OS=Saccharomyces cerevisiae (strain ATCC 204508 / S288c) GN=CAT2 PE=1 SV=2|Isoform Peroxisomal of Carnitine O-acetyltransferase, mitochondrial OS=Saccharomyces cerevisiae (strain ATCC 204508 / S288c) GN=CAT2	1.08703	0.150821
P40037	YER057C	HMF1	Protein HMF1 OS=Saccharomyces cerevisiae (strain ATCC 204508 / S288c) GN=HMF1 PE=1 SV=1	0.936924	0.150847
P15303	YPR181C	SEC23	Protein transport protein SEC23 OS=Saccharomyces cerevisiae (strain ATCC 204508 / S288c) GN=SEC23 PE=1 SV=1	1.38594	0.151198
P47054	YJL039C	NUP192	Nucleoporin NUP192 OS=Saccharomyces cerevisiae (strain ATCC 204508 / S288c) GN=NUP192 PE=1 SV=1	0.843478	0.151816
Q02629	YKL068W	NUP100	Nucleoporin NUP100/NSP100 OS=Saccharomyces cerevisiae (strain ATCC 204508 / S288c) GN=NUP100 PE=1 SV=1	-0.889041	0.15206
P46683	YPL239W	YAR1	Ankyrin repeat-containing protein YAR1 OS=Saccharomyces cerevisiae (strain ATCC 204508 / S288c) GN=YAR1 PE=1 SV=1	0.904399	0.152316
Q12122	YDL131W	LYS21	Homocitrate synthase, mitochondrial OS=Saccharomyces cerevisiae (strain ATCC 204508 / S288c) GN=LYS21 PE=1 SV=1	-0.860125	0.15235
P18961	YMR104C	YPK2	Serine/threonine-protein kinase YPK2/YKR2 OS=Saccharomyces cerevisiae (strain ATCC 204508 / S288c) GN=YPK2 PE=1 SV=1	-0.867968	0.153349
Q04338	YMR197C	VTI1	t-SNARE VTI1 OS=Saccharomyces cerevisiae (strain ATCC 204508 / S288c) GN=VTI1 PE=1 SV=3	-0.808511	0.15355
Q03016	YPL137C	GIP3	GLC7-interacting protein 3 OS=Saccharomyces cerevisiae (strain ATCC 204508 / S288c) GN=GIP3 PE=1 SV=1	-0.951902	0.15358
Q02884	YPL101W	ELP4	Elongator complex protein 4 OS=Saccharomyces cerevisiae (strain ATCC 204508 / S288c) GN=ELP4 PE=1 SV=1	-0.859281	0.153593
P38109	YBR139W	YBR139W	Putative serine carboxypeptidase YBR139W OS=Saccharomyces cerevisiae (strain ATCC 204508 / S288c) GN=YBR139W PE=1 SV=1	-0.867817	0.15365
P40098	YER182W	FMP10	Uncharacterized mitochondrial membrane protein FMP10 OS=Saccharomyces cerevisiae (strain ATCC 204508 / S288c) GN=FMP10 PE=1 SV=1	-0.879913	0.154006
P32497	YMR309C	NIP1	Eukaryotic translation initiation factor 3 subunit C OS=Saccharomyces cerevisiae (strain ATCC 204508 / S288c) GN=NIP1 PE=1 SV=2	-0.852223	0.154205
P25349	YCR004C	YCP4	Flavoprotein-like protein YCP4 OS=Saccharomyces cerevisiae (strain ATCC 204508 / S288c) GN=YCP4 PE=1 SV=1	0.951756	0.154246
P42846	YNL308C	KRI1	Protein KRI1 OS=Saccharomyces cerevisiae (strain ATCC 204508 / S288c) GN=KRI1 PE=1 SV=1	0.948845	0.154601
P53196	YGL004C	RPN14	26S proteasome regulatory subunit RPN14 OS=Saccharomyces cerevisiae (strain ATCC 204508 / S288c) GN=RPN14 PE=1 SV=1	1.04845	0.154662
P53251	YGR081C	SLX9	Ribosome biogenesis protein SLX9 OS=Saccharomyces cerevisiae (strain ATCC 204508 / S288c) GN=SLX9 PE=1 SV=1	0.97557	0.154839
P53165	YGL066W	SGF73	SAGA-associated factor 73 OS=Saccharomyces cerevisiae (strain ATCC 204508 / S288c) GN=SGF73 PE=1 SV=1	1.12439	0.155002
P38439	YOR123C	LEO1	RNA polymerase-associated protein LEO1 OS=Saccharomyces cerevisiae (strain ATCC 204508 / S288c) GN=LEO1 PE=1 SV=1	0.981463	0.155098
Q00816	YDR028C	REG1	Resistance to glucose repression protein 1 OS=Saccharomyces cerevisiae (strain ATCC 204508 / S288c) GN=REG1 PE=1 SV=1	1.03227	0.155208
P09938	YJL026W	RNR2	Ribonucleoside-diphosphate reductase small chain 1 OS=Saccharomyces cerevisiae (strain ATCC 204508 / S288c) GN=RNR2 PE=1 SV=2	0.992836	0.155525
P22936	YKL114C	APN1	DNA-(apurinic or apyrimidinic site) lyase 1 OS=Saccharomyces cerevisiae (strain ATCC 204508 / S288c) GN=APN1 PE=1 SV=4	-0.91785	0.155792
Q03532	YMR290C	HAS1	ATP-dependent RNA helicase HAS1 OS=Saccharomyces cerevisiae (strain ATCC 204508 / S288c) GN=HAS1 PE=1 SV=1	1.0475	0.155926
P50087	YGR235C	MIC26	MICOS subunit MIC26 OS=Saccharomyces cerevisiae (strain ATCC 204508 / S288c) GN=MIC26 PE=1 SV=1	-0.901578	0.156106
P36017	YOR089C	VPS21	Vacuolar protein sorting-associated protein 21 OS=Saccharomyces cerevisiae (strain ATCC 204508 / S288c) GN=VPS21 PE=1 SV=1	1.09852	0.15611
P25343	YCR009C	RVS161	Reduced viability upon starvation protein 161 OS=Saccharomyces cerevisiae (strain ATCC 204508 / S288c) GN=RVS161 PE=1 SV=1	-0.901229	0.15628
P07246	YMR083W	ADH3	Alcohol dehydrogenase 3, mitochondrial OS=Saccharomyces cerevisiae (strain ATCC 204508 / S288c) GN=ADH3 PE=1 SV=2	0.93835	0.156415
Q04458	YMR110C	HFD1	Fatty aldehyde dehydrogenase HFD1 OS=Saccharomyces cerevisiae (strain ATCC 204508 / S288c) GN=HFD1 PE=1 SV=1	0.995707	0.156844
P53289	YGR161C	RTS3	Protein phosphatase type 2A regulatory subunit RTS3 OS=Saccharomyces cerevisiae (strain ATCC 204508 / S288c) GN=RTS3 PE=1 SV=1	-0.851137	0.156866
P32802	YLR083C	EMP70	Transmembrane 9 superfamily member 1 OS=Saccharomyces cerevisiae (strain ATCC 204508 / S288c) GN=EMP70 PE=1 SV=2	0.957224	0.157264
P43587	YFR003C	YPI1	Type 1 phosphatases regulator YPI1 OS=Saccharomyces cerevisiae (strain ATCC 204508 / S288c) GN=YPI1 PE=1 SV=1	1.0172	0.157628
P39104	YNL267W	PIK1	Phosphatidylinositol 4-kinase PIK1 OS=Saccharomyces cerevisiae (strain ATCC 204508 / S288c) GN=PIK1 PE=1 SV=1	-0.874507	0.157635
[truncated: 2,024 more rows]

## Sheet: Table_EV10_evolution_G2-1
Table EV10. Relative quantification protemics
protein_id	orf	gene_name	description	logFC	pvalue.limma
[truncated: 2,942 more rows]

## Sheet: Table_EV10_evolution_G2-2
Table EV10. Relative quantification protemics
[truncated: 2,943 more rows]

[truncated: 5 more sheets: Table_EV10_must_E2-1, Table_EV10_must_E2-2, Table_EV10_must_G2-2, Table_EV10_must_G2-1, description]
