# Supplementary material for: Predictive evolution of metabolic phenotypes using model‐designed environments
Source: Mol Syst Biol. 2022 Oct 6;18(10):e10980. doi: 10.15252/msb.202210980 (PMC9536503; doi:10.15252/msb.202210980)
Supplement: Supplementary file 11 — Table EV11 [file MSB-18-e10980-s005.xlsx]

## Sheet: Table_EV11
Table EV11. Sample identifiers
Type	Accession	Unique Name	Lineage_code	Manuscript_code	Proteomics_code	Phenotyping_code
Sample	ERS5457098 (SAMEA7700585)	evolvex0	parental	parental	E3Y0	WT
Sample	ERS5290477 (SAMEA7534014)	evolvex2	E31E178	E1-clone	nd	nd
Sample	ERS5290478 (SAMEA7534015)	evolvex3	E31E17pop	E1	nd	nd
Sample	ERS5290479 (SAMEA7534016)	evolvex4	E31G197	G1-clone	nd	nd
Sample	ERS5290480 (SAMEA7534017)	evolvex5	E31G19pop	G1	nd	nd
Sample	ERS5290481 (SAMEA7534018)	evolvex6	E32E174	E1-clone	nd	nd
Sample	ERS5290482 (SAMEA7534019)	evolvex7	E32E17pop	E1	nd	nd
Sample	ERS5290483 (SAMEA7534020)	evolvex8	E32G198	G1-clone	nd	nd
Sample	ERS5290484 (SAMEA7534021)	evolvex9	E32G19pop	G1	nd	nd
Sample	ERS5290485 (SAMEA7534022)	evolvex10	E33E179	E1-clone	nd	nd
Sample	ERS5290486 (SAMEA7534023)	evolvex11	E33E17pop	E1	nd	nd
Sample	ERS5290487 (SAMEA7534024)	evolvex12	E33G191	G1-clone	nd	nd
Sample	ERS5290488 (SAMEA7534025)	evolvex13	E33G19pop	G1	nd	nd
Sample	ERS5290489 (SAMEA7534026)	evolvex14	E31E3283	E2-2	E3_8_3	nd
Sample	ERS5290490 (SAMEA7534027)	evolvex15	E31E328pop	E2	nd	nd
Sample	ERS5290491 (SAMEA7534028)	evolvex16	E31E328pop2	E2	nd	nd
Sample	ERS5290492 (SAMEA7534029)	evolvex17	E31G321	G2-2	G1	nd
Sample	ERS5290493 (SAMEA7534030)	evolvex18	E31G32pop	G2	nd	nd
Sample	ERS5290494 (SAMEA7534031)	evolvex19	E31G32pop2	G2	nd	nd
Sample	ERS5290495 (SAMEA7534032)	evolvex20	E32E3246	E2-1	E3_4_6	EvoOH
Sample	ERS5290496 (SAMEA7534033)	evolvex21	E32E324pop	E2	nd	nd
Sample	ERS5290497 (SAMEA7534034)	evolvex22	E32E324pop2	E2	nd	nd
Sample	ERS5290498 (SAMEA7534035)	evolvex23	E32G321	G2-clone	nd	nd
Sample	ERS5290499 (SAMEA7534036)	evolvex24	E33E323	E2-clone	nd	nd
Sample	ERS5290500 (SAMEA7534037)	evolvex25	E33E32pop	E2	nd	nd
Sample	ERS5290501 (SAMEA7534038)	evolvex26	E33G3213	G2-1	G1_3	EvoGly
Sample	ERS5290502 (SAMEA7534039)	evolvex27	E33G321pop	G2-clone	nd	nd

## Sheet: description
Table EV11 shows the sample identifiers used across different analyses
